# Supplementary material for: Human Single-Cell RNA-Sequencing Data Supports the Hypothesis of X Chromosome Insensitivity but Is Ineffective in Testing the Dosage Compensation Model
Source: Mol Biol Evol. 2025 Feb 11;42(2):msaf004. doi: 10.1093/molbev/msaf004 (PMC11811734; doi:10.1093/molbev/msaf004)
Supplement: msaf004_Supplementary_Data [file msaf004_supplementary_data.zip]

Archive with 2 entries (2 files):
- supplemental figures_v6.pdf
- supplemental tables_v6.xlsx
