# Supplementary material for: Human Single-Cell RNA-Sequencing Data Supports the Hypothesis of X Chromosome Insensitivity but Is Ineffective in Testing the Dosage Compensation Model
Source: Mol Biol Evol. 2025 Feb 11;42(2):msaf004. doi: 10.1093/molbev/msaf004 (PMC11811734; doi:10.1093/molbev/msaf004)
Supplement: msaf004_Supplementary_Data [file msaf004_supplementary_data.zip › supplemental tables_v6.xlsx]

## Sheet: TableS1
Supplementary Table S1. Information of bulk RNA-seq dataset
Species	Tissue	Run	Bases	Sex	Age	Sample_attribute	Reference
Human	Bladder	SRR1822576	16509675300	female		source_name: Gall bladder, adult, non-diseased || tissue: gall bladder || gender: female || disease state: healthy	Joshi AD, Andersson C, Buch S, et al. Four Susceptibility Loci for Gallstone Disease Identified in a Meta-analysis of Genome-Wide Association Studies. Gastroenterology. 2016;151(2):351-363.e28. doi:10.1053/j.gastro.2016.04.007
	Blood	SRR5665260	11540811555	female		isolate: Genome in a Bottle || age: ? || biomaterial_provider: Coriell || sex: female || tissue: blood || BioSampleModel: Human	Zook JM, Catoe D, McDaniel J, et al. Extensive sequencing of seven human genomes to characterize benchmark reference materials. Sci Data. 2016;3:160025. Published 2016 Jun 7. doi:10.1038/sdata.2016.25
	Bone Marrow	SRR10257591	45785969365	female	49	source_name: Bone marrow || age: 49 || gender: female || disease status: Healthy	Çelik H, Lindblad KE, Popescu B, et al. Highly multiplexed proteomic assessment of human bone marrow in acute myeloid leukemia. Blood Adv. 2020;4(2):367-379. doi:10.1182/bloodadvances.2019001124
	Bone Marrow	SRR10257588	28584698224	male	65	source_name: Bone marrow || age: 65 || gender: male || disease status: Healthy	Çelik H, Lindblad KE, Popescu B, et al. Highly multiplexed proteomic assessment of human bone marrow in acute myeloid leukemia. Blood Adv. 2020;4(2):367-379. doi:10.1182/bloodadvances.2019001124
	Eye	SRR5591613	24843773800	female	83	source_name: Peripheral RPE-Choroid-Sclera || donor id: Normal_8 || tissue: Peripheral RPE-Choroid-Sclera || eye histological phenotype: Normal || age: 83 || Sex: female || race: Caucasian	Kim EJ, Grant GR, Bowman AS, Haider N, Gudiseva HV, Chavali VRM. Complete Transcriptome Profiling of Normal and Age-Related Macular Degeneration Eye Tissues Reveals Dysregulation of Anti-Sense Transcription. Sci Rep. 2018;8(1):3040. Published 2018 Feb 14. doi:10.1038/s41598-018-21104-7
	Fat	ERR11275271	942873030	male	31	ENA-FIRST-PUBLIC: 2023-05-08T00:14:12Z || ENA-LAST-UPDATE: 2023-05-08T00:14:12Z || External Id: SAMEA112993436 || INSDC center name: Copenhagen University, BRIC || INSDC first public: 2023-05-08T00:14:12Z || INSDC last update: 2023-05-08T00:14:12Z || INSDC status: public || Submitter Id: E-MTAB-12898:Sample 256 || age: 31 || broker name: ArrayExpress || common name: human || developmental stage: …	Pernille Rainer, Radiana Ferrero. 3’ RNA-seq of expanded undifferentiated and differentiated human ASPCs. https://www.ebi.ac.uk/biostudies/arrayexpress/studies/E-MTAB-12898
	Heart	SRR4421689	31616164936	male	34	age: 34 year || dev stage: adult || donor ID: ENCDO058AAA || tissue: heart || sex: male || health state: healthy with polysubstance abuse || sample type: tissue || lab: Thomas Gingeras, CSHL	ENCODE Project Consortium. An integrated encyclopedia of DNA elements in the human genome. Nature. 2012;489(7414):57-74. doi:10.1038/nature11247
	Kidney	SRR2014239	14106744256	female	76	isolate: Lot no.: 0006068269 || age: 76 years || biomaterial_provider: Agilent Technologies || sex: female || tissue: Kidney || BioSampleModel: Human	Choy JY, Boon PL, Bertin N, Fullwood MJ. A resource of ribosomal RNA-depleted RNA-Seq data from different normal adult and fetal human tissues. Sci Data. 2015;2:150063. Published 2015 Nov 10. doi:10.1038/sdata.2015.63
	Large Intestine	SRR13730463	624542700	female	60	source_name: CRC_N_LI_F_whole intestinal tissue || disease: Control || inflammation_status: uninflamed || site_taken: large_intestine || gender: female || patient_id: 49 || sample_id: 64 || nancy_score: 0 || patient_age: 60 || qc: include	Friedrich M, Pohin M, Jackson MA, et al. IL-1-driven stromal-neutrophil interactions define a subset of patients with inflammatory bowel disease that does not respond to therapies. Nat Med. 2021;27(11):1970-1981. doi:10.1038/s41591-021-01520-5
	Liver	SRR8601566	4540970144	male		source_name: Liver needle biopsy || gender: male || tissue: Liver || disease: healthy	Suppli MP, Rigbolt KTG, Veidal SS, et al. Hepatic transcriptome signatures in patients with varying degrees of nonalcoholic fatty liver disease compared with healthy normal-weight individuals. Am J Physiol Gastrointest Liver Physiol. 2019;316(4):G462-G472. doi:10.1152/ajpgi.00358.2018
	Lung	SRR2102538	26441835750	female	58	isolate: not applicable || age: 58 || biomaterial_provider: Narasaiah Kolliputi, Department of Internal Medicine, University of South Florida, Tampa, FL, USA || sex: female || tissue: Normal human lung || sample_type: RNA || BioSampleModel: Human	Soundararajan R, Stearns TM, Griswold AL, et al. Detection of canonical A-to-G editing events at 3' UTRs and microRNA target sites in human lungs using next-generation sequencing. Oncotarget. 2015;6(34):35726-35736. doi:10.18632/oncotarget.6132
	Lymph Node	SRR14562364	9357942300	female	43	source_name: normal colorectal tissue || tissue: normal colorectal || Sex: female || age: 43 || lnm_status: -	Chao Yang, Fengyu Cao, Hua Cheng et al. DNA methylation regulator-based modification patterns define distinct immune phenotypes and immunotherapy responses in colorectal cancer, 18 July 2022, PREPRINT (Version 1) available at Research Square [https://doi.org/10.21203/rs.3.rs-1819659/v1]
	Mammary	ERR5194038	20476054500	female	20	ENA first public: 2021-02-02 || ENA last update: 2021-01-26 || External Id: SAMEA7874052 || INSDC center alias: UNIVERSITY OF CAMBRIDGE || INSDC center name: UNIVERSITY OF CAMBRIDGE || INSDC first public: 2021-02-02T17:08:01Z || INSDC last update: 2021-01-26T22:36:38Z || INSDC status: public || Submitter Id: E-MTAB-10046:LS13-3046N || age: 20 || broker name: ArrayExpress || clinical history: redu…	Bach K, Pensa S, Zarocsinceva M, et al. Time-resolved single-cell analysis of Brca1 associated mammary tumourigenesis reveals aberrant differentiation of luminal progenitors. Nat Commun. 2021;12(1):1502. Published 2021 Mar 9. doi:10.1038/s41467-021-21783-3
	Muscle	SRR945197	942131000	female		source_name: muscle || strain/background: C57BL/6 || tissue: muscle || Sex: female	Bozek K, Wei Y, Yan Z, et al. Exceptional evolutionary divergence of human muscle and brain metabolomes parallels human cognitive and physical uniqueness. PLoS Biol. 2014;12(5):e1001871. Published 2014 May 27. doi:10.1371/journal.pbio.1001871
	Pancreas	SRR5171066	5269642074	female	30	dev stage: adult || donor ID: ENCDO871RXV || tissue: pancreas || age: 30 year || sex: female || lab: Michael Snyder, Stanford || sample type: tissue	ENCODE Project Consortium. An integrated encyclopedia of DNA elements in the human genome. Nature. 2012;489(7414):57-74. doi:10.1038/nature11247
	Pancreas	SRR1182104	2976845000	male	25	isolate: Not Collected || age: 25 years || biomaterial_provider: BioChain || sex: male || tissue: Pancreas || label: 25 Years Old Adult 1 (N37) Pancreas || BioSampleModel: Human	Tan MH, Li Q, Shanmugam R, et al. Dynamic landscape and regulation of RNA editing in mammals. Nature. 2017;550(7675):249-254. doi:10.1038/nature24041
	Prostate	SRR6170070	23386213872	male	60	isolate: H10 || age: 60 || biomaterial_provider: Prof. Peter Wild, University Hospital Zurch || sex: male || tissue: normal prostate tissue || BioSampleModel: Human	Shao W, Guo T, Toussaint NC, et al. Comparative analysis of mRNA and protein degradation in prostate tissues indicates high stability of proteins. Nat Commun. 2019;10(1):2524. Published 2019 Jun 7. doi:10.1038/s41467-019-10513-5
	Skin	SRR3192448	16110856632	male	0.5	tissue: skin of body || age: 22 week || donor ID: ENCDO065AAA || dev stage: fetal || sample type: tissue || sex: male || health state: unknown || lab: Thomas Gingeras, CSHL	ENCODE Project Consortium. An integrated encyclopedia of DNA elements in the human genome. Nature. 2012;489(7414):57-74. doi:10.1038/nature11247
	Small Intestine	SRR5171104	10547458280	female	30	dev stage: adult || donor ID: ENCDO449QPH || tissue: small intestine || age: 30 year || sex: female || lab: Michael Snyder, Stanford || sample type: tissue	ENCODE Project Consortium. An integrated encyclopedia of DNA elements in the human genome. Nature. 2012;489(7414):57-74. doi:10.1038/nature11247
	Spleen	SRR4422445	9467191368	female	53	age: 53 year || dev stage: adult || donor ID: ENCDO793LXB || tissue: spleen || sex: female || sample type: tissue || lab: Thomas Gingeras, CSHL	ENCODE Project Consortium. An integrated encyclopedia of DNA elements in the human genome. Nature. 2012;489(7414):57-74. doi:10.1038/nature11247
	Thymus	ERR2022842	3499911579	female		ENA first public: 2017-07-04 || ENA last update: 2017-07-03 || External Id: SAMEA104150473 || INSDC center alias: Garvan Institute of Medical Research || INSDC center name: Garvan Institute of Medical Research || INSDC first public: 2017-07-04T17:02:27Z || INSDC last update: 2017-07-03T09:35:26Z || INSDC status: public || Submitter Id: E-MTAB-4519:Thymus || broker name: ArrayExpress || common nam…	Betts JA, Moradi Marjaneh M, Al-Ejeh F, et al. Long Noncoding RNAs CUPID1 and CUPID2 Mediate Breast Cancer Risk at 11q13 by Modulating the Response to DNA Damage. Am J Hum Genet. 2017;101(2):255-266. doi:10.1016/j.ajhg.2017.07.007
	Tongue	SRR11579404	13019519400	female	51	source_name: adjacent noncancerous tissues || subject id: T1-1 || pairs: C1-1 || Sex: female || age: 51	Zhang M, Chen Z, Zhang S, et al. Analysis of Differentially Expressed Long Non-coding RNAs and the Associated TF-mRNA Network in Tongue Squamous Cell Carcinoma. Front Oncol. 2020;10:1421. Published 2020 Aug 14. doi:10.3389/fonc.2020.01421
	Trachea	SRR1931655	2960879880	female	66	isolate: NHBE_67428 || age: 66 || biomaterial_provider: National Disease Research Interchange || sex: female || tissue: Trachea/Bronchus || disease: Normal || ethnicity: caucasian || race: caucasian || BioSampleModel: Human	Statt S, Ruan JW, Huang CT, Wu R, Kao CY. Lipidome and transcriptome profiling of pneumolysin intoxication identifies networks involved in statin-conferred protection of airway epithelial cells. Sci Rep. 2015;5:10624. Published 2015 May 29. doi:10.1038/srep10624
	Trachea	SRR1931667	2459615319	male	67	isolate: NHBE_66799 || age: 67 || biomaterial_provider: National Disease Research Interchange || sex: male || tissue: Trachea/Bronchus || disease: Normal || ethnicity: caucasian || race: caucasian || BioSampleModel: Human	Statt S, Ruan JW, Huang CT, Wu R, Kao CY. Lipidome and transcriptome profiling of pneumolysin intoxication identifies networks involved in statin-conferred protection of airway epithelial cells. Sci Rep. 2015;5:10624. Published 2015 May 29. doi:10.1038/srep10624
	Uterus	SRR16760097	20634854200	female		isolate: NA || age: NA || biomaterial_provider: NA || sex: NA || tissue: Uterus || BioSampleModel: Human	Weber D, Ibn-Salem J, Sorn P, et al. Accurate detection of tumor-specific gene fusions reveals strongly immunogenic personal neo-antigens. Nat Biotechnol. 2022;40(8):1276-1284. doi:10.1038/s41587-022-01247-9

## Sheet: TableS2
Supplementary Table S2. Information of Smart-Seq2 scRNA-seq dataset
Species	Tissue	Sex	Donor	Cell number				Used in DM calculation
				Raw		Filtered (>1500 genes/cell)
Human#	Bladder	female	TSP1	714	1161	504	846	√
			TSP2	447		342
	Blood	female	TSP1	274	1977	141	831
			TSP2	1090		469		√
			TSP7	613		221
	Bone Marrow	female	TSP2	720	2290	279	855
		male	TSP11	1032		406		√
			TSP13	538		170
	Eye	female	TSP3	284	417	130	179	√
			TSP5	133		49
	Fat	male	TSP10	651	651	382	382	√
	Heart	male	TSP12	277	277	165	165	√
	Kidney	female	TSP2	370	370	204	204	√
	Large Intestine	female	TSP2	442	442	160	160	√
	Liver	male	TSP6	213	213	136	136	√
	Lung	female	TSP1	689	1590	428	1251
			TSP2	901		823		√
	Lymph Node	female	TSP2	1222	2384	474	1241
			TSP7	1162		767		√
	Mammary	female	TSP4	580	580	305	305	√
	Muscle	female	TSP1	1248	5043	782	2858
			TSP2	1550		819
			TSP4	2245		1257		√
	Pancreas	female	TSP1	913	996	498	561	√
		male	TSP9	83		63
	Prostate	male	TSP8	633	633	502	502	√
	Skin	male	TSP10	844	844	619	619	√
	Small Intestine	female	TSP2	606	606	366	366	√
	Spleen	female	TSP2	981	2148	563	1236
			TSP7	1167		673		√
	Thymus	female	TSP2	599	599	355	355	√
	Tongue	female	TSP4	186	1391	96	779
			TSP7	1205		683		√
	Trachea	female	TSP2	119	474	89	381
		male	TSP6	355		292		√
	Uterus	female	TSP4	286	286	243	243	√
	Vasculature	female	TSP2	847	847	394	394	√
Fly*	Fat Body	female	P33	332	656	77	333
			P34	324		82
		male	P31	349	693	142		√
			P32	344		32
	Gut	female	P3	302	302	37	122
		male	P1	292	292	85		√
	Male Reproductive Glands	male	P13	238	238	62	62	√
	MalpighianTubule	female	P5	191	191	61	145
		male	P6	303	303	84		√
	Ovary	female	P53	269	1011	104	504
			P59	378		250		√
			P60	364		150
	Testis	male	P51	374	374	197	197	√
	Trachea	female	P49	380	380	86	89	√
		male	P47	339	339	3
# Jones RC, Karkanias J, Krasnow MA, Pisco AO, Quake SR, Salzman J, Yosef N, Bulthaup B, Brown P, Harper W, et al. 2022. The Tabula Sapiens: A multiple-organ, single-cell transcriptomic atlas of humans. Science 376:eabl4896.
* Li H, Janssens J, De Waegeneer M, Kolluru SS, Davie K, Gardeux V, Saelens W, David FPA, Brbić M, Spanier K, et al. 2022. Fly Cell Atlas: A single-nucleus transcriptomic atlas of the adult fruit fly. Science 375:eabk2432

## Sheet: TableS3
Supplementary Table S3. Information of 10X scRNA-seq dataset
Species	Tissue	Cell number	Reference
Human	Lung	17867	Raredon MSB, Adams TS, Suhail Y, et al. Single-cell connectomic analysis of adult mammalian lungs. Sci Adv. 2019;5(12):eaaw3851. Published 2019 Dec 4. doi:10.1126/sciadv.aaw3851
Mouse	Lung	7744	Raredon MSB, Adams TS, Suhail Y, et al. Single-cell connectomic analysis of adult mammalian lungs. Sci Adv. 2019;5(12):eaaw3851. Published 2019 Dec 4. doi:10.1126/sciadv.aaw3851
		5508	Tabula Muris Consortium; Overall coordination; Logistical coordination; Single-cell transcriptomics of 20 mouse organs creates a Tabula Muris. Nature. 2018;562(7727):367-372. doi:10.1038/s41586-018-0590-4
Rat	Lung	10953	Raredon MSB, Adams TS, Suhail Y, et al. Single-cell connectomic analysis of adult mammalian lungs. Sci Adv. 2019;5(12):eaaw3851. Published 2019 Dec 4. doi:10.1126/sciadv.aaw3851
Pig	Lung	11452	Raredon MSB, Adams TS, Suhail Y, et al. Single-cell connectomic analysis of adult mammalian lungs. Sci Adv. 2019;5(12):eaaw3851. Published 2019 Dec 4. doi:10.1126/sciadv.aaw3851
Fly	Trachea	3826	Li H, Janssens J, De Waegeneer M, et al. Fly Cell Atlas: A single-nucleus transcriptomic atlas of the adult fruit fly. Science. 2022;375(6584):eabk2432. doi:10.1126/science.abk2432

## Sheet: TableS4
Supplementary Table S4. Information of B lymphocyte cells and fibroblast cells
Tissue	Sex	Cell ontology class	Donor	Cell number (>1500 genes/cell)
Blood	female	Memory B cell	TSP1	9	42
			TSP2	5
			TSP7	12
		Naive B cell	TSP1	6
			TSP2	10
Kidney		B cell	TSP2	48	48
Lymph Node		B cell	TSP7	340	463
		Memory B cell	TSP2	123
Spleen		Memory B cell	TSP2	195	418
			TSP7	207
		Naive B cell	TSP7	16
Bladder	female	Fibroblast cell	TSP1	130	260
			TSP2	111
		Myofibroblast cell	TSP1	8
			TSP2	11
Lung		Alveolar fibroblast cell	TSP1	47	62
			TSP2	12
		Fibroblast cell	TSP1	3
Mammary		Fibroblast cell	TSP4	51	51
Thymus		Fibroblast cell	TSP2	84	84
Uterus		Fibroblast cell	TSP4	136	136
Vasculature		Fibroblast cell	TSP2	177	177

## Sheet: TableS5
Supplementary Table S5. DM value of each gene in all human tissues
Gene name	Chromosome	DM value
		Bladder	Blood	Bone Marrow	Eye	Fat	Heart	Kidney	Large Intestine	Liver	Lung	Lymph Node	Mammary	Muscle	Pancreas	Prostate	Skin	Small Intestine	Spleen	Thymus	Tongue	Trachea	Uterus	Vasculature
A1BG	chr19	0.925025	-6.56159	-6.87514	0.566869	4.05032	1.06443	-5.88124	5.89522	-1.86793	-9.79428	-3.74303	-4.73631	-7.682	-2.14093	9.78924	-0.736755	4.30319	3.17308	3.74528	-6.66623	2.11117	-6.83759	-5.47506
A1CF	chr10	3.55271e-15	NA	1.01266	0.0314577	0.195885	-4.19923	-3.39037	-0.931073	2.04749	-1.48082	-7.48786	-4.66433	0.694516	-4.01909	0.282947	-7.51293	-2.61358	-6.28909	NA	-9.38692	-4.18345	-4.03425	NA
A2M	chr12	1.51969	0.267504	1.13048	-0.22404	0.734234	-0.213587	-0.831555	6.27933	1.57796	1.00993	-0.310206	2.96604	0.476694	3.64265	5.37453	0.667712	9.35612	1.06379	-0.0729816	1.897	1.18623	2.81138	5.33641
A2ML1	chr12	NA	-9.00013	-3.2306	-0.934314	-2.50821	0	0.967953	3.54292	1.18507	-2.08902	-0.899852	0.20651	-4.73818	-3.8997	0.130437	-5.57118	8.04961	-3.1209	3.55271e-15	-0.000460444	6.21051	0.129952	2.14053
A3GALT2	chr1	3.77756	9.24866	3.15915	2.04034	3.78885	1.50429	NA	NA	NA	8.73463	NA	NA	-6.14155	NA	NA	4.37311	NA	4.70138	10.2577	6.28411	NA	3.97693	NA
A4GALT	chr22	-0.713617	6.1403	1.3642	-0.86435	-1.03084	0.518362	-2.92221	NA	-0.204977	0.333358	-3.2311	-1.67194	-1.35147	0.236602	-1.27783	-1.1101	6.94424	1.85832	0.465289	-3.38647	-0.448366	-1.76965	-0.779514
A4GNT	chr3	NA	NA	3.78357	-0.33982	5.28406	1.77636e-15	NA	6.89876	NA	NA	NA	NA	12.0296	-4.80642	0	12.4988	4.86637	NA	NA	-0.158207	NA	4.65209	NA
AAAS	chr12	0.585039	7.56894	-0.207079	2.22023	1.13329	0.794091	1.22936	-0.44601	-0.478599	0.542209	0.952595	1.41807	3.89796	0.937642	0.0846679	3.44089	1.27082	0.625416	0.804911	0.573151	0.0721737	0.189938	0.571593
AACS	chr12	-1.56035	1.15725	-2.80624	0.798289	-0.818077	-0.933293	-2.06611	-4.23239	-2.96652	-1.5923	-3.00726	-1.87861	-4.63644	-2.12896	-2.78874	-3.47525	-2.96153	-3.84336	-3.1507	-1.77098	-0.650442	-4.67089	-2.8758
AADAC	chr3	6.29109	NA	2.38413	0.932663	8.73692	-2.29616	NA	NA	4.71091	5.43125	NA	NA	10.0778	-1.08839	-3.50679	0	0.66351	NA	-3.55271e-15	6.68557	7.06177	-0.320535	NA
AADACL2	chr3	2.19868	NA	NA	1.94379	NA	NA	NA	6.72284	2.1772	-3.12249	NA	5.84413	-10.1406	NA	NA	2.05576	NA	NA	4.4843	NA	-0.446781	NA	-2.27081
AADACL3	chr1	NA	NA	4.76701	0.0519186	2.48924	NA	NA	NA	1.70775	NA	NA	0.945574	-1.42234	NA	3.55271e-15	NA	3.55271e-15	3.94955	NA	0	0	0	NA
AADACL4	chr1	7.65167	NA	NA	0.134388	1.23134	NA	NA	NA	NA	NA	5.75732	2.98517	15.6027	5.32241	0	NA	NA	3.84197	NA	NA	NA	4.61893	NA
AADAT	chr4	1.71491	-6.25477	-5.42106	0.131986	4.30639	0.373627	0.63981	2.6339	2.95815	1.31507	-0.303198	4.76994	2.92388	1.39035	5.4001	11.6218	8.15654	-7.37616	5.87329	0.643303	1.13659	0.967791	0.888825
AAGAB	chr15	-0.145977	0.317718	0.187032	0.0421975	0.756731	1.90224	1.65963	-0.233998	-0.677556	0.27814	1.2761	1.58974	0.459778	-0.424487	0.0529211	1.13604	1.98082	0.708328	0.36506	2.8037	0.028324	0.443872	0.0979084
AAK1	chr2	-2.96154	-3.65413	-2.64394	-1.75222	-2.32857	-2.34859	-2.71619	-3.21416	-2.13735	-2.37783	-2.12789	-3.1266	-2.9337	-3.91355	-2.18561	-2.64425	-7.75277	-3.6757	-4.93764	-2.30979	-3.27413	-2.70836	-4.24493
AAMDC	chr11	0	3.04355	0.177815	1.52252	-0.280909	-0.101892	0.683807	-0.52448	0.0934801	0.16125	0.62808	-0.527026	-0.223154	-0.385959	-0.798699	-0.104458	0.578362	-0.145488	0.285546	0.651482	-0.405181	-0.640392	-0.51717
AAMP	chr2	-0.393851	-0.121745	-1.05786	2.20167	0.15491	0.428802	0.168097	-0.314701	-0.399767	-0.297714	0.353474	0.0706267	0.245727	-0.668425	0.00998641	-0.0695628	-0.213807	-0.19271	-0.271923	-0.347623	-0.23501	-0.161064	-0.144166
AANAT	chr17	16.833	7.75184	3.55271e-15	1.58638	NA	-1.67461	NA	4.30359	3.95328	12.2448	1.60047	NA	12.8882	7.76127	1.8595	-4.45963	6.12836	-3.199	NA	6.22834	1.95385	0.118039	2.92561
AAR2	chr20	0.553697	1.62968	1.05127	1.96696	1.07864	0.726864	1.22832	4.18025	1.74413	0.00467808	2.07982	1.89228	0.991303	0.273424	1.36707	2.03939	0.28778	2.88894	-0.0715832	-0.0659403	0.948589	0.39255	-0.226115
AARD	chr8	0.466089	-1.56861	NA	1.53426	NA	NA	-1.2856	NA	NA	0.095945	-1.77422	0.512409	2.24202	3.05715	NA	1.52907	-4.07381	3.44527	7.94167	8.28685	3.93824	5.5697	NA
AARS	chr16	-0.0643563	2.20792	-0.651605	-0.514663	0.677669	0.0993426	0.448769	0.159017	-0.589804	-0.0165563	0.311087	0.785375	0.506732	-0.357534	0.0360409	0.208669	0.680731	1.30533	0.0169882	1.56396	0.435097	0.0391782	0.585384
AARS2	chr6	-0.414754	0.569253	-0.441807	-1.45558	0.90822	1.64877	2.63802	-1.98779	-0.03582	0.786161	0.671539	1.44353	-1.28378	-0.342052	1.14953	3.9412	-0.521634	1.55212	-1.7019	2.10185	0.89179	2.49478	-0.285015
AARSD1	chr17	0.741882	2.85659	0	4.04271	-1.17603	1.09802	0.931277	2.53254	1.36095	2.26379	-0.620243	-0.0432835	0.124132	-0.972142	-1.55325	-0.0449961	0.432859	-0.35854	0.336252	3.17756	-1.3659	-2.28185	1.37333
AASDH	chr4	-0.636344	-1.13586	0.0504245	-0.0709907	-0.637282	-0.278363	-1.15302	-2.1982	-0.656512	-0.55944	-0.300775	0.981504	-0.128781	-0.26653	-0.710898	0.206957	-1.2064	-0.328933	-1.46425	0.0669832	0.712729	-1.66839	-1.0025
AASDHPPT	chr11	-0.958694	-0.90867	0.135083	0.421903	-0.204319	0.136907	-0.684606	-0.229557	-1.97736	-0.796263	0	-0.156533	0.0281955	-1.48014	-0.407547	-0.800564	-0.698602	-0.539385	-1.08636	-0.71063	-0.389366	-0.194543	-0.723867
AASS	chr7	-0.65417	-1.21154	-0.040679	0.921647	3.88757	0.201156	2.19394	-0.62472	-1.65823	-1.28278	1.59713	1.91837	-0.328699	0.00411056	0.261063	1.93846	0	2.61037	-1.20497	-1.44955	-0.455754	-0.676882	-0.941344
AATF	chr17	0.311469	-0.575869	-0.554933	1.22117	-0.411085	-0.297319	0.268568	3.1183	0.0780046	0.318301	-0.511647	0.00375165	-0.0214913	0.460524	0.185377	0.252657	0.788413	0	0.588092	0.711283	-0.604149	-0.18125	0.670917
AATK	chr17	8.3829	7.06978	-0.3723	-1.13205	0.881025	NA	NA	1.70791	2.61172	2.8749	3.0625	0	4.52688	-6.06261	0.441558	0.885369	-0.284543	-2.92236	5.49304	9.51133	3.13518	-4.78383	3.22045
ABAT	chr16	-2.13139	-1.21886	0.688046	-0.251778	2.13236	3.77034	-1.03193	-1.01886	-0.304512	0.762888	-2.67857	-3.18249	-1.33232	-2.65204	-4.09401	-3.07746	-0.655388	-1.27603	1.84915	-1.62975	-0.911468	-1.27406	-0.629296
ABCA1	chr9	-1.40196	-0.616809	0.617949	0.280675	0.0738369	-1.42904	-1.80453	-3.68964	-0.908053	-0.697637	-0.459359	0.29485	-0.341558	-1.21487	-0.668329	-0.265117	-0.394109	-0.930776	-1.28508	-1.19784	-0.272813	-0.794408	-1.65395
ABCA10	chr17	-0.658971	2.09086	7.28491	-0.0211679	-1.20639	-0.286814	-4.11947	0.0643093	-1.02668	-0.12582	-0.582063	4.02581	-0.490402	-3.74962	3.29123	5.00426	-1.51933	5.07974	-0.751822	0.287711	-0.451159	-2.585	-2.3785
ABCA12	chr2	-7.82529	3.55271e-15	1.06507	-0.825298	-4.87494	-5.726	0.623455	-1.91546	0.917824	-7.10627	-8.21087	1.02251	1.80005	-4.41831	1.31186	0.325841	3.5699	-1.24449	NA	-0.0259053	-4.49467	-0.257588	NA
ABCA13	chr7	NA	NA	-7.97191	-0.340917	-10.6627	-6.30033	NA	-4.50889	1.94262	-6.87631	-8.66158	-6.21852	-1.74533	-4.61288	-4.32725	1.64956	-5.19035	-7.72665	NA	-10.8447	-0.106508	-3.24955	NA
ABCA2	chr9	-8.91711	-0.27804	-3.77308	-1.78337	0.124663	-0.0297807	-2.95771	-2.65312	-2.74046	3.04737	-5.34575	2.93894	-5.50513	-5.29271	1.22088	-5.60488	-7.09148	-3.94019	-6.02413	-0.909028	-1.50355	-5.47708	-5.28554
ABCA3	chr16	-0.310865	6.50618	-0.473724	-0.848001	1.2346	3.80856	NA	3.19986	-0.834185	-0.398629	-0.315129	0.835331	-3.52306	-2.11391	-2.30492	2.79607	0.0252707	1.6678	-0.823835	2.66782	3.01737	3.62754	2.1617
ABCA4	chr1	0.979326	-7.9958	2.46523	2.68144	-0.0626417	-5.28379	-2.16281	-0.500414	-0.651678	-2.70375	-4.29819	1.51463	-2.06459	-0.147049	0	-6.94484	-0.269954	11.0322	0.904605	-2.40132	0.597458	-1.66585	4.0281
ABCA5	chr17	-0.856158	-2.55691	-2.23818	-1.34475	-1.92931	-2.16033	-1.88681	-0.193339	-0.437582	-0.863918	-1.02739	-1.68858	-1.54901	-1.98857	-1.40881	-3.0551	-1.71056	-1.43831	-2.09684	-2.62679	-1.00441	-0.631938	-1.23901
ABCA6	chr17	-1.54047	4.67482	2.68265	-0.574012	-1.16469	-0.713104	-4.50503	2.62789	5.77826	-0.29399	-5.57163	1.1424	-1.02552	-3.01318	-1.56489	-0.0607981	2.92152	-6.98557	-0.886923	1.82641	-0.861178	-2.75466	-1.89063
ABCA7	chr19	2.88913	4.58548	3.22033	0.24923	1.24467	2.14292	0.249772	-1.74658	0.628642	7.0258	-0.155205	4.39897	-4.07367	11.7858	-0.70982	-2.73392	-5.6603	0.3685	0.462469	0	0.714285	-0.151338	-1.89248
ABCA8	chr17	-0.505575	0	-0.420408	-0.829588	-0.816501	-0.407564	NA	2.81432	2.26513	-0.540499	1.8845	4.98395	-0.621273	-2.58903	2.79841	6.68172	-1.96011	4.84301	-0.662175	2.59302	-0.495385	-3.23719	-1.1585
ABCA9	chr17	-1.24758	-1.25663	2.91608	-0.943907	-1.09996	-0.762988	0	0.931527	-0.64327	-0.382605	-4.7198	3.82424	-0.443969	-4.81804	-0.693314	-3.64703	-2.83953	0.339076	-0.653296	-0.455713	-0.264746	-2.88067	-2.21457
ABCB1	chr7	0.388777	2.37558	-0.625542	-0.742855	-0.560361	1.94691	0.848469	0.912554	-0.085939	1.46676	0.603426	2.40257	3.05302	1.71409	0.670872	-2.95476	1.5515	0.966494	0.559633	3.27938	0.475754	1.87239	5.79557
ABCB10	chr1	1.03448	3.26027	3.31895	-0.504108	-0.646666	1.24424	1.37148	-1.20111	-1.49787	2.37423	1.10899	-0.598767	2.30377	1.34414	1.67121	3.19581	0.160287	1.82176	2.36313	6.50994	-0.786851	-1.51956	1.88077
ABCB11	chr2	1.64622	NA	-2.83814	2.60603	0.852692	-1.64171	NA	-1.70378	0.621322	7.19581	-12.8003	-3.28551	-10.4404	0	-5.89634	-4.36491	3.3196	-7.67479	-1.61126	-5.0487	5.07678	-0.68904	2.85338
ABCB4	chr7	-1.74775	3.55271e-15	-0.609321	-0.260188	-0.0790306	0	-0.623115	-0.31442	3.1903	-5.98023	-0.721595	-3.6225	9.38793	-0.764958	2.48148	-2.54509	0.0797396	-0.264792	4.93643	3.76546	-0.0581709	-0.830741	-3.20937
ABCB5	chr7	-5.49512	NA	2.07282	-0.986091	-4.30981	-3.31892	NA	1.77636e-15	3.10872	4.05825	7.16523	-5.58535	-4.9936	-4.07031	1.53216	4.08959	2.565	-1.12804	5.92904	-10.0533	3.14493	-0.98677	NA
ABCB6	chr2	-0.260597	2.82604	-2.63821	-0.496816	-1.54207	-1.86451	2.05221	-3.09174	-2.29832	-0.728951	-5.03659	-3.5289	-3.42427	0.588537	-2.6628	-1.00414	0.783068	-8.09897	1.68509	-2.98561	-1.47339	0.945036	-0.0783337
ABCB7	chrX	-0.401104	-0.209954	-1.0398	-0.515863	0.189275	-0.843333	-1.02658	1.30779	-1.80288	0.505632	0.494695	1.67318	1.14727	-0.586167	1.03192	-0.331062	-0.311351	0.0777953	-0.215116	0.605972	0.747256	-0.213232	0.049159
ABCB8	chr7	-1.07913	0.757368	-2.38497	0.456605	-1.81199	-1.53762	4.00444	-1.19727	-1.32355	-0.509163	-0.797984	-1.7551	-5.29361	0.388336	-2.60784	-2.70658	-0.00782961	-2.04861	-4.73409	-0.358787	-1.58237	-1.3228	-3.09837
ABCB9	chr12	-1.29546	-2.43207	-2.37408	-0.105077	-0.57525	-2.87906	4.55116	0.412371	0.0306602	-2.20724	-1.88034	-3.00565	-2.3287	1.56055	-5.09031	-6.04404	-0.457995	-1.87362	-2.9214	-5.29286	-3.70718	-4.87323	-0.145477
ABCC1	chr16	-2.51614	-5.43334	1.67735	-1.40507	0.392278	-4.23425	-1.11248	0.467202	1.2088	-2.53066	-2.78251	-1.38864	-4.05958	3.68786	-3.38171	-1.11108	-6.68603	-2.72628	0.600043	-5.55262	-1.8359	1.15907	-3.05428
ABCC10	chr6	-0.155494	-0.247092	0.828305	-0.676737	0.351582	-2.23687	0.0666624	3.08979	1.53537	-0.0445627	-0.055994	-1.99139	-2.03945	-1.83303	-0.701999	1.73957	-0.542141	3.92227	-1.4951	1.50932	1.6493	0.928583	0.675358
ABCC11	chr16	-6.58944	-7.39459	-3.16951	-0.36765	-10.6599	1.21754	1.698	-5.22036	2.94117	-6.96615	-9.72179	-9.00642	8.75858	-5.78514	-3.21757	0.193602	-3.1981	3.55348	-5.52237	-6.65612	-7.84434	-0.387922	0.490927
ABCC12	chr16	NA	3.55271e-15	2.31973	-0.358298	1.50334	NA	0	0	-1.45494	-1.49805	0	0.658382	-5.60944	-1.48765	NA	-2.61465	2.56682	3.30467	NA	7.61835	0	0.163826	NA
ABCC2	chr10	0.890209	-10.2045	0	-0.758579	0.493883	NA	0.587703	-2.7362	-1.67702	0	-0.824798	-4.89777	-1.21665	-3.77028	4.24211	5.00186	0.576445	2.85183	0.895396	1.8143	0.439869	0.128966	0.0930426
ABCC3	chr17	-1.33353	-0.442369	2.36333	-0.96937	-3.86592	NA	-2.90804	-0.818055	0.846875	0.569833	0	-2.04653	-4.18953	-0.63194	0.275634	0.648645	-0.586695	4.22615	-1.09038	0.377348	-0.627128	-0.828575	-0.133842
ABCC4	chr13	-2.04356	-2.80351	-1.91466	-1.20922	-1.27503	-0.872559	-1.17809	-1.23952	-0.817475	-0.982199	-0.348723	5.81746	-1.36593	-0.551771	-1.68204	-0.219087	-1.84361	-1.7915	-2.90144	3.6683	0.374578	-0.24558	-3.47547
ABCC5	chr3	-1.39175	-0.828357	-0.0790495	-0.705644	0.140538	-1.08171	-1.05661	-1.30593	0.588877	-0.0763226	-0.154466	-3.33193	-1.11596	-3.52596	-1.23322	-4.04421	-0.880117	0.332226	-1.9013	-1.59388	-1.53766	-1.56251	-0.920563
ABCC6	chr16	-4.03882	-2.41746	2.37866	0.38376	-2.10219	2.08161	-4.2179	-2.39822	0	-2.37687	-8.34817	-3.10621	-14.4112	-0.00339887	-4.20786	-7.6842	-1.68978	-2.43612	NA	-5.41012	-0.453106	-3.94374	0
ABCC8	chr11	NA	3.55271e-15	-5.60547	0.594708	-5.73397	0.552843	0.348307	-0.42461	1.70953	-3.56799	-8.87795	-2.11215	-4.41279	0.386599	-3.40491	-5.79115	-4.7067	4.77924	1.99428	-0.520346	-0.222701	-3.37216	-5.06256
ABCC9	chr12	-3.1446	NA	-7.27112	-0.676881	-2.97666	-0.405062	NA	-0.208563	-1.11146	-1.8866	-16.2482	3.65443	-0.0812297	-3.36035	3.88298	-3.05565	-0.375086	-14.3911	-0.956914	0.50079	-1.12575	-1.25509	-2.17173
ABCD1	chrX	2.88306	-0.937935	2.68418	3.6426	1.11596	-3.14139	-0.668517	-1.35492	0.300535	1.2283	2.07206	-1.58648	-0.952217	2.66968	-0.631689	0.305168	-0.259738	0.594941	4.96148	-0.593736	-0.062514	4.27929	0.588155
ABCD2	chr12	0.5019	-2.68403	0.339374	0.130149	0.637303	NA	-0.79566	0.836299	4.13569	-2.30026	0.833513	4.14804	2.27064	NA	1.51848	NA	NA	-0.347092	-0.449125	14.2353	5.6972	0	0
ABCD3	chr1	0.796968	-3.23895	1.32172	-1.11279	-1.88162	1.40409	-0.850696	-1.66542	-1.49124	-1.1224	-0.919906	-1.59339	0.0188427	-3.23667	-0.637254	-0.500481	-0.709757	-0.229283	0.352601	-3.23043	-0.702533	-1.22531	0.716148
ABCD4	chr14	-0.221203	0.423048	1.39099	0.341621	-0.650918	-1.12168	1.28405	-1.05007	0.166186	0.478695	-0.638109	-0.624293	-1.1455	0.260809	1.82642	-0.879848	-0.57832	-0.499492	-0.365393	-1.0036	-0.344661	-0.504262	-0.661788
ABCE1	chr4	0.741658	-0.733542	0	-0.471969	0.219585	0.260113	-0.116359	-0.418932	-1.48489	-0.490724	-0.394508	-0.0657145	-0.234643	-0.611285	-0.549067	0.308146	0.0538146	-0.273783	0.259762	-0.635655	0.414306	-0.398381	-0.309457
ABCF1	chr6	-1.08955	0.224862	-0.510295	-0.402218	2.23134	-1.51517	-0.971457	1.65457	-0.0328459	-0.640144	-0.224609	-0.496174	-0.582181	-1.87352	-0.474744	0.1595	-0.450877	-0.674767	1.21263	0.127643	0.87301	-0.698553	-1.0991
ABCF2	chr7	-0.231061	1.34485	2.09147	0.967121	0.486768	3.00923	2.95925	NA	-0.324314	0.543575	2.07559	0.389494	0.798689	2.3826	-0.389062	0.469866	-4.25577	1.05071	-4.13232	0.972407	0.773966	0.855816	-1.08344
ABCF3	chr3	-0.339266	-0.663432	-1.32767	0	-0.0175602	0.19699	0.789637	-0.523604	-0.272314	0.0484608	-0.0104534	0.206733	-0.382993	-0.767686	-0.392582	0.908127	0.082383	0.122907	1.16892	0.171759	1.78844	0.780777	0.14931
ABCG1	chr21	0.489623	0.0631098	0.478262	2.49206	1.0457	0.346832	-1.32676	0	1.06454	0.971439	-0.712189	1.00532	-0.900992	0.791751	0.934149	-0.111546	0	-0.00173824	-1.56393	0.846287	0.107204	0.196218	1.39807
ABCG2	chr4	3.65723	0	1.79947	0.542582	4.42992	-0.316052	NA	0.549385	0.563276	2.61606	2.69124	0.855073	1.99644	2.85401	-0.173978	-5.07066	-0.540331	-3.76188	-1.37933	-2.17238	1.14728	0.401922	1.13706
ABCG4	chr11	NA	3.55271e-15	3.11038	1.84462	-7.76819	0	1.77636e-15	7.48987	NA	0	0	4.02725	-0.153808	-6.52263	NA	NA	-0.435529	0	3.05667	7.83739	-3.94776	0.809175	NA
ABCG5	chr2	0	NA	1.98716	1.87555	0	-0.849051	1.77636e-15	0.833351	-1.63304	4.81357	-0.374626	NA	-3.9776	3.55271e-15	NA	-2.73457	1.84895	9.03849	-1.00517	8.89182	0	-1.77636e-15	-1.57944
ABCG8	chr2	NA	NA	3.55271e-15	1.03865	-3.10576	-4.9176	NA	0	0.54583	0.743651	4.38898	1.57785	-6.36333	NA	1.6616	7.69568	-5.14209	0.319651	NA	-0.302015	-5.86898	-4.8844	-4.05831
ABHD1	chr2	3.02268	-2.2794	-3.65288	1.44561	5.67806	2.92864	2.34711	-3.9404	NA	1.70678	5.13237	-1.08634	8.7837	18.2204	6.56441	-2.61629	-3.52102	-6.85808	-3.55271e-15	3.73028	-0.816438	5.40689	6.58663
ABHD10	chr3	2.89394	-0.111133	0.94761	0.808234	1.92849	1.82354	0.701074	1.83088	2.80458	0.731864	1.08122	0.107905	2.10287	1.71789	0.962742	1.61183	2.35809	0.687938	1.72066	6.17532	0.595035	1.4785	0.419414
ABHD11	chr7	0.742245	2.28255	0.507603	1.29058	4.67027	-0.915829	1.98064	0.203077	2.81294	0.841664	3.12241	0.534643	2.42915	0.688709	0.80916	6.49183	0.114923	1.24869	3.18394	3.31587	0.709808	0.577088	2.24786
ABHD12	chr20	-0.209665	3.15491	2.38562	-0.625797	-0.145861	-0.921682	2.77978	0.652342	-0.0341234	0.305147	1.37355	-0.442808	0.647056	13.4492	-0.253393	0.208853	0.717557	0.126912	0.850977	1.00024	0.581732	0.105426	0.266421
ABHD12B	chr14	1.64305	-1.91295	3.55271e-15	-0.366684	-0.710711	-3.77932	-5.92639	2.48583	7.48726	0.193071	-7.32848	-1.30547	-1.51593	-0.612359	0.322182	5.98787	4.30734	3.39523	-0.687917	1.58252	0.310753	-3.89532	-0.995591
ABHD13	chr13	-1.7614	-2.34348	1.57092	0.944018	-0.52769	-0.0218634	-0.871218	-2.26459	-0.710602	-1.32568	0.876149	0.513071	0.473132	-0.328651	0.427807	0.314412	-3.50247	0.399119	-2.29924	1.0718	-1.15441	-0.326639	-1.53291
ABHD14A	chr3	0.602758	-0.216294	0.335238	-0.339207	-0.407803	-0.185094	1.53772	-0.869302	0.378282	0.0686421	0.369742	0.407094	0.0611658	-0.211344	-1.29909	4.10106	0.290327	-0.500926	0.238065	0.224229	-0.345488	-0.18842	-0.0909031
ABHD14A-ACY1	chr3	-3.08775	1.65909	-0.841143	-1.73704	0.435924	0.492391	-6.00708	-3.92299	-3.44613	-4.97514	-8.11091	-2.17885	-13.38	2.47461	-1.83556	-4.91979	-4.62607	-8.55114	-3.80654	-8.2091	-0.442382	-3.30892	-5.68162
ABHD14B	chr3	-0.344036	-0.434163	-0.64858	-0.0383018	0.74437	0.283546	-0.253875	-0.460695	1.95558	-0.224183	0.508594	0.36326	0.383651	-0.87237	0	2.64663	0.708102	0.176892	-0.123956	0.263179	0.0293134	0.125318	-0.134087
ABHD15	chr17	3.74278	0.791104	5.12222	0.700865	1.96871	-3.05145	2.68105	4.7258	0.283982	1.22929	2.42173	3.6875	4.81856	0.899259	3.60611	7.01971	0.919283	2.18014	6.4676	2.64457	1.2519	0.862239	-1.18847
ABHD16A	chr6	-1.49874	0.539402	-1.97921	3.3781	-1.64794	-2.18139	0.37956	-1.77359	-0.818537	-1.17107	-2.34823	-2.49262	-2.31355	-0.648237	-4.61814	-2.79714	0.0153551	0.691026	0.0652077	-2.9981	-2.06474	-3.01095	0.255915
ABHD17A	chr19	-5.07291	-1.47697	-1.46253	-0.572038	-1.72962	-1.6831	-1.74693	-4.50931	-0.306289	-1.92112	-1.77951	-0.0945729	-7.54169	-3.18256	-2.36978	-2.92888	-4.97238	-2.02875	-3.15319	-1.92968	-3.10694	-3.57379	-6.47878
ABHD17B	chr9	0.526988	4.70561	1.13269	-0.98881	0.928577	0.532989	0.690741	-0.0365108	1.42606	0.823674	1.16254	1.23226	1.9629	3.74887	1.94521	0.842643	-0.346025	1.83397	1.86171	2.52613	0.260739	0.0108876	2.95005
ABHD17C	chr15	2.42411	5.33165	6.73009	0.216611	5.43163	1.24312	0.837621	-0.582897	-0.229768	0	8.83228	4.53049	3.48019	0.862307	1.73517	0.336702	0.731299	3.92744	3.59818	3.17371	0.122609	1.37891	-0.860086
ABHD18	chr4	-0.574282	2.06119	-1.20165	0.110483	-0.314324	1.1739	-1.41243	-1.41371	0.0761839	-0.925818	-0.513829	-1.58242	-0.640349	-2.88418	-0.911517	-0.806404	-0.860958	-1.49844	-0.886415	-1.17362	0.038191	-0.287566	-1.20121
ABHD2	chr15	-1.12953	-1.56185	-1.3469	-0.788182	-1.16709	-1.29818	-2.21894	-0.46618	-1.0227	-0.732569	-1.88967	-0.952399	-1.22788	-2.11209	-0.580029	-0.967053	-0.759838	-1.65984	-1.43998	-1.20914	-1.63034	-1.4167	-1.25455
ABHD3	chr18	0.137526	-0.506283	0.720766	0.225708	-0.0969216	3.41649	0.248351	0.33107	-0.135614	0.528475	0.120321	2.30472	0.376141	-0.468696	0.847992	0.46797	0.457794	0.089161	0.735854	1.49051	-0.34394	-0.588412	0.511396
ABHD4	chr14	0.629098	0.761323	1.82006	1.73428	1.50082	0.927037	0.882341	0.225181	-0.117475	0.652707	2.09759	-0.357462	0.736056	1.65953	0.174532	0.390357	2.07616	2.53186	1.77745	0.839849	0.796776	1.57287	0.974413
ABHD5	chr3	-0.891075	-1.57381	-2.388	-2.07186	-0.273801	-1.40208	-0.351056	-0.683419	-0.336122	-0.620169	0.239574	-1.00072	-0.631215	1.03259	-1.58272	-0.66766	-0.499828	-1.11657	-1.39907	-0.979106	2.4153	-0.518605	-0.848089
ABHD6	chr3	0.926286	2.84257	3.3779	-0.0122417	0.740717	2.26506	1.89295	1.44089	0.491273	1.23209	2.54671	5.46591	2.45517	3.44889	0.93146	0.747936	2.15296	0.283266	1.21847	-0.529638	1.71893	3.83848	3.52547
ABHD8	chr19	1.47552	2.1715	0	1.03909	4.06351	7.16011	2.97905	-3.21315	-1.84647	2.0408	3.2151	8.05153	-0.974913	1.70988	1.09116	2.26485	1.2292	1.89773	5.04386	0.477376	-0.252249	2.28637	2.11983
ABI1	chr10	-0.974196	-1.92089	1.34218	-0.803816	-0.349519	0.538143	-1.30643	-1.15778	-1.17668	-0.778839	0.0762724	-0.644933	0.296133	-1.65952	0.575897	-0.230077	-0.985874	-0.153485	-1.58207	-0.177512	-0.322076	-0.366047	-0.568856
ABI2	chr2	-1.62049	-6.51448	-4.8409	-0.307578	-3.1027	-3.25121	-1.61846	-2.81099	-3.67367	-3.67032	-3.17739	-2.74616	-3.28703	-4.23085	-4.19883	-1.7265	-2.26578	-4.46955	-3.68229	-5.38693	-2.73857	-2.34304	-3.3597
ABI3	chr17	2.99799	1.84915	5.0655	1.16849	0.625087	0.733545	0.470275	NA	0.858998	4.54761	2.61152	7.18343	3.58014	2.56842	2.65702	4.22178	2.50161	0.317411	1.17799	1.76209	2.20606	1.30869	1.53181
ABI3BP	chr3	-0.628301	-9.42305	-2.55569	-1.34752	-0.436533	-0.818499	-3.20285	1.46768	-1.80355	0.0666795	4.57532	-1.45482	-0.542984	-0.913188	0.274672	-0.665121	1.5751	-6.07578	-0.238206	-2.99262	-0.0671139	-0.840989	-0.359671
ABL1	chr9	-2.06033	-0.692716	0.72016	1.37976	0.815963	-0.413348	-1.21676	-0.980866	0.340121	-0.676047	0.426271	-0.688675	-1.12336	-1.54708	0.855966	0.130998	-1.64771	0.647609	-1.39893	0.603171	-0.556928	-0.816427	-1.83222
ABL2	chr1	-2.0588	-4.33246	-2.22197	-1.05012	-0.793007	-4.37522	-2.43209	0.660568	-2.54238	-1.16392	-3.06943	0.155394	-0.28355	-1.23828	2.17242	-0.489873	-3.70408	-2.95325	-3.9377	-1.34408	-0.077588	0.126611	-1.73117
ABLIM1	chr10	-1.09585	-1.9907	2.20075	-1.61789	-1.05033	-1.13646	-1.94766	-0.943748	-1.77622	-0.830618	-1.25913	-0.809672	-0.726711	-2.42264	-0.962097	-0.0236054	-0.751104	-1.18103	-1.93965	-1.27022	-1.21461	-0.820379	-1.58985
ABLIM2	chr4	2.08511	0	9.22926	-0.956002	1.82534	NA	NA	-0.192987	2.75362	-1.24049	4.19693	4.53618	-0.607744	-3.10023	6.6858	1.54616	-1.84878	-2.49482	-2.55295	-5.51484	1.14585	0.894628	0.41818
ABLIM3	chr5	-1.34988	5.88435	0.849936	0.747652	2.4165	-0.905798	0.668532	2.95834	0.332054	-0.889366	-4.31776	1.00418	-0.263545	2.90232	-0.575219	-4.01381	-1.66955	-3.84076	0.304813	-3.45224	0.550651	0.492714	3.05138
ABO	chr9	-0.85422	-2.2197	-1.40889	1.94449	-4.19949	-1.19014	-1.74476	-3.11004	NA	-2.77793	NA	0.156234	-11.5484	-5.97931	-5.51179	-7.35351	-2.88716	-1.81433	-1.85975	-0.905448	-2.50433	-1.6055	-1.20477
ABR	chr17	-4.868	-2.73491	0.656138	2.00776	-1.15197	-1.36593	-0.958854	-0.854499	-1.04315	-0.731155	-8.34752	0.637837	-6.74749	-3.42529	-6.35894	-2.54006	-2.98008	-6.43055	-1.87123	-4.58813	-0.201445	0.198668	3.78596
ABRA	chr8	0	NA	5.83154	-2.01178	NA	4.05064	0.814487	NA	1.81364	4.17763	5.57568	0	6.22424	NA	0.399772	12.6862	NA	0.693434	6.16692	NA	-4.51476	0.277537	4.09463
ABRACL	chr6	1.63192	0.444206	0.662095	2.7363	0.743574	2.25626	0.290999	0.596043	-0.140082	1.49667	0.643168	1.06566	1.59718	1.61376	1.65202	0.837938	0.663672	0.886867	1.35826	0.338257	0.883962	0.773939	1.48778
ABRAXAS1	chr4	-2.18772	-0.849482	-0.226906	4.31733	0.290763	-1.30044	0.536643	0.758753	3.11176	-0.614249	-2.29918	0.92498	-0.444195	-4.37887	-2.00182	1.04767	-2.51299	-0.740392	0.0677072	-6.41377	-4.0881	-1.97806	-3.0548
ABRAXAS2	chr10	-1.02301	0.499596	1.25759	0.925034	1.31195	2.33759	-0.0134017	1.44092	-1.51965	-0.00281967	3.44813	2.00162	2.29154	5.35326	1.93021	0.273312	-0.60785	0.88188	1.2894	0	0.756727	3.53713	4.95613
ABT1	chr6	-0.0632195	-1.82139	-0.0214265	-0.145781	0.288894	0.52862	-0.488941	-1.50053	-0.197348	-0.430484	0.770857	1.47083	1.0683	-0.124444	0.577901	0.409204	0.423675	0.293507	-0.603485	-0.208014	0.274202	0.650916	-0.33387
ABTB1	chr3	-1.33294	-1.57822	-0.388435	3.08442	-1.00688	-1.143	-1.79375	-0.495037	-0.20148	0.89379	-0.6463	-0.00367496	-2.37138	2.44734	-1.20998	-1.01802	0.309766	2.08508	-1.12893	-0.0248725	-1.06323	-0.108858	-0.987627
ABTB2	chr11	2.45484	-1.23127	0.137952	-0.871464	0.185217	0.845383	-1.63802	-1.34719	0	0.373786	-3.60933	7.39855	-4.052	-3.53106	-0.745861	0.350596	0.999933	0.23778	0.430304	7.08334	-4.85979	3.15917	-2.71551
AC000093.1	chr22	NA	-8.23182	-9.9264	NA	2.91324	-1.94756	NA	NA	1.77636e-15	-7.36951	NA	NA	1.52604	0	0.756477	0	0.741397	-6.13364	NA	-1.95197	-2.47556	-0.901129	NA
AC000120.2	chr7	NA	NA	NA	4.91756	NA	NA	NA	NA	NA	NA	NA	NA	NA	NA	0	0	NA	NA	NA	NA	NA	NA	NA
AC001226.2	chr13	-1.93269	3.82336	-0.480179	-1.93118	-0.352104	-1.79951	-3.18081	-0.889854	0.0319706	0.41022	-0.479008	-2.2162	-5.57137	0	4.58403	6.26553	-1.23965	-1.80592	3.27299	-6.47497	1.85029	-2.44293	-2.30603
AC002310.5	chr16	NA	NA	NA	NA	NA	NA	NA	NA	NA	NA	NA	NA	NA	NA	NA	NA	NA	1.65667	NA	NA	NA	NA	NA
AC002996.1	chr12	NA	NA	NA	NA	NA	NA	NA	NA	NA	0	NA	NA	NA	NA	NA	NA	NA	NA	NA	NA	NA	NA	NA
AC003002.2	chr19	NA	3.582	7.02864	2.06665	NA	4.18025	5.90479	6.35663	NA	-6.54024	-2.11005	NA	12.5729	NA	NA	NA	6.95227	-3.43494	7.30053	NA	NA	NA	NA
AC003002.3	chr19	0.350594	NA	NA	NA	0.680952	NA	1.77636e-15	NA	NA	5.82394	-3.55271e-15	NA	0.211793	0.73576	-6.24832	2.43198	NA	0.776791	NA	NA	0	NA	10.5939
AC003005.1	chr19	NA	NA	3.78357	NA	3.55271e-15	3.55271e-15	NA	NA	NA	-10.7118	-8.09311	-8.87424	-4.04628	0	-12.5827	1.84311	NA	NA	NA	NA	3.55271e-15	1.77636e-15	NA
AC003006.1	chr19	NA	NA	NA	NA	NA	NA	NA	NA	NA	NA	1.9765	NA	NA	NA	-0.103124	NA	NA	NA	NA	7.8148	-2.94973	0.368694	NA
AC003665.1	chr17	7.65988	2.21425	0.227084	-2.0558	0.385923	-2.35721	0.434347	-0.228943	-2.86766	7.6411	-0.552706	1.41819	-1.78718	-2.83051	-1.1091	-2.17786	-0.995122	-2.04691	-0.423591	0.0866175	0.523316	6.31076	-0.362906
AC003688.1	chr17	0.507798	NA	NA	0	NA	NA	NA	0	NA	10.3509	NA	NA	NA	NA	NA	NA	12.7674	NA	NA	7.8148	NA	NA	NA
AC004076.1	chr19	NA	NA	-0.716855	3.53231	NA	NA	8.95847	NA	NA	NA	NA	5.38905	NA	NA	NA	1.65838	NA	NA	4.20874	9.42191	NA	NA	4.12853
AC004080.3	chr7	NA	NA	NA	NA	NA	NA	NA	2.03661	NA	NA	NA	NA	NA	NA	NA	NA	NA	NA	NA	NA	NA	NA	NA
AC004223.3	chr17	NA	NA	NA	NA	NA	NA	NA	NA	NA	5.05778	NA	NA	NA	NA	NA	NA	NA	NA	NA	NA	NA	NA	NA
AC004233.2	chr16	NA	NA	NA	0.169981	NA	NA	1.77636e-15	1.96922	NA	NA	NA	-0.211452	NA	7.18069	4.26574	-4.31972	11.1518	3.75807	5.28345	NA	NA	3.55271e-15	NA
AC004475.1	chr19	0.391053	0.62644	-1.70377	0.31799	1.80129	0.309082	0.179494	-0.113045	-1.49038	0.460963	0.222154	0.0578407	-0.168695	-0.0328359	0.597296	1.20317	0.139924	0.735429	1.17658	1.78826	0.202095	0.0813724	0.221763
AC004593.3	chr7	3.71164	NA	NA	-0.28785	NA	0.384033	NA	0	0.741665	12.373	NA	NA	-6.69958	0	0	1.94792	0	2.78706	-5.0037	NA	NA	-4.80047	0
AC004687.2	chr17	3.55271e-15	0.084234	NA	3.31731	1.21588	NA	NA	NA	-2.75394	3.55271e-15	-5.122	NA	NA	NA	NA	-3.52431	-4.89171	-4.25827	NA	1.81983	NA	NA	-3.0475
AC004691.2	chr7	NA	NA	NA	NA	NA	NA	NA	NA	NA	-0.399945	NA	NA	-3.18711	NA	NA	NA	NA	NA	NA	NA	NA	NA	NA
AC004754.1	chr16	1.07714	NA	-4.5281	2.33459	-5.5158	1.30622	NA	1.43789	NA	-0.825767	3.18356	-4.91613	9.63352	0.103909	-5.36162	-4.25	-1.05187	0.373403	-2.34144	7.99438	1.54561	1.25406	4.76297
AC004805.1	chr17	NA	NA	NA	5.38148	3.09057	NA	NA	2.60225	NA	0	-4.13362	NA	NA	NA	0.309721	7.10543e-15	NA	2.69821	NA	5.85618	NA	NA	NA
AC004832.3	chr22	NA	NA	-1.58656	NA	NA	NA	2.16629	1.77636e-15	NA	NA	NA	2.05478	NA	0	NA	4.35784	NA	3.55271e-15	NA	NA	NA	1.77636e-15	NA
AC004922.1	chr7	-4.691	7.44327	-0.238925	0	-6.26331	-4.31147	4.5109	-2.08353	NA	-4.64059	0	-7.40966	0.823239	-6.59556	-10.5248	-6.1036	-0.282755	-0.465649	-4.34511	-7.19973	-6.06651	-6.54701	-2.20614
AC004997.1	chr22	-10.8692	-7.73972	-2.73853	1.81046	-2.92877	-3.36843	3.47191	-2.67287	2.54281	-2.15052	-3.59036	-4.86898	3.9857	-3.03868	-3.06985	-6.48275	4.66662	-0.560255	1.75818	12.8146	-7.52128	-2.63002	0.849645
AC005020.2	chr7	8.93511	NA	-0.957618	NA	-0.130385	NA	NA	7.75167	NA	4.54326	-6.59076	1.61368	-1.26162	8.1136	NA	NA	NA	NA	8.21078	2.92296	-0.36052	-0.552257	6.15659
AC005041.1	chr2	-6.93216	NA	2.81159	-0.741465	2.09259	0	-2.93133	-2.07567	1.5962	-14.976	-11.3519	-3.00272	8.07765	-4.0059	2.68418	-5.14457	-4.4165	4.36688	0	0.866391	-3.80774	0.610182	-4.82582
AC005154.5	chr7	2.72341	9.05673	4.43607	NA	7.49294	1.55752	NA	6.9552	NA	16.8363	10.2627	1.74065	2.54016	NA	NA	7.83504	5.58353	NA	NA	NA	1.97641	0	9.66986
AC005258.1	chr19	NA	NA	NA	NA	-1.45902	NA	NA	NA	1.77636e-15	NA	6.43125	NA	NA	NA	NA	NA	NA	NA	NA	NA	NA	NA	NA
AC005324.3	chr17	3.55271e-15	NA	NA	-1.0714	-1.52947	-5.97637	NA	NA	1.77636e-15	-7.27877	-1.58975	-6.75141	7.22826	NA	-0.932841	-14.4904	-7.69307	-6.53009	NA	0.741266	-4.4427	-3.53771	NA
AC005324.4	chr17	NA	NA	NA	NA	-3.55271e-15	NA	NA	NA	NA	NA	NA	NA	NA	NA	NA	NA	NA	NA	NA	NA	NA	NA	NA
AC005520.1	chr14	-3.46883	NA	3.51698	2.98839	NA	NA	1.77636e-15	NA	NA	-3.59142	0	-5.80327	1.34187	0	-1.65991	-5.63308	-1.82733	5.94321	NA	1.84164	-3.43565	NA	NA
AC005551.1	chr19	NA	NA	NA	5.15222	NA	NA	NA	NA	NA	NA	NA	3.23695	NA	6.3187	-7.10562	NA	8.40514	NA	NA	NA	NA	NA	NA
AC005670.2	chr17	4.14639	7.53093	2.86039	4.43928	-0.142244	NA	-6.47471	6.1531	1.66594	-1.25977	4.69186	-2.10812	-1.00054	1.56116	-0.832206	6.5101	5.53562	-3.19545	3.45762	1.98114	-0.213394	1.30591	-3.61676
AC005697.1	chr17	0	NA	NA	0	NA	NA	NA	0	NA	0	NA	NA	7.5521	-5.54094	-3.50933	NA	3.55271e-15	NA	NA	NA	NA	0.645871	2.45396
AC005702.1	chr17	NA	NA	4.14547	5.59084	1.80659	NA	NA	NA	NA	NA	NA	NA	9.20884	NA	NA	NA	NA	NA	NA	NA	NA	NA	NA
AC005726.1	chr17	-4.56193	4.7561	-4.48699	0.407492	1.00022	-4.50481	0.938738	-0.0425144	-5.49307	-1.39194	-0.0608484	7.31809	-4.27994	-3.46824	-3.34911	-11.1782	-0.712179	-10.0313	-0.108365	-1.82312	-2.13204	-6.05384	-4.49973
AC005779.2	chr19	7.10543e-15	0.85015	4.0824	4.34714	NA	NA	0	1.94521	NA	17.1595	NA	NA	0	NA	NA	NA	10.3489	4.44134	NA	4.70714	NA	NA	-0.213823
AC005832.4	chr12	-1.49812	-6.89136	7.43325	-0.0543892	-9.93598	-5.98642	-3.42526	-1.59785	-2.58655	-6.0077	-5.93261	4.97914	-9.50116	-10.9721	-14.2881	6.34295	-2.90834	-2.38852	-8.44352	-9.08734	-7.0627	-0.742537	10.0527
AC005833.1	chr12	7.11725	NA	NA	-2.23813	-3.34553	3.26787	NA	5.89672	NA	4.57149	-0.729708	NA	12.1184	NA	0	-3.55271e-15	8.28321	NA	NA	6.39398	NA	0.338057	NA
AC005837.2	chr17	NA	NA	NA	NA	NA	NA	NA	NA	NA	NA	NA	NA	10.5516	NA	1.13363	NA	NA	NA	NA	NA	NA	NA	NA
AC005943.1	chr19	NA	NA	3.55271e-15	1.77636e-15	3.55271e-15	NA	NA	NA	NA	NA	NA	NA	NA	NA	0	NA	5.41871	0	8.41389	3.55271e-15	0	NA	NA
AC006030.1	chr2	-3.55271e-15	3.37395	2.64695	-1.12907	4.7498	0.242086	NA	NA	NA	-10.482	-7.7828	-5.13506	-6.47152	3.55271e-15	0.58437	-1.73948	3.55271e-15	3.52597	-5.80231	8.6795	NA	NA	0
AC006059.2	chr3	3.55271e-15	3.55271e-15	2.14547	0.0997663	-0.978772	NA	NA	3.25022	NA	-0.595783	4.91892	-5.48661	-7.4549	6.30208	1.03964	-1.06933	NA	NA	NA	5.38327	3.3736	0.320788	NA
AC006064.6	chr12	NA	NA	NA	1.77636e-15	0	NA	NA	NA	0	0	0	-4.72894	NA	NA	NA	-10.2159	NA	NA	NA	0	NA	0.158448	NA
AC006213.1	chr19	4.1805	NA	-0.24674	2.90181	3.16408	1.77636e-15	0	4.59971	NA	2.50713	-7.90992	-5.96744	4.91874	3.82472	8.26662	0.917612	5.58735	-0.762383	-3.08231	-0.512592	2.24856	-2.43449	3.93608
AC006254.1	chr3	-3.47863	7.3198	4.33755	-1.54834	-0.924514	1.42385	NA	NA	-0.303771	-9.22333	-4.47386	-5.7625	-4.48721	-5.26317	-0.365664	NA	-3.88177	-3.19774	-4.21024	4.25445	-6.04061	-1.56979	-3.92729
AC006486.1	chr19	6.22505	NA	4.80466	-3.19918	-0.837818	NA	NA	NA	NA	-8.26073	-9.46496	NA	-9.23989	NA	-7.1462	-3.48212	NA	NA	NA	-2.46204	-6.62435	-3.17399	NA
AC006538.2	chr19	1.43628	3.03884	-2.13504	1.66216	-1.9058	0.469717	0.632316	0.932561	-0.27856	-0.0257853	-2.80228	-4.82686	-8.9401	2.11441	-3.64116	-7.46298	2.62738	-2.22146	-0.0644615	1.19638	-1.95512	-2.31542	1.13237
AC006978.2	chr7	NA	4.18862	0	4.29123	2.75851	NA	NA	NA	NA	17.5654	0.332018	-3.80176	12.2351	13.6675	-8.78863	4.32527	8.39149	NA	8.64954	14.4401	4.25423	-1.49206	NA
AC007040.2	chr2	NA	-5.03577	NA	3.31387	NA	NA	NA	NA	3.44503	8.1155	NA	1.67452	-0.860453	0	7.21238	0	-2.64116	4.13744	NA	9.13871	1.84662	0.314416	NA
AC007192.1	chr19	NA	1.65909	0.006949	-3.15477	NA	NA	-0.120607	NA	NA	NA	NA	3.55271e-15	NA	NA	3.55271e-15	0	NA	0.186199	NA	NA	0	-1.77636e-15	3.55271e-15
AC007326.4	chr22	2.75521	NA	-7.37309	-0.0784843	NA	-3.29378	-4.2813	1.82568	NA	-4.45618	4.22446	3.14119	-10.5804	-7.30729	-10.8524	2.18042	NA	2.89531	-4.11782	-8.58929	-3.16034	-5.10042	-4.10953
AC007375.1	chr14	NA	NA	NA	3.33282	NA	NA	NA	NA	NA	NA	NA	NA	NA	NA	NA	NA	NA	NA	NA	NA	NA	NA	NA
AC007731.4	chr22	NA	NA	NA	NA	NA	NA	NA	NA	NA	8.2183	NA	NA	NA	NA	NA	NA	NA	NA	NA	NA	NA	NA	NA
AC007846.2	chr17	NA	NA	4.1069	2.00846	NA	NA	NA	NA	NA	3.55271e-15	NA	NA	14.8647	NA	NA	NA	4.51637	NA	NA	NA	1.93709	NA	NA
AC007906.2	chr16	1.94051	NA	NA	6.14102	3.82096	7.18423	3.58886	1.22025	3.68497	4.09777	NA	3.38896	6.29766	3.88862	9.17135	4.47948	5.83938	5.82571	10.1496	4.92528	0.989017	4.77493	NA
AC007950.1	chr15	-0.995187	-1.74187	-0.337295	-0.48155	-0.464128	-0.600815	-0.96103	-1.08193	-1.0469	-0.752342	-0.739905	-0.476468	-0.504261	-1.22213	0.578086	-0.587052	-0.816994	-0.578175	-0.798741	-0.315318	-0.673853	-0.855699	0.57928
AC007998.2	chr18	9.12815	NA	-0.475267	NA	NA	NA	NA	NA	NA	9.14535	NA	NA	NA	NA	-3.76022	3.23828	NA	-4.21112	NA	6.90018	6.07268	NA	NA
AC008012.1	chr12	NA	NA	0	-0.624261	-3.65567	NA	NA	1.77636e-15	NA	4.60789	0	NA	14.2482	3.55271e-15	NA	5.26363	-1.04882	3.55271e-15	NA	0	NA	NA	NA
AC008073.3	chr2	NA	NA	-0.731299	6.09308	0	1.77636e-15	NA	NA	NA	-5.31141	7.50184	NA	-1.70131	NA	NA	5.37437	NA	-2.68627	4.70032	8.85618	3.8526	0.132756	NA
AC008397.1	chr19	4.11101	NA	NA	3.1698	7.80156	NA	0	-0.60227	NA	4.291	13.0282	4.78592	1.66789	2.51276	8.55652	5.93047	0.401584	5.72441	13.6425	17.6449	-2.21052	5.31982	2.27701
AC008397.2	chr19	-5.68043	NA	NA	-0.0965676	-4.47107	0	NA	1.77636e-15	NA	-13.3464	NA	NA	-9.9554	NA	1.00803	NA	NA	4.44856	3.55271e-15	9.01134	2.38359	NA	-1.13873
AC008403.1	chr19	-3.55271e-15	3.55271e-15	-1.74341	-1.66747	-0.675085	NA	0	NA	NA	-6.6209	3.86093	-5.26295	-7.22226	0	-5.70953	4.74474	0.662274	-5.39888	3.55271e-15	-3.72628	-5.69886	-5.64628	NA
AC008403.2	chr19	2.27153	NA	NA	NA	NA	NA	NA	NA	NA	NA	NA	NA	NA	NA	NA	NA	NA	NA	NA	NA	NA	NA	NA
AC008537.1	chr19	NA	NA	NA	NA	NA	NA	NA	NA	NA	7.42814	NA	NA	NA	NA	NA	3.96823	NA	NA	NA	NA	NA	1.83833	NA
AC008554.1	chr19	-5.57924	-3.13388	-2.90877	0.0356911	-2.42375	-0.801225	-0.930555	4.0871	0.30987	-0.774694	-1.00006	0.313292	-1.60734	-0.46651	-1.74904	4.80058	1.67552	0.743331	-1.1234	4.49622	-1.03342	-2.59778	-3.20773
AC008575.1	chr5	0	10.7339	-3.9079	-0.734562	NA	NA	NA	0	1.43042	12.4441	NA	1.74065	3.98796	-4.81224	-4.33966	3.39891	6.04785	NA	NA	-1.75088	NA	NA	NA
AC008581.2	chr5	NA	NA	NA	-0.302823	NA	NA	NA	NA	NA	NA	NA	NA	NA	NA	NA	0	5.22942	NA	NA	NA	NA	0.179746	NA
AC008676.3	chr5	NA	3.52449	1.88236	0.934696	1.37391	NA	0	NA	2.8327	NA	-6.86369	1.16986	-1.51778	1.264	-0.138383	-1.65216	NA	-7.8552	NA	7.12918	3.11414	NA	0
AC008687.4	chr19	NA	2.53018	NA	0.308643	NA	NA	NA	NA	NA	-7.43401	4.36447	0	13.9099	3.20209	NA	NA	0	4.60635	NA	5.08885	NA	0.1641	13.2401
AC008687.8	chr19	-5.72353	NA	NA	NA	NA	0.825705	NA	NA	NA	-1.95332	NA	NA	NA	NA	NA	7.10543e-15	NA	NA	NA	7.32285	1.84515	NA	NA
AC008736.1	chr19	2.0429	3.76521	0	-0.404955	1.95019	1.71564	7.16867	1.97994	-0.032286	-2.92982	3.65912	0.234408	1.22552	-2.3591	-0.0062375	-8.67819	-3.61562	4.64983	NA	7.04874	0.421881	0.0602452	NA
AC008750.8	chr19	5.48736	NA	4.75001	2.5713	1.48819	0.811823	2.84009	6.86419	NA	9.37625	NA	NA	-0.88746	4.7371	5.14052	-4.63829	2.5774	7.31989	11.0925	3.27027	0.80255	NA	13.9479
AC008755.1	chr19	-2.11921	-1.9817	0.309009	-1.06112	-1.88572	-1.16421	-3.99291	-1.01355	-1.28892	-1.35694	-1.7376	-2.77491	-2.67268	-2.31994	0.190927	0.399042	-2.03589	-1.2167	-2.46756	-2.19997	-1.28144	-3.22214	-2.1988
AC008758.1	chr19	NA	NA	NA	NA	NA	NA	NA	NA	NA	NA	0	NA	NA	NA	0	NA	NA	NA	NA	NA	NA	NA	NA
AC008758.4	chr19	0.95776	NA	-0.276145	-0.630554	-4.00463	4.17093	3.55132	-0.699552	4.41522	1.98962	3.72009	1.18112	4.45297	NA	-1.83954	4.5414	7.14176	1.24383	NA	NA	3.72433	-3.64648	NA
AC008758.5	chr19	7.21669	4.27614	-2.79486	NA	-0.169036	NA	2.23286	1.80066	NA	10.7855	-8.61314	2.45436	5.92265	6.34599	2.71637	0.941469	2.50161	3.72451	1.25968	NA	5.43327	NA	NA
AC008758.6	chr19	9.46254	0	NA	0.604253	8.59805	NA	NA	0.177904	NA	11.7587	3.37389	0	NA	10.376	12.012	6.59217	5.83458	15.2618	NA	15.7488	5.88253	NA	NA
AC008763.2	chr19	NA	2.78464	NA	3.35914	NA	1.06853	0	NA	NA	0	3.55271e-15	2.86717	NA	1.30048	NA	NA	NA	0.562392	NA	6.20225	0.857945	NA	NA
AC008763.3	chr19	11.7889	NA	NA	2.84906	0.897507	NA	0	NA	1.92092	12.6912	NA	2.7831	8.76085	0	NA	NA	0	15.0363	3.55271e-15	8.31219	NA	NA	NA
AC008764.1	chr19	3.51083	-1.93009	NA	NA	6.27898	NA	NA	1.8393	NA	-3.18287	-1.25227	NA	-6.18227	-3.73272	0.426698	4.64881	-1.04249	-2.42356	NA	0	2.19112	-0.791694	2.11164
AC008764.4	chr19	-6.59119	-4.87039	-5.04935	-0.210338	3.54473	NA	-3.28098	NA	4.98761	-3.15163	7.86097	-0.780864	-4.25023	-8.79523	-5.90899	0.720035	-2.10989	1.54978	0	11.9609	9.07721	-1.77636e-15	NA
AC008770.1	chr19	5.76055	NA	6.51813	NA	2.72727	NA	NA	NA	NA	-0.345329	NA	4.90636	1.17195	NA	NA	1.55755	NA	4.8245	NA	NA	4.36171	0.367244	NA
AC008770.2	chr19	8.9038	5.92338	NA	-0.533826	3.17405	0.696572	NA	NA	NA	2.31606	-4.07855	-0.780373	-2.23961	-0.758127	1.9272	NA	NA	-3.20504	3.55271e-15	4.04672	2.13212	-4.58041	0
AC008770.4	chr19	NA	NA	NA	NA	NA	NA	NA	NA	NA	NA	0	NA	NA	NA	NA	NA	NA	NA	NA	NA	NA	NA	NA
AC008878.1	chr19	NA	NA	NA	1.97069	NA	NA	NA	NA	NA	NA	NA	NA	NA	NA	NA	NA	NA	NA	NA	NA	NA	NA	NA
AC008878.2	chr19	NA	NA	NA	NA	-2.90804	NA	NA	NA	1.29778	0	6.94742	-1.98959	-3.57777	3.55271e-15	-6.04098	4.47995	NA	NA	NA	NA	3.55271e-15	-2.38463	NA
AC008878.3	chr19	NA	-5.70756	0	NA	-6.37896	NA	-4.53321	NA	NA	-3.55271e-15	-6.39346	NA	NA	NA	NA	NA	NA	-5.36412	0	NA	NA	NA	NA
AC008982.1	chr19	-6.52243	NA	-4.64243	NA	NA	NA	NA	NA	NA	3.38518	NA	NA	-0.021133	NA	-2.72768	NA	NA	NA	NA	4.91814	NA	NA	NA
AC009070.1	chr16	NA	NA	3.55271e-15	NA	NA	NA	NA	NA	NA	6.2488	3.97677	3.20792	NA	1.32307	NA	3.55271e-15	NA	NA	NA	NA	NA	NA	NA
AC009086.2	chr16	NA	NA	NA	NA	NA	NA	NA	NA	NA	0	NA	NA	NA	NA	NA	5.71181	NA	NA	NA	NA	NA	NA	0
AC009119.2	chr16	5.45012	1.96878	NA	1.91405	0	NA	0.967953	2.43989	NA	-1.87455	3.13743	NA	-2.60939	7.13242	-1.43777	NA	-0.794649	-2.22827	NA	6.91405	NA	0.24798	NA
AC009133.6	chr16	NA	3.55271e-15	NA	NA	NA	NA	NA	NA	NA	NA	5.37527	NA	NA	NA	-13.7959	-3.86164	0	-11.5704	0	-1.63249	0	-4.1403	NA
AC009163.2	chr16	NA	0.958972	NA	2.04475	NA	NA	NA	1.50807	NA	NA	NA	NA	NA	NA	NA	NA	-1.8241	NA	NA	NA	-2.03109	1.77636e-15	NA
AC009163.4	chr16	NA	NA	-1.78475	NA	NA	NA	1.77636e-15	NA	NA	NA	NA	NA	3.03057	NA	1.89095	6.8406	NA	NA	NA	6.9165	NA	NA	NA
AC009336.2	chr2	5.38367	NA	NA	-1.3723	0	NA	NA	1.77636e-15	1.29778	-6.26637	NA	2.08414	-8.82236	NA	0.617174	-0.119768	NA	NA	7.53432	3.55271e-15	3.89401	-4.25192	3.89096
AC009690.1	chr15	1.11923	NA	5.43008	0.788272	0.964625	NA	0	NA	1.62026	8.3824	5.31728	NA	7.84971	0.721376	1.23931	NA	NA	3.48894	1.74667	NA	2.21994	NA	NA
AC009690.3	chr15	NA	NA	NA	NA	0	NA	NA	NA	NA	NA	-1.86355	-4.51397	-4.58291	NA	-6.25404	-8.81316	NA	NA	NA	NA	0	-4.30529	NA
AC009779.3	chr12	1.72435	0.499041	-4.23107	0.646839	3.22754	2.29895	5.3986	2.73913	-3.38352	0.704156	2.5594	-9.21419	-0.433025	10.2531	9.40672	0.10679	2.40416	1.45295	0.302642	3.33041	-4.587	4.33593	1.35414
AC009879.2	chr8	NA	NA	NA	NA	NA	NA	NA	NA	NA	-3.55271e-15	NA	NA	NA	NA	0.562771	3.48009	NA	0	NA	NA	4.30333	NA	NA
AC009879.3	chr8	0.0819817	-0.0979587	-2.72921	-1.13178	-4.29843	-0.749708	-3.57678	3.85758	-2.44622	2.34865	-3.68818	-1.63397	-1.89411	-3.24195	-2.1066	1.90006	-5.33722	-0.0466229	-5.0764	-2.65402	-0.871815	-1.41545	5.74377
AC010132.3	chr7	-6.75737	-10.7487	-7.77601	-0.881944	-8.23877	-7.55745	-6.48313	-6.51586	-6.21487	-4.94601	-13.6787	-9.07836	-11.705	-6.97503	-13.0846	-9.56344	-9.27165	-8.12207	-6.90628	-3.97489	-7.2805	-6.28271	-6.95576
AC010197.2	chr12	NA	NA	-3.50363	0	0.922924	-3.06028	NA	NA	0	-1.42594	-7.23881	3.55271e-15	-8.49134	0	-6.50007	-2.57995	0	-1.98969	NA	6.55688	-4.68573	-3.39488	NA
AC010255.3	chr5	NA	-3.82031	-4.791	0.468069	NA	NA	NA	-0.888489	0	-1.21951	-1.27631	1.97767	-9.60241	6.84816	0	2.57083	-1.38909	-5.8477	0.67215	3.76086	-0.921101	1.29351	NA
AC010319.2	chr19	NA	NA	NA	NA	NA	NA	NA	NA	NA	NA	NA	NA	NA	NA	NA	NA	NA	NA	NA	NA	NA	0.242089	NA
AC010323.1	chr19	0	7.35432	1.33439	4.65011	1.84893	NA	NA	1.69816	NA	3.37956	7.49646	-2.54477	15.2145	4.36981	-3.30523	-8.1914	4.8468	4.71393	9.04634	8.60862	2.77303	-0.146119	4.01699
AC010325.1	chr19	11.9566	4.09448	3.58952	2.85403	-2.74742	NA	8.71523	0.407767	NA	9.48724	3.96763	2.52347	3.73141	1.83202	1.8595	NA	10.425	8.94235	-3.84403	1.55343	2.42426	3.79483	16.2149
AC010326.2	chr19	13.4426	5.93938	3.60193	NA	NA	NA	NA	8.40117	-0.99912	7.23071	4.13782	3.19967	5.73789	NA	0.600547	13.3603	11.8991	2.63897	NA	3.2867	4.89861	0.533839	5.19468
AC010327.1	chr19	NA	NA	NA	NA	NA	1.77636e-15	NA	NA	NA	NA	NA	NA	NA	NA	NA	NA	NA	NA	NA	NA	NA	NA	NA
AC010330.1	chr19	16.2458	0	NA	-0.0263793	NA	1.88232	NA	NA	0	NA	NA	1.59094	NA	3.62912	NA	-2.09145	-4.09078	4.79406	NA	1.17137	0	0.533839	NA
AC010422.3	chr19	6.21668	-1.43715	2.02972	-1.86242	-5.11105	-6.12555	-5.54511	-4.0548	-4.91424	-2.21684	-1.92474	-3.82655	-4.32088	-5.72559	-5.22142	2.52954	3.98777	-6.04898	-6.89253	-2.64883	-5.70958	-3.18644	-0.382278
AC010422.5	chr19	NA	NA	3.81379	NA	NA	NA	NA	NA	NA	NA	NA	NA	6.9433	NA	NA	NA	NA	NA	NA	NA	NA	NA	NA
AC010422.6	chr19	NA	NA	NA	NA	NA	NA	NA	NA	NA	NA	6.38631	NA	NA	NA	NA	NA	NA	NA	NA	NA	NA	-1.77636e-15	NA
AC010422.8	chr19	-4.65824	-2.20211	0.683711	-0.0722453	-3.65242	-3.93146	-7.05028	-1.62505	-2.3176	-3.2559	-0.480323	-2.58543	-5.842	-8.06292	-4.54915	-1.9457	-3.33181	-1.9738	-6.34391	-2.64109	-2.65101	-0.0768698	-0.188188
AC010522.1	chr19	2.44403	3.69793	-0.607123	NA	2.18898	5.34009	NA	6.32788	NA	4.7845	-0.00707275	7.76165	1.67118	12.2071	-2.34773	4.80841	10.7532	-2.56618	5.89784	8.25238	-0.730553	2.76238	12.2769
AC010531.1	chr16	4.1805	NA	5.47975	NA	NA	NA	8.41881	NA	NA	4.79921	NA	6.68571	NA	2.15697	2.57165	NA	NA	NA	5.3815	NA	-0.180515	NA	NA
AC010542.3	chr16	6.53928	5.92878	NA	NA	NA	NA	7.77021	5.35249	NA	10.469	4.97531	NA	8.88583	6.47098	NA	NA	9.48545	NA	NA	NA	6.51076	1.55165	NA
AC010547.4	chr16	NA	4.86774	4.97052	1.70846	NA	NA	-1.77636e-15	NA	NA	2.44498	-5.05052	NA	8.45275	NA	-7.03166	4.90679	NA	1.49876	4.34151	NA	NA	NA	NA
AC010616.1	chr19	NA	-1.05384	-2.16581	-1.54255	1.55804	NA	1.77636e-15	NA	1.55742	0.829012	-3.48415	0	6.18732	6.53675	-6.07066	-2.44893	-5.6068	-2.90227	NA	0.512052	NA	1.77636e-15	NA
AC010616.2	chr19	NA	NA	-1.27261	NA	NA	NA	NA	NA	NA	NA	6.01044	NA	7.05875	NA	NA	NA	NA	3.55271e-15	0	NA	NA	NA	NA
AC010618.1	chr19	-0.519173	-0.0705067	0.581816	0.769639	1.55843	1.5661	-0.0942388	-0.246297	-0.273396	-0.20059	0.0730903	0.00295274	0.926005	-0.0686776	-0.526156	-0.379306	0.182862	1.37961	0.445163	0.607238	0.097397	-0.455432	-0.079124
AC010619.1	chr19	NA	NA	NA	NA	NA	NA	NA	NA	NA	NA	NA	NA	NA	NA	NA	3.55271e-15	NA	NA	NA	9.13871	NA	NA	NA
AC010646.1	chr19	NA	NA	NA	NA	NA	NA	NA	NA	NA	3.55271e-15	NA	NA	NA	NA	NA	NA	NA	NA	NA	NA	NA	NA	NA
AC010761.1	chr17	0.745172	1.97726	-0.317068	0.583814	0.690001	-1.80595	1.36932	0.816969	-0.263997	0.814152	0.551351	2.01637	1.99431	2.87397	0.20528	1.24107	0.685314	2.46462	2.28616	1.71044	0.786005	-0.746576	1.85585
AC011005.1	chr7	-8.93414	-2.61221	-10.0122	-0.172634	-11.1515	-5.33467	-6.16507	-4.73044	-2.92237	-8.16307	-12.2024	-3.86926	-17.1117	3.68963	-14.0254	-14.0209	4.02899	-14.2354	-7.12233	-12.1658	-3.64197	-8.68582	-3.80725
AC011195.2	chr17	NA	NA	-9.56135	1.77534	3.55271e-15	-2.5598	NA	1.50735	NA	-3.20716	-6.53651	-10.2483	-14.4283	3.55271e-15	-16.8891	-9.08696	NA	0.016576	NA	15.0541	-6.21854	-5.37315	NA
AC011330.3	chr15	NA	NA	NA	3.45148	NA	NA	NA	NA	NA	NA	NA	NA	9.55899	NA	NA	NA	NA	NA	NA	NA	NA	NA	NA
AC011448.1	chr19	-0.905538	-7.15652	-7.65705	-0.8047	-2.69587	-7.69029	-6.497	-2.57542	-4.63609	-3.13345	9.61919	-9.06355	-9.21245	-5.56727	-0.355685	-4.23749	-9.56157	-10.7734	-8.46161	-8.3473	-6.94413	-2.21726	-9.79856
AC011455.2	chr19	NA	NA	NA	NA	NA	NA	NA	NA	NA	-3.55271e-15	NA	NA	9.65813	NA	NA	-3.55271e-15	NA	NA	NA	NA	3.55271e-15	NA	NA
AC011462.1	chr19	1.61842	2.06528	-4.91671	0.122924	1.11782	-4.40598	-1.32701	NA	-1.59626	6.59846	-0.322886	-1.13555	-1.64671	5.47534	6.5127	1.10947	-1.44394	-0.19292	4.12248	0.894405	0.0746316	0.650087	1.81345
AC011462.2	chr19	-1.98673	6.75868	5.88488	-0.439563	-3.89124	NA	NA	NA	1.77636e-15	1.20514	-1.7895	4.44818	2.90012	5.98897	1.30389	-5.02127	NA	-3.89776	NA	-0.720177	3.55271e-15	-3.43348	5.28057
AC011479.1	chr19	5.43406	NA	NA	1.03662	NA	NA	NA	2.70026	NA	14.5201	5.24893	0.489003	3.89287	1.96484	2.74177	-4.71011	NA	-1.73027	NA	0.22445	0.502246	NA	12.2467
AC011481.1	chr19	-0.706108	-0.959877	0.297435	-1.16404	0.597794	2.03121	-0.678429	-0.877699	-0.703839	0.0793988	0.357541	-0.427978	-1.3879	2.69648	-0.300062	-0.305517	-1.49627	-0.0297738	-0.179456	-0.399441	-0.948118	-0.743453	-1.37041
AC011498.4	chr19	0.0340726	3.55271e-15	3.2008	2.05503	7.82962	2.34076	NA	NA	1.35099	2.28192	0	1.85581	4.8772	-0.734618	2.09455	7.34748	NA	1.52628	NA	0	3.04683	0.181326	7.68496
AC011499.1	chr19	NA	NA	NA	NA	NA	NA	NA	NA	NA	NA	NA	NA	NA	NA	NA	7.10543e-15	NA	NA	NA	NA	NA	NA	NA
AC011511.1	chr19	-0.0546829	-6.31142	5.5118	1.20497	5.9609	0.492129	NA	1.29991	1.77636e-15	-2.00488	-2.96114	1.51557	-2.22143	5.53544	0	1.39499	3.86326	2.03505	4.67133	6.12683	4.2037	0.201848	0.911205
AC011511.4	chr19	NA	3.55271e-15	NA	NA	NA	1.4328	NA	NA	NA	NA	2.6039	NA	9.34588	0.958653	NA	3.55271e-15	3.86326	NA	NA	NA	NA	-6.22951	NA
AC011529.1	chr19	-0.457132	-0.793593	-1.83553	-0.654649	-0.0252675	-1.0342	-1.17201	-4.03428	-0.0354379	-1.1759	2.63744	0.321977	-0.35801	-1.9763	-0.170338	-0.666848	1.72064	-0.322815	-0.890039	-0.638928	-1.38087	1.3978	-1.77868
AC011530.1	chr19	NA	NA	NA	NA	NA	NA	NA	NA	NA	NA	NA	NA	NA	0	NA	NA	-0.481857	NA	0	NA	NA	NA	NA
AC011604.2	chr12	NA	NA	NA	-0.809683	NA	NA	NA	NA	4.76701	NA	NA	NA	0	NA	NA	NA	NA	NA	NA	6.8592	-5.00001	NA	NA
AC012184.2	chr16	0	0	-5.8029	0	-6.24994	0	1.77636e-15	NA	-1.77636e-15	0	-9.6333	-9.01653	-12.9196	NA	-16.9792	-3.93205	NA	-9.68402	NA	-10.6418	-8.99545	-9.59079	NA
AC012213.5	chr8	NA	NA	NA	NA	NA	NA	NA	NA	NA	NA	NA	1.7258	0	8.60589	NA	NA	NA	NA	NA	NA	NA	0	NA
AC012254.2	chr18	NA	9.29853	NA	NA	0	0	NA	NA	NA	0	NA	0.843596	NA	NA	0	NA	NA	NA	NA	NA	NA	NA	NA
AC012309.1	chr19	-4.54375	-4.12728	-6.89744	-0.040892	-6.27396	0.455165	5.40603	-4.05397	-3.71048	11.1146	-8.94901	-9.00371	-19.537	0.981102	-14.3565	2.83185	-4.60938	0.550678	NA	-4.76566	-1.95821	-7.15692	-6.58485
AC012651.1	chr15	4.3123	-1.25936	0	1.21393	2.66675	3.80525	1.77636e-15	-3.73209	3.26797	-5.03494	1.82825	0.20051	-5.75557	-1.7164	-10.1604	1.36932	0.269063	-1.99453	1.20852	7.09134	3.68277	-2.10925	-3.63685
AC013271.1	chr2	0	NA	NA	0	NA	-4.79507	NA	NA	NA	-4.67509	NA	-4.41643	-20.8181	NA	NA	3.55271e-15	NA	NA	-1.92226	NA	NA	-8.82248	-2.33681
AC013394.1	chr15	-2.6718	-8.99419	-1.62496	1.66578	-0.0594935	-1.90459	0.715976	-1.58117	1.30481	3.04186	-0.318531	0.602325	-1.97474	0.71219	-4.57587	-1.87458	6.87249	-1.51237	-0.131479	-1.76413	-5.52911	-3.40305	2.24037
AC013470.2	chr7	0	-6.33117	-3.90877	-0.864442	NA	-3.72851	NA	0.0332154	4.39047	11.9293	-0.449586	-4.23799	4.56259	5.47679	0	2.41761	2.73536	-5.32405	-5.45373	-5.82805	0.958111	4.16095	NA
AC013489.1	chr15	NA	NA	NA	1.31945	1.38066	NA	0.93384	1.69816	NA	-1.50233	0.39516	NA	-2.10108	2.69613	1.53269	NA	3.96094	-3.72037	0	0	NA	NA	NA
AC013717.1	chr2	-6.25131	-0.0942478	-0.373763	2.53843	-0.922899	-0.299823	NA	-1.45535	1.77636e-15	-0.724314	-5.17718	1.25364	-8.9212	NA	-10.5817	-4.11201	-3.3523	-3.18549	NA	0	0.920234	1.92383	0
AC015688.4	chr17	8.0697	NA	2.77636	-2.16985	-3.04843	-2.6547	NA	1.77636e-15	0	5.98817	5.35044	4.02725	6.11004	10.0263	3.13475	1.96335	5.30782	-5.60937	NA	NA	-3.03715	-0.692606	3.98366
AC015802.6	chr17	-3.34423	NA	3.86886	-0.558661	-3.67407	-1.48501	1.77636e-15	NA	NA	-6.69373	-5.75047	-2.70317	-9.09628	-10.3553	-1.56142	-6.34314	-3.55271e-15	-1.78722	-2.10116	-2.38269	-0.0579244	-4.52667	-1.89857
AC015813.2	chr17	-4.13372	1.52833	-6.75733	4.44502	-3.83718	-1.14839	-0.71289	-1.66352	4.99711	-3.6706	-4.87124	1.61072	-1.61475	-5.75644	-11.8592	0.761981	0	-2.15003	0	7.70598	-2.50953	-7.87251	0.462245
AC017083.3	chr2	0	-3.61419	-7.32784	-2.30769	-8.79154	-0.463099	-7.67099	-2.1769	-1.44191	-10.4419	-12.0517	-6.11655	-12.3433	0.466868	-8.65911	-11.0113	5.83186	-10.7469	-7.80126	-7.6995	-5.15649	-2.52163	-6.04791
AC018362.3	chr15	-5.41392	5.55043	5.85509	NA	NA	3.70794	NA	4.30359	NA	-3.60888	NA	NA	4.90367	-1.57337	0.58339	-0.875291	NA	2.39067	1.80239	5.16751	4.89825	1.77636e-15	NA
AC018512.1	chr15	NA	NA	NA	NA	NA	NA	NA	NA	NA	NA	NA	NA	NA	NA	-6.40706	0	NA	NA	NA	NA	NA	NA	NA
AC018523.2	chr11	8.74892	NA	NA	NA	3.53431	0.718048	NA	NA	NA	0	4.05427	2.22528	-1.95289	NA	1.20891	NA	3.86013	0	NA	0	NA	NA	NA
AC018630.2	chr12	4.16279	3.91614	-1.44477	5.33152	4.56213	0.517667	3.35377	2.92843	0.528963	1.1851	1.11967	-0.855332	-7.92833	4.76993	-2.18395	1.33613	3.28899	1.77667	0.0788266	1.66914	0.652171	-1.6613	1.06338
AC018709.1	chr4	NA	NA	NA	NA	NA	NA	NA	NA	NA	NA	NA	NA	NA	1.61379	NA	NA	NA	NA	NA	NA	NA	NA	NA
AC018755.2	chr19	NA	NA	NA	NA	3.46048	NA	0	NA	NA	-10.6849	-5.78668	NA	NA	NA	NA	-10.136	NA	1.2776	NA	8.29748	NA	0.781729	NA
AC019117.3	chr7	NA	NA	NA	NA	NA	NA	NA	NA	NA	NA	NA	NA	NA	NA	NA	NA	NA	NA	NA	NA	NA	-8.67541	NA
AC019257.8	chr8	0	NA	-1.51459	3.6766	-0.703683	1.87017	NA	NA	0.563204	0	NA	NA	6.53364	NA	0	-6.69893	NA	3.23735	NA	-0.00101911	-4.17717	NA	NA
AC020613.1	chr12	-2.26652	9.32728	2.46909	0.485831	5.12731	NA	1.77636e-15	7.3687	8.11057	-5.1379	NA	NA	29.8697	7.73055	NA	2.64982	5.83804	2.71832	NA	1.19156	NA	-1.83868	NA
AC020636.2	chr3	-6.52371	-1.45707	NA	1.3817	0	NA	NA	NA	NA	NA	7.10543e-15	NA	NA	1.20282	NA	NA	NA	NA	NA	4.29957	NA	NA	NA
AC020907.6	chr19	NA	NA	NA	NA	NA	NA	NA	NA	NA	NA	NA	NA	NA	0.646903	NA	NA	NA	NA	NA	NA	NA	NA	NA
AC020909.1	chr19	NA	NA	NA	NA	NA	NA	NA	NA	NA	NA	NA	NA	NA	NA	NA	NA	NA	NA	NA	NA	NA	NA	2.45914
AC020915.1	chr19	-3.03782	3.15303	2.69569	0.275291	-1.52925	NA	NA	NA	NA	4.46587	5.77351	5.04191	14.7793	NA	0	4.22014	0.902329	-4.25436	NA	5.65039	1.90337	0.568897	1.6661
AC020915.5	chr19	NA	NA	-5.91363	3.35034	-3.78594	NA	NA	NA	NA	NA	0	NA	0.857637	NA	0.869408	-3.59408	9.32945	1.0626	NA	NA	-4.67399	0	0
AC020922.1	chr19	3.55271e-15	3.55271e-15	NA	NA	NA	NA	NA	-4.08387	1.89596	0	NA	-4.79388	NA	NA	NA	NA	NA	NA	NA	NA	-4.44967	-1.42378	NA
AC021072.1	chr12	NA	NA	NA	0.0801664	NA	NA	NA	NA	NA	NA	7.28159	NA	10.8567	NA	NA	NA	NA	NA	NA	NA	NA	NA	NA
AC021087.5	chr5	-9.39238	5.27808	-5.92987	-1.35241	-5.0588	-1.30387	-4.30534	6.74321	NA	-9.60247	-7.40396	-6.21054	-3.74219	-2.31571	-12.4127	-12.8973	-4.79788	-6.93259	3.55271e-15	1.27128	-2.62417	-5.47393	-5.79799
AC021097.2	chr7	NA	NA	NA	2.71037	2.42165	NA	NA	NA	NA	11.9058	NA	NA	NA	NA	NA	NA	NA	NA	NA	NA	NA	NA	NA
AC021660.3	chr3	6.27161	NA	NA	5.29986	4.51796	NA	NA	NA	4.66714	6.40651	7.42974	NA	11.815	9.34675	NA	NA	NA	4.59689	NA	NA	NA	NA	NA
AC022137.3	chr19	4.95972	2.58296	1.22521	-0.48998	-0.30251	0.454208	-0.720476	1.74434	-1.49527	0.07665	3.08895	-2.75219	1.71054	-0.0485407	2.39941	-1.97201	-2.23521	5.8893	0.0287548	1.01015	0.0645939	-3.94609	4.26938
AC022167.5	chr16	-6.58766	0	NA	4.77979	-1.49757	0.759249	NA	-2.49513	NA	2.93456	4.6146	0	1.45546	5.22071	NA	5.87435	-3.5525	0	-3.55271e-15	3.55271e-15	3.55271e-15	NA	2.57285
AC022335.1	chr12	6.48444	3.74616	NA	5.0771	NA	NA	NA	NA	6.23903	NA	NA	NA	1.56167	NA	NA	NA	8.24276	3.78174	NA	-0.404214	NA	NA	NA
AC022400.7	chr10	-0.803877	1.9722	-7.58971	4.65351	-3.17564	0	0	0	NA	-5.36567	-7.55245	0.556737	-4.04018	2.91919	-8.41518	-8.30777	NA	5.28363	NA	-2.79654	6.8371	-3.65835	1.24273
AC022414.1	chr5	NA	NA	NA	NA	1.01466	NA	NA	NA	NA	NA	NA	NA	NA	NA	NA	NA	NA	NA	NA	NA	NA	NA	NA
AC022415.2	chr19	-1.49357	4.09877	NA	1.77344	-4.46258	NA	NA	0	NA	-7.56221	NA	0.913256	-9.59406	1.00165	0.250806	6.46328	NA	1.62388	1.15604	0	7.55447	-0.897909	7.13207
AC022826.2	chr8	NA	10.1668	NA	NA	NA	6.4811	NA	NA	NA	NA	NA	NA	9.52421	NA	NA	-0.0740796	NA	NA	NA	4.98108	NA	2.12445	NA
AC023055.1	chr12	-1.07649	2.80694	-2.80502	0.348688	-1.62332	-1.95797	-1.35057	0.209851	-0.914338	-0.647659	-4.46725	-2.99297	-1.48366	-3.32786	-6.02154	-2.40289	2.49036	-3.75752	-1.81667	-4.95995	-2.78811	-2.83746	-2.34928
AC024592.3	chr19	0	NA	-3.08507	1.29161	-5.15407	-1.77636e-15	NA	NA	1.77636e-15	4.41074	-4.64757	3.55271e-15	-2.07154	0	0.582017	NA	NA	3.55271e-15	-3.55271e-15	-3.7198	NA	-3.5922	NA
AC025165.3	chr12	NA	NA	3.16195	NA	NA	NA	1.62503	NA	NA	4.45685	0	0.41173	5.8069	NA	0.741966	-4.03668	NA	NA	NA	NA	NA	-2.67278	NA
AC025263.2	chr12	NA	NA	NA	NA	NA	NA	NA	NA	NA	NA	NA	NA	NA	NA	NA	NA	-1.01152	NA	NA	NA	NA	NA	NA
AC025283.2	chr16	NA	NA	0	NA	3.55271e-15	NA	NA	NA	NA	3.84512	-0.897405	NA	NA	NA	NA	NA	NA	NA	NA	NA	NA	1.77636e-15	3.852
AC025283.3	chr16	-2.52566	NA	NA	2.35283	NA	NA	NA	NA	NA	0.440931	-0.229187	3.31567	-3.34834	10.3616	NA	5.79256	NA	6.96168	4.16436	7.61714	-5.23552	4.71433	NA
AC025287.4	chr16	15.4119	2.74752	4.16245	0.911838	2.43847	NA	4.68539	1.00995	NA	-1.16309	2.16497	0	1.84877	0.288822	NA	6.80807	3.03668	-0.491471	NA	-3.40584	NA	3.67927	2.85338
AC026316.4	chr3	NA	NA	NA	-0.768947	3.09057	1.57054	NA	3.06584	NA	2.35283	NA	NA	-3.95483	NA	NA	3.04748	NA	NA	NA	NA	NA	NA	5.82101
AC026464.1	chr16	5.31687	1.98105	3.25212	NA	0.950974	NA	NA	2.0272	NA	7.88941	-4.86599	-1.78272	NA	-3.7844	-5.55103	5.20029	0.920788	-3.55211	NA	NA	1.60543	NA	NA
AC026464.3	chr16	NA	0	NA	NA	NA	NA	NA	NA	NA	3.55271e-15	3.76098	-1.65642	NA	0	-2.77113	NA	NA	2.08213	0	NA	3.55271e-15	0	NA
AC026464.4	chr16	NA	NA	NA	NA	NA	NA	NA	NA	NA	NA	NA	NA	NA	NA	0.540709	NA	NA	NA	NA	NA	2.53142	0.163591	NA
AC026470.1	chr16	-1.01403	-0.562886	3.78759	1.39513	-0.745408	-0.363664	0.101607	-1.17196	-0.643409	-0.210279	-0.538589	-0.711837	-0.0759231	-1.19077	-0.584927	-0.0794438	-1.41882	0.448027	0.1405	-0.407726	-1.21523	1.49306	-0.984062
AC026740.3	chr5	0.499417	2.86014	NA	1.77636e-15	NA	NA	NA	6.61803	0	7.8954	-3.97422	2.44713	13.289	0	NA	0	-1.34925	NA	3.50228	-1.43877	NA	NA	NA
AC026954.2	chr17	0	5.77937	NA	NA	0.813201	NA	-2.72546	1.77636e-15	0.125343	-2.92435	4.48889	NA	7.15018	NA	1.86605	NA	3.55271e-15	3.55271e-15	NA	7.38633	NA	0.60275	NA
AC027644.4	chr7	-7.15595	-3.60526	-1.50217	0	-5.31951	0	0.893748	NA	0	-3.55271e-15	-3.8605	1.77363	-5.63056	4.41585	2.94041	-4.58844	0.329127	-1.75173	3.55271e-15	-6.73272	NA	-6.40762	-3.65313
AC027796.3	chr17	NA	NA	NA	0.301903	-3.55271e-15	NA	NA	-1.77636e-15	0	NA	NA	1.66393	4.90389	0	2.80257	NA	-3.07101	-3.55271e-15	NA	-7.34681	NA	NA	NA
AC034102.2	chr12	0	NA	NA	NA	NA	0.811823	NA	NA	NA	NA	NA	NA	NA	NA	NA	NA	NA	NA	NA	NA	NA	NA	NA
AC034228.4	chr5	NA	NA	NA	-0.82485	NA	NA	NA	NA	NA	NA	-3.55271e-15	NA	8.62955	NA	-1.70439	NA	NA	NA	NA	NA	NA	NA	NA
AC036214.3	chr8	9.71823	0	2.31286	NA	4.86052	NA	1.43801	3.35409	NA	11.2437	5.19693	1.26067	8.53185	-0.388749	0.205674	3.52221	-1.18865	1.91919	0	4.38835	2.38359	-1.2464	NA
AC037459.1	chr8	NA	NA	NA	NA	NA	1.34824	NA	4.05915	NA	-8.37424	2.21798	-5.87397	10.3679	NA	3.55271e-15	NA	4.46161	-4.28565	NA	NA	NA	0.601354	NA
AC040162.1	chr16	-0.899425	-1.87717	-1.97372	0.038452	-3.43522	-3.45611	-0.827092	0.294208	0.320445	-3.80644	-1.13831	-3.76059	-2.59717	-2.48164	-3.33179	-4.43537	-2.24898	-1.80017	-2.51653	-1.69987	2.07547	-0.53644	-0.188604
AC046185.1	chr17	NA	NA	NA	NA	NA	NA	NA	1.77636e-15	NA	NA	NA	NA	NA	NA	NA	NA	NA	NA	NA	6.88064	NA	NA	NA
AC048338.1	chr12	NA	NA	NA	NA	NA	NA	NA	1.77636e-15	NA	0	3.98758	NA	0	NA	NA	NA	NA	4.84856	NA	NA	NA	NA	NA
AC055811.2	chr17	NA	NA	NA	0	NA	NA	NA	NA	NA	4.3017	NA	1.77363	NA	NA	NA	NA	3.72919	NA	NA	NA	NA	-3.51878	NA
AC055839.2	chr17	2.43828	2.10305	-3.0872	2.46654	3.16436	2.8205	8.16312	NA	2.72203	3.0043	3.14785	1.68252	-0.520068	2.23228	0.764561	4.80015	6.73248	3.03215	7.35633	4.02902	2.74537	0.950049	4.94026
AC058822.1	chr4	NA	NA	NA	NA	NA	NA	NA	NA	NA	NA	NA	NA	NA	NA	NA	NA	NA	NA	NA	NA	3.55271e-15	NA	NA
AC067752.1	chr10	3.90662	-6.18942	3.55271e-15	1.15746	3.22895	NA	NA	3.36989	0	7.10543e-15	3.5326	3.55271e-15	4.34447	3.68773	NA	9.42213	4.21366	0	NA	5.00025	3.55271e-15	-4.37473	NA
AC067968.1	chr19	NA	NA	NA	NA	NA	-3.0467	NA	NA	NA	NA	5.58544	NA	NA	NA	1.75848	NA	NA	NA	NA	NA	0	NA	NA
AC068234.1	chr17	NA	NA	NA	NA	NA	NA	NA	NA	NA	2.93456	NA	NA	6.14037	NA	NA	-3.65227	NA	NA	NA	NA	NA	NA	NA
AC068533.4	chr7	5.62554	NA	NA	NA	0.188314	0.825705	5.4385	NA	NA	7.9454	-2.71233	NA	-7.74855	NA	-4.3407	3.72533	0	0.0202257	11.2709	4.80145	NA	0.338057	9.56282
AC068547.1	chr2	0	NA	3.55271e-15	NA	-4.9898	1.77636e-15	NA	NA	NA	NA	-1.62125	1.5628	NA	NA	0	-1.78735	NA	-6.70991	NA	-3.55271e-15	NA	NA	NA
AC068580.4	chr11	-5.54263	0.873226	-11.0936	4.87052	9.77949	-5.50566	-3.37182	0.165357	5.16855	-4.5072	-16.0116	-10.097	-17.7097	11.5727	-2.75261	1.7717	-7.4088	-7.10447	-5.55587	0.0331816	0.0218991	2.03053	-0.288809
AC068631.2	chr3	-1.47379	0.0764891	-4.75711	0	-6.16132	-4.61375	-2.04018	2.69268	-1.26123	-1.62688	-11.9909	-8.32797	-12.385	-3.08176	-11.9429	-7.4244	-1.90129	-8.39575	-1.52655	-8.7426	-5.03816	-4.10115	-0.819267
AC068775.1	chr12	3.06324	4.53697	1.6045	4.89595	-0.0377133	2.30786	0.35547	NA	1.97277	NA	-6.28406	0.0378851	6.92409	NA	-1.34003	2.1765	NA	1.09265	NA	6.39689	NA	0	1.98537
AC068790.8	chr12	4.96522	NA	2.9309	NA	3.68827	0.726397	1.77636e-15	2.7884	NA	7.67441	NA	NA	5.86616	5.77115	-3.20296	4.6452	7.50234	-1.67433	2.47567	2.97065	1.43849	NA	NA
AC068831.7	chr15	-3.55271e-15	-5.83121	-2.26121	-0.955412	5.6093	NA	NA	1.77636e-15	NA	4.27036	-2.41847	NA	5.40211	3.55271e-15	0	1.58076	-2.23233	1.71932	NA	5.72761	3.36135	-4.13077	0.716645
AC068896.1	chr10	2.0429	4.18862	5.73572	1.6173	-3.24794	-1.77636e-15	NA	-1.77636e-15	1.89454	-1.31407	-1.4292	-2.33921	8.68829	3.55271e-15	5.41044	1.70253	3.86326	5.24667	0	-4.93266	2.01571	NA	NA
AC068946.1	chr2	NA	NA	NA	-0.705387	1.98116	NA	2.97308	-2.10116	NA	-11.4005	6.10156	3.05709	3.2617	3.55271e-15	0.864189	5.71181	-0.733342	-4.96978	3.55271e-15	-0.715476	1.19976	1.77636e-15	0.222013
AC068946.2	chr2	-6.42673	NA	-3.55271e-15	-1.93933	-4.66242	1.77636e-15	NA	NA	3.43833	-10.7314	-6.29156	NA	-8.62371	0	-1.55609	-1.78799	-3.55271e-15	0.672811	-1.79837	6.5505	1.63055	-4.57759	-4.20554
AC068987.5	chr12	NA	5.93931	NA	6.86061	NA	NA	4.49195	NA	NA	-0.520671	NA	NA	1.36832	NA	6.93021	5.67123	3.50044	NA	2.70433	8.32412	5.13262	7.92167	4.11201
AC069257.3	chr3	NA	NA	NA	NA	NA	NA	NA	NA	NA	NA	NA	NA	-6.39264	NA	NA	NA	NA	NA	NA	0.065222	NA	-0.410238	NA
AC069288.1	chr7	-8.26395	-5.9755	-4.74215	-3.15349	0.626579	-5.09309	-4.51366	-3.46485	-4.70773	-14.3715	-12.0414	-9.43871	-16.5803	-8.73003	-15.2412	-5.64394	-8.9828	-9.65549	-5.17606	-7.13448	-6.13822	-7.05099	-11.2515
AC069368.1	chr15	5.08884	7.3901	NA	1.45288	-0.886649	NA	NA	NA	3.71209	4.0501	NA	NA	8.75902	7.15295	NA	-2.94887	4.57828	NA	NA	6.98845	-1.01994	-1.7296	2.56201
AC069444.2	chr3	NA	4.15234	3.42783	-1.04922	NA	NA	NA	-2.60637	NA	NA	NA	NA	NA	NA	NA	NA	-2.92201	NA	NA	NA	1.59875	NA	NA
AC069503.2	chr12	12.4879	12.0641	-4.63363	2.15651	-10.9044	8.007	-6.95091	-4.45489	-4.33605	3.72796	11.4094	-10.4368	-1.4674	6.29761	-14.1978	0.352994	4.6785	9.41151	-8.24823	13.7379	4.68669	-1.89894	NA
AC072022.2	chr3	1.75668	0.314927	-0.0734423	-0.379299	-0.69365	0.239811	5.85311	4.78281	1.06097	0.0494628	0.549613	-0.111064	-0.0832832	0.615692	0	-1.1947	2.83483	2.29779	1.76423	3.49774	0.110716	-0.688187	0.489386
AC073082.1	chr2	NA	NA	NA	-0.982725	NA	1.60805	NA	NA	0	3.55271e-15	4.96886	NA	8.49385	NA	NA	-1.01556	3.55271e-15	NA	5.43082	NA	0	NA	NA
AC073111.3	chr7	NA	NA	NA	NA	NA	NA	NA	NA	NA	NA	NA	NA	NA	NA	-2.71858	NA	NA	NA	NA	NA	NA	NA	NA
AC073111.5	chr7	2.13267	0.482903	0.0642291	0.0927496	-0.605867	-1.65445	2.52685	0	-0.499432	1.14074	0.0890945	-0.365823	1.20059	1.54802	-1.40682	-4.11415	0.599005	0.244567	-0.461078	0.179806	-1.38726	-0.585263	3.65818
AC073283.3	chr2	NA	NA	NA	2.20513	NA	NA	NA	NA	3.16937	6.08186	NA	NA	NA	NA	NA	NA	5.52926	NA	3.55271e-15	NA	NA	NA	NA
AC073508.2	chr17	-5.25207	NA	-9.53563	NA	-0.696726	-2.01476	0	-0.662311	NA	-11.4229	-7.91901	-1.34782	-17.3316	-4.31066	-12.8378	-4.69273	-1.6183	-8.66729	-8.36737	-5.28075	-4.77785	-5.78126	-8.36997
AC073585.2	chr10	NA	NA	NA	-2.83041	NA	0.478234	NA	NA	NA	-4.65326	NA	NA	NA	0.646903	0.70892	3.06083	2.81237	NA	NA	NA	NA	NA	NA
AC073610.2	chr12	NA	NA	5.45756	NA	NA	NA	NA	NA	NA	NA	NA	NA	NA	NA	NA	NA	NA	NA	NA	NA	NA	NA	NA
AC073610.3	chr12	9.00676	NA	-1.53618	1.88702	0.112326	NA	NA	3.17238	4.39238	3.30292	0.00291912	3.52323	-0.804387	-3.06309	1.9528	1.14215	3.55271e-15	3.45859	NA	2.05548	4.59471	0.156273	-0.381627
AC073611.1	chr12	NA	NA	3.55271e-15	-2.39451	5.57597	NA	NA	NA	NA	-3.50726	-0.791988	NA	0	NA	0	NA	NA	5.10468	0	NA	0	NA	0
AC073612.1	chr12	NA	NA	NA	NA	NA	NA	NA	NA	NA	NA	NA	NA	NA	NA	NA	NA	NA	NA	NA	NA	0	NA	NA
AC073896.1	chr12	NA	NA	-1.48056	NA	-0.687121	NA	NA	-3.35102	NA	-2.71903	7.26527	0	5.6728	-1.17862	0	-2.81104	-2.69319	NA	0.958931	0	1.84348	0.491434	NA
AC074143.1	chr16	1.23305	5.53413	-1.04583	-0.207085	5.41851	1.31604	1.05834	5.03408	0	1.30106	4.53769	0.329497	2.62028	0.436975	0.12851	3.76013	1.73837	-3.43896	0.370896	0.851862	0.37805	2.0262	1.1611
AC074143.2	chr16	NA	NA	NA	NA	NA	NA	NA	NA	NA	-0.0718669	6.7481	NA	12.7724	NA	1.79733	0	NA	NA	NA	0.00395249	0	NA	0
AC078927.1	chr12	1.26582	-4.82744	-9.71988	-2.9477	-9.90502	-7.9693	-7.06467	-2.58001	-3.65447	-9.48814	-13.4214	-9.37321	3.73062	-10.1324	-17.3316	-12.5016	-7.79961	-14.7292	-4.92365	-11.8564	-0.856938	-5.44516	-8.01013
AC079447.1	chr2	-3.24864	-0.261202	0.469081	-0.13558	2.30537	0.768351	1.70443	2.39812	0	2.16963	0.761233	-5.73301	-6.29455	1.97786	-10.5287	5.83625	1.13542	-8.53887	-3.83698	-5.99648	1.51343	-2.70309	-2.23836
AC079594.2	chr3	-6.3574	-7.98149	-5.58139	3.10108	-3.71823	0	-1.68991	-1.69887	0	-10.5554	-10.197	-1.22302	4.57722	-5.66358	3.81721	-2.05974	0.248457	-7.68615	NA	-7.98563	-2.97029	-0.799322	-4.23184
AC080038.1	chr17	-1.04274	3.55271e-15	6.46485	0.538488	-2.18626	-1.79583	NA	3.25581	-0.871613	-0.806157	7.68924	-5.09495	-3.36463	8.53846	1.28365	-2.30823	-0.616918	-6.34983	1.25717	-2.72159	-0.953259	-1.50793	-2.44438
AC084121.13	chr8	NA	NA	NA	NA	NA	NA	NA	0	NA	NA	NA	NA	NA	NA	NA	NA	7.5946	NA	NA	NA	NA	NA	NA
AC084121.5	chr8	NA	NA	NA	NA	NA	NA	NA	NA	1.90058	NA	NA	NA	NA	NA	1.01699	NA	NA	NA	NA	NA	NA	NA	NA
AC084121.9	chr8	NA	NA	NA	NA	4.7498	NA	NA	NA	NA	NA	NA	NA	NA	NA	NA	NA	NA	NA	NA	NA	NA	NA	NA
AC084337.2	chr11	-0.568916	7.32789	-4.27954	2.5185	-1.73379	-5.02648	-1.62358	3.0634	0.27945	-0.00949156	-2.73891	-1.50963	-3.8611	1.56436	-2.73163	-4.06156	3.97557	-4.2466	3.12209	-1.25339	-2.56027	-2.53867	-2.05512
AC087289.1	chr17	0.971477	2.87653	0.765449	0.93361	1.40032	0.582251	2.43769	2.03119	-0.161716	1.2572	4.0539	0.149357	2.47378	2.48914	1.72133	0.377063	2.69897	-3.99618	1.17307	0.825993	-0.0356576	-0.0945712	1.41145
AC087289.4	chr17	1.79301	3.86869	0	0.753953	0	1.04351	NA	NA	NA	-7.29893	-3.23477	-7.34668	-8.98774	3.55271e-15	0.485176	NA	0	0	NA	2.69084	2.69575	0.19423	NA
AC087498.1	chr17	NA	NA	NA	3.77303	NA	NA	NA	NA	NA	NA	4.92043	NA	10.1769	NA	NA	NA	NA	6.90907	NA	NA	NA	NA	NA
AC087632.1	chr15	0.0553096	8.52277	-3.94584	3.78435	-2.90272	-1.77636e-15	6.45008	6.56452	NA	-4.69138	1.63131	-6.23972	3.94343	-1.178	-8.26991	-2.16661	4.82576	-4.57729	2.14068	3.71875	1.83894	-2.34722	2.87076
AC087651.1	chr17	1.43185	NA	NA	1.28292	5.12731	-2.78767	NA	5.68267	-0.729038	3.55271e-15	7.20015	-1.91359	0	3.81619	NA	NA	-3.55271e-15	NA	NA	9.43396	-1.60798	0	NA
AC087721.2	chr15	NA	NA	NA	NA	NA	NA	NA	NA	NA	NA	6.17551	NA	NA	NA	NA	NA	NA	NA	NA	9.25676	NA	NA	NA
AC090004.1	chr3	14.4652	7.18052	2.20523	NA	-0.725569	NA	NA	NA	NA	-4.94814	5.40694	-0.30925	2.93408	0	-5.35481	0.553464	3.55271e-15	0.787342	-5.49717	15.2805	2.89518	0.32987	0
AC090227.1	chr18	NA	NA	3.98709	NA	0.813201	NA	NA	NA	NA	NA	NA	-9.80716	0.997055	NA	-12.1138	-1.25706	0	NA	NA	0	3.71615	-3.1346	NA
AC090360.1	chr18	7.67189	NA	8.36365	-1.03491	-3.65018	1.38921	7.82062	0.668091	4.18954	3.30181	0.0888059	0.554737	7.55879	5.52984	2.49654	-7.29188	4.22037	4.20148	NA	2.79755	-1.50916	-1.35941	0
AC090517.4	chr15	-3.55271e-15	NA	-4.70056	-0.0733122	-4.52745	-4.58793	NA	0.792126	1.69943	-11.9298	-6.57481	NA	-5.79294	-3.45249	-6.54163	4.05528	-5.49002	-8.1355	-3.17064	2.00516	-3.62743	-5.68968	NA
AC090527.2	chr15	-2.41613	13.5702	3.16759	2.61516	1.04362	1.77636e-15	NA	NA	3.02431	7.33465	-7.26703	-2.48192	9.78069	5.33307	NA	5.1156	NA	3.97452	NA	-5.42188	0	1.77636e-15	0
AC091057.6	chr15	-2.94258	4.79922	-4.9192	6.54031	NA	NA	3.10998	0.686621	-2.76303	9.33669	-5.91611	2.20441	-2.83649	-2.04788	0.580345	3.7386	3.06899	-7.35803	-4.58191	-0.0916563	NA	0	3.18571
AC091167.2	chr15	5.65963	0	3.55271e-15	-3.94031	-5.08169	-1.04785	NA	NA	-1.77636e-15	-3.13151	-7.29169	-7.26355	-10.4347	NA	-12.1853	-10.7798	3.5181	-8.74351	3.55271e-15	-11.4567	-9.18127	-6.35805	NA
AC091167.6	chr15	13.6776	NA	5.76329	0.97634	4.38971	NA	NA	NA	NA	6.19691	NA	NA	10.2689	6.63551	-4.25738	15.2926	7.4601	NA	NA	4.65209	NA	NA	NA
AC091167.7	chr15	-2.03981	3.99519	0	3.44288	3.82096	0.573181	NA	NA	0	-0.901012	0.820922	-4.35918	NA	0	0.724383	NA	3.86013	0.999618	3.46168	7.86229	NA	NA	-2.43897
AC091551.1	chr18	NA	NA	NA	5.31376	NA	NA	NA	NA	NA	5.85243	NA	1.60097	-0.786234	3.55271e-15	0.17479	NA	NA	0	8.43871	NA	NA	NA	6.0179
AC091959.3	chr5	-7.28599	-7.88815	-7.3774	-0.220246	-8.58753	-4.13518	-4.46595	-5.14844	-3.08305	-7.78964	-9.93345	-5.32927	-7.41175	-9.11981	-10.2089	-9.74743	-8.69971	-6.37268	-8.56642	-2.9181	-4.58221	-5.03079	-8.49716
AC092017.3	chr1	NA	NA	4.01448	3.22946	NA	NA	NA	NA	NA	NA	NA	NA	NA	NA	NA	NA	13.3335	NA	NA	NA	NA	NA	NA
AC092042.3	chr3	6.66476	NA	5.40695	-1.77636e-15	NA	NA	NA	NA	NA	7.73249	NA	NA	0	6.85025	0	NA	NA	NA	1.39901	5.79917	1.74248	NA	10.3989
AC092072.1	chr19	5.30288	3.49176	-4.07314	2.49652	8.08299	0.743997	0	3.52145	NA	3.24877	-2.46433	2.34589	4.049	2.70033	4.19283	0.0907952	1.59101	3.52	1.34748	-1.69174	-3.97279	-3.96802	1.0128
AC092073.1	chr19	6.59094	NA	NA	NA	NA	NA	NA	NA	NA	5.4047	NA	2.81931	NA	NA	NA	NA	NA	3.55271e-15	NA	3.55271e-15	NA	NA	NA
AC092111.3	chr12	3.55271e-15	NA	NA	NA	NA	NA	NA	NA	NA	7.10543e-15	NA	NA	NA	NA	NA	NA	NA	NA	NA	NA	NA	NA	NA
AC092143.1	chr16	3.03499	NA	NA	NA	NA	NA	NA	NA	NA	NA	NA	NA	NA	NA	NA	NA	NA	NA	NA	NA	NA	0.155343	NA
AC092329.3	chr19	NA	NA	NA	NA	NA	NA	NA	NA	NA	NA	NA	NA	5.07947	NA	NA	2.41514	NA	NA	NA	NA	NA	NA	NA
AC092338.1	chr16	-1.36659	-0.411927	-3.91363	-0.475754	-3.95216	-2.03068	3.48336	-0.682978	-2.83374	-0.361328	-4.55237	1.56637	2.9652	-1.97659	-1.85201	-3.3004	-0.651782	-3.81023	0.800064	-6.03156	-3.27021	-1.32982	-0.439107
AC092587.1	chr2	3.57711	NA	5.47975	0.862538	3.86224	1.86953	NA	NA	0.236243	16.6566	NA	NA	5.30319	10.9635	-6.56916	1.09494	3.14106	7.73724	3.55271e-15	6.85504	5.38681	2.72833	NA
AC092647.5	chr7	NA	NA	2.69984	2.43261	1.42289	NA	NA	0	NA	3.23641	NA	NA	-4.45859	NA	NA	1.94212	0.175067	5.29616	NA	3.55271e-15	6.33608	3.71749	5.46351
AC092718.3	chr16	1.24573	6.85042	3.55271e-15	-0.112955	-2.35121	5.83303	1.77636e-15	1.47026	4.04786	-1.75497	-3.17202	7.98529	-6.7414	6.61567	-3.55584	-2.79492	NA	0.0959754	4.1748	-3.07765	-4.49217	-1.15144	NA
AC092718.8	chr16	-3.21131	-0.740184	-0.431594	0.3629	2.13762	-4.85274	NA	NA	0.97631	3.16302	3.93447	-2.6353	4.49182	-0.654037	5.74706	10.468	5.40727	0.685642	NA	-2.5868	1.50962	3.77931	NA
AC092835.1	chr2	3.41937	0.0584757	-3.06257	0.164672	0	1.02519	0	0	1.66996	10.669	-1.03514	-0.071139	10.5325	-0.604985	NA	5.20954	7.77801	12.3474	2.80664	1.09031	4.84123	-4.2007	8.9302
AC093155.3	chr1	-6.37967	NA	NA	1.08451	-5.05123	-5.46516	NA	NA	NA	-14.3818	0.81352	-2.17584	-19.5474	-3.55271e-15	NA	-6.80321	5.3606	NA	-4.9264	NA	-5.10509	-1.77636e-15	0
AC093227.2	chr19	3.55271e-15	2.90648	-0.214278	4.38801	3.04299	NA	0.893748	NA	NA	15.7784	-0.559771	NA	-8.15715	NA	NA	6.71513	NA	-6.19105	1.66689	NA	NA	1.8921	0
AC093323.1	chr4	-0.116315	0.44029	1.19909	2.92292	1.37983	-2.1637	1.44792	1.3594	1.91288	1.33871	1.21232	2.73563	3.06475	5.76853	0.404241	3.44946	3.16783	1.73635	1.8971	0.0575298	2.23482	6.92087	1.16692
AC093423.3	chr1	NA	NA	NA	NA	3.12859	NA	NA	NA	NA	NA	NA	NA	NA	NA	NA	4.45203	NA	NA	NA	NA	NA	1.77636e-15	NA
AC093512.2	chr16	-4.07078	-2.32498	-6.63018	-0.419738	-6.44015	-2.56131	-1.20413	0.539032	-1.53818	-3.85961	-8.07342	-4.79068	-15.6236	-4.0618	-8.54361	4.09954	3.71386	-5.2532	0.276792	-7.98934	-4.94046	-5.96643	-2.94529
AC093525.1	chr16	NA	NA	NA	NA	NA	NA	NA	NA	NA	NA	NA	NA	NA	NA	NA	4.16194	NA	12.0479	NA	NA	NA	0.23896	NA
AC093525.2	chr16	0	NA	NA	NA	0	NA	NA	NA	NA	-3.75306	NA	NA	14.6936	NA	NA	NA	NA	NA	NA	NA	NA	0	NA
AC093668.1	chr7	0	4.18862	NA	NA	-3.72	NA	NA	NA	NA	1.69362	5.71285	NA	NA	NA	NA	3.18926	NA	2.39873	NA	NA	0.926077	NA	NA
AC093668.2	chr7	NA	NA	2.24628	1.24957	NA	NA	NA	NA	NA	3.55271e-15	4.69381	NA	-0.935565	NA	1.59439	2.53176	3.62891	NA	NA	NA	NA	NA	NA
AC093668.3	chr7	-4.89758	-1.68093	-1.91056	NA	-8.57018	1.87017	NA	NA	1.77636e-15	0.359795	-10.935	-3.43384	-3.56407	1.41015	-3.212	0.90615	-5.45723	-6.83449	0.924332	NA	-2.05057	1.77636e-15	6.13781
AC093827.5	chr4	2.42371	0	2.17286	-0.0142511	0	-0.239894	7.16453	0.591965	NA	-0.725172	0.608443	-0.363472	-2.77127	-4.82482	-5.07225	4.62515	-2.57387	-1.42847	-2.7896	4.14217	0.328549	1.94872	2.56201
AC093884.1	chr2	NA	NA	NA	NA	3.55271e-15	NA	NA	NA	NA	NA	7.82563	NA	NA	NA	-3.55271e-15	-0.293061	NA	7.51108	NA	NA	0.431034	NA	NA
AC093899.2	chr2	NA	NA	NA	NA	NA	NA	NA	NA	NA	NA	NA	NA	-10.0497	NA	NA	NA	NA	NA	NA	NA	NA	NA	NA
AC096582.3	chr7	NA	NA	0.293865	-1.20987	3.62199	NA	NA	NA	1.90058	NA	7.22906	NA	-8.71736	NA	-6.33297	-3.55271e-15	NA	NA	NA	-3.45589	NA	0.334807	NA
AC096887.1	chr3	4.43928	11.7551	-2.25616	1.07313	-0.928231	NA	0.440473	7.83982	NA	0.612606	-1.59914	-0.473751	6.77953	-0.165973	1.77528	3.34857	3.0968	-4.6508	1.66689	NA	-0.638329	NA	8.18789
AC097625.2	chrX	-6.45274	-5.66113	-1.83112	1.2085	-3.70765	NA	NA	NA	NA	-7.70771	-7.11693	-4.34009	2.51627	-4.699	-9.73205	-5.29925	-7.24793	-2.0504	3.60942	6.66833	-1.27214	0.904675	NA
AC097634.4	chr3	NA	0.958203	0.482863	NA	-1.45495	NA	NA	NA	NA	-2.58659	3.17684	2.53024	8.4756	NA	NA	NA	NA	2.55942	NA	8.61421	NA	1.77636e-15	4.78737
AC097636.2	chr3	NA	NA	NA	-0.0515447	0	0	NA	NA	NA	NA	-0.804346	-1.46315	8.72426	-1.84714	NA	3.55271e-15	-0.705779	0	7.10543e-15	0.696568	NA	-0.0735535	NA
AC097637.1	chr3	3.55271e-15	NA	NA	NA	NA	NA	NA	NA	NA	NA	NA	NA	NA	2.17678	1.20891	NA	NA	NA	NA	NA	NA	NA	NA
AC098484.3	chr1	-2.02038	5.55285	-0.700386	-2.56098	-7.53804	-3.25992	0	2.62367	2.48751	-1.22365	-1.62412	1.34478	-1.46515	11.3849	-0.935506	-2.0729	3.35133	-1.4216	-8.06956	1.07218	-2.42801	-2.01593	5.83919
AC098582.1	chr4	NA	NA	2.99763	NA	NA	NA	5.5289	NA	NA	-0.583607	NA	NA	7.92902	4.75508	NA	NA	5.60376	2.7525	NA	NA	3.55271e-15	0.894628	NA
AC098588.1	chr4	2.29458	5.59617	1.91046	-1.97106	3.8625	-3.82631	3.7037	3.86711	0.611742	1.58311	7.99918	6.35578	7.1957	4.72109	NA	NA	3.86013	1.08518	NA	7.3589	3.67119	2.19423	NA
AC098650.1	chr3	7.25286	NA	NA	0.102074	-1.91257	2.62895	NA	6.82924	1.83935	0.529546	4.87229	3.55271e-15	3.55499	NA	0	-0.49984	3.55271e-15	0	1.3341	-1.68254	-3.59385	NA	0.351783
AC098850.3	chr17	NA	NA	NA	1.24584	NA	NA	NA	NA	NA	NA	2.60266	3.55271e-15	8.84572	NA	NA	0	NA	4.03542	NA	8.92381	0	NA	NA
AC099489.1	chr16	-0.838831	-3.86894	1.25316	0.883932	-5.44384	0	-1.77636e-15	-2.71933	-0.488917	-5.2276	-4.10561	-3.55307	-10.1867	-1.92762	-5.70785	-1.97092	-2.37144	-3.01177	0	1.15828	-0.711317	3.6356	-5.0583
AC099811.2	chr17	-9.29026	-7.49504	-5.7591	-1.39378	-13.847	-7.03131	-6.11799	1.77636e-15	0	-10.5016	-17.1613	-8.88711	-19.0905	-9.48395	-16.402	-14.1302	-7.03732	-13.7094	-7.2807	-2.78527	-6.04098	-11.3554	-6.67723
AC100868.1	chr8	NA	NA	4.17686	-1.13515	NA	NA	NA	NA	NA	NA	NA	NA	2.23301	NA	NA	1.69718	NA	0	NA	-0.933186	NA	NA	NA
AC104109.3	chr5	NA	11.8786	3.84493	-3.34903	-2.82401	1.77636e-15	0	NA	NA	15.1323	0	-2.7526	-11.3668	9.18951	-11.8656	1.5135	0.689078	1.28578	NA	8.5972	2.30192	0.177874	NA
AC104151.1	chr16	NA	NA	NA	2.17374	NA	NA	NA	NA	NA	6.46111	1.84712	NA	NA	11.1763	1.84099	NA	NA	NA	NA	NA	NA	NA	NA
AC104304.1	chr3	-1.62561	NA	NA	4.30445	NA	NA	NA	NA	NA	22.779	NA	NA	10.8567	2.17678	NA	NA	NA	4.34599	NA	NA	NA	NA	11.6994
AC104389.4	chr11	-0.497862	-0.953721	3.3694	-0.171205	0.968112	0.489813	-5.75855	2.08714	0	1.86539	2.38209	-3.38758	-3.83794	-0.812774	-5.02153	2.00811	-4.81058	-2.30086	-2.52769	-0.40617	0.0570564	0.908945	-5.66288
AC104389.5	chr11	NA	6.24368	4.03378	NA	NA	NA	NA	NA	NA	NA	NA	NA	NA	NA	NA	NA	NA	NA	7.12821	NA	NA	NA	NA
AC104452.1	chr3	1.11923	0.815373	-2.70155	-2.96279	-2.86551	0.127291	1.05165	-1.77636e-15	0	-3.28679	-5.86614	0.545815	-6.9548	17.2581	-8.03521	-4.93749	0	-2.51667	1.65706	-3.22093	0.30691	-0.793175	-2.90735
AC104472.3	chr3	NA	NA	-0.886012	-1.47393	0.0280454	0.27229	NA	NA	NA	NA	-2.2774	-3.94253	-11.0653	-5.50653	-11.8937	-2.31709	NA	4.83075	NA	6.68751	1.46189	-5.59961	NA
AC104532.1	chr19	0	NA	3.74817	NA	2.48092	1.21125	NA	NA	0	4.58074	-0.985115	-2.22547	0	7.28772	0.624335	1.93241	NA	-3.18699	0.917974	0.893617	-1.70793	-4.92216	11.8734
AC104581.2	chr17	7.1607	NA	2.38413	NA	NA	NA	NA	NA	NA	0	NA	NA	10.0699	NA	-5.04158	-2.82095	NA	3.78174	NA	NA	NA	NA	NA
AC105052.1	chr7	-13.6444	-8.0381	NA	0.273024	-9.58989	-3.4787	NA	NA	0	-16.6804	-15.7365	3.55271e-15	-4.49711	NA	-15.4481	-8.71775	-7.3829	-14.6029	-5.09568	-4.87689	-8.60534	NA	-7.06519
AC105052.3	chr7	-6.62736	-7.30025	-8.87562	0.635211	-8.24076	-6.05209	-4.54502	-3.74276	-4.32735	-5.511	-8.32049	-4.57404	-6.9527	-5.85321	-5.089	-7.9756	-5.87221	-7.95992	-4.8492	-11.9747	-5.50486	-2.24947	-6.26352
AC106774.4	chr5	NA	NA	NA	2.02577	NA	NA	NA	1.77636e-15	NA	3.33451	NA	NA	NA	NA	NA	NA	NA	6.18123	NA	NA	NA	NA	NA
AC106886.5	chr16	-9.48696	-8.80909	-4.75946	0.72424	-8.51017	-0.0898665	-7.17801	-4.85916	-2.91108	-10.9094	-0.406823	-3.15033	-2.37246	-5.83755	-2.58125	3.45893	-9.0438	-11.6829	-4.61735	-4.08429	-1.29031	-5.92814	-5.05957
AC107871.1	chr15	-2.22356	1.32701	5.16652	0.556305	0.724339	NA	-3.68952	1.77636e-15	1.1439	5.4858	4.10465	-4.58768	0.772407	3.47923	0	-1.88402	-0.416711	5.83954	3.60076	-3.09998	-1.22832	5.34129	-0.209349
AC107959.5	chr8	3.55271e-15	NA	NA	NA	NA	NA	5.61965	NA	NA	10.8187	NA	NA	NA	NA	NA	NA	NA	NA	NA	NA	NA	NA	NA
AC108488.2	chr2	NA	NA	3.01432	NA	NA	NA	NA	NA	NA	1.39638	NA	NA	-2.07412	NA	NA	NA	NA	4.37814	NA	NA	NA	-1.29627	NA
AC108941.2	chr4	NA	NA	4.87761	1.18685	NA	NA	NA	NA	NA	4.94754	NA	NA	NA	NA	NA	NA	4.0515	NA	NA	7.82666	2.19112	NA	NA
AC109583.3	chr3	-5.72977	NA	3.22354	2.27719	NA	NA	NA	NA	NA	1.12053	7.56522	1.11777	5.838	-0.541993	1.87092	NA	NA	NA	NA	NA	0	2.47288	NA
AC110275.1	chr8	NA	NA	NA	NA	-1.28098	1.37021	NA	NA	NA	NA	NA	NA	-3.41184	0	1.30389	NA	NA	NA	NA	NA	NA	NA	0
AC112128.1	chr3	-2.57922	-2.77496	6.30622	-2.1402	3.01211	NA	1.77636e-15	-1.77636e-15	2.21764	-7.20728	0.68974	-0.544344	0.120603	-3.50654	-0.768087	-3.73132	0	-1.90172	0.0902438	8.03143	1.69746	1.97396	-4.00662
AC112229.3	chr2	5.53243	NA	NA	-1.588	1.35816	-3.38324	NA	NA	NA	-0.355453	NA	3.01984	-1.8955	NA	NA	2.33311	NA	NA	-3.3365	NA	0.425664	-0.364022	-1.03176
AC112504.2	chr3	NA	NA	NA	NA	NA	NA	NA	NA	NA	NA	NA	NA	8.88583	NA	NA	NA	NA	NA	NA	NA	NA	NA	NA
AC113348.2	chr5	NA	3.55271e-15	-2.10855	1.85797	NA	NA	NA	NA	NA	NA	NA	NA	0	NA	NA	NA	NA	2.08213	NA	NA	NA	0	NA
AC113554.1	chr17	NA	NA	NA	-2.26773	NA	NA	NA	NA	1.77636e-15	-3.42148	-0.573001	NA	0	NA	NA	3.39891	4.69934	0	NA	8.37945	NA	NA	NA
AC114267.1	chr19	5.80024	3.55271e-15	-4.69027	2.83583	8.74448	NA	NA	5.9636	1.77636e-15	NA	-10.0761	1.79483	-0.191106	0.45472	0	-7.23206	4.44471	4.12621	NA	-4.47865	0	0.27421	0
AC114490.2	chr1	-8.38267	-7.87209	2.61815	-0.721597	-3.25578	-6.88464	-4.33341	1.92743	0.604256	-7.30955	-1.15816	-0.04157	-8.3716	5.25163	-3.61667	-10.4682	-7.1216	-10.2684	-8.23879	-6.1866	-2.09967	-3.91473	-10.8554
AC114490.3	chr1	NA	6.75556	5.33071	1.78511	-4.67086	0.867325	4.58741	0	0	1.68984	5.18639	2.1449	0.57321	3.27738	0.253279	7.39196	4.85386	6.43489	3.2469	3.76086	-3.68763	0.535864	2.0823
AC115220.1	chr7	3.55271e-15	NA	NA	0.346083	4.43654	3.55271e-15	NA	NA	7.00716	3.55271e-15	7.10543e-15	3.55271e-15	-5.38916	3.55271e-15	12.2271	NA	NA	2.77244	NA	0	NA	NA	0
AC116366.3	chr5	-6.18886	NA	-8.31856	NA	0.752444	NA	NA	NA	NA	-12.1033	-3.70477	-3.9867	-2.82543	0	-10.3483	-6.97422	NA	-6.08172	-0.967605	NA	-3.10705	-4.64476	-7.27824
AC117378.1	chr12	6.09454	7.43356	-10.4197	-4.8277	-2.9481	-2.74897	-5.55514	1.33136	1.77636e-15	-5.12342	-7.65794	-9.4522	-10.1727	-10.2989	-13.8966	-3.58374	-2.53767	-10.6369	2.61676	-11.3116	-9.09814	-7.05541	NA
AC117457.1	chr3	NA	NA	NA	0.15178	NA	NA	NA	NA	NA	NA	NA	NA	4.84875	9.56514	NA	NA	NA	NA	NA	-2.86732	NA	NA	NA
AC118549.1	chr1	0.700739	0.935905	-1.69655	-1.68115	-0.241705	-0.324051	0.135611	-1.15972	0.185725	-0.829334	-1.146	-0.100742	-0.318427	-2.07295	-1.08738	-0.686566	-1.14942	-1.02681	-0.0642332	1.51962	-1.73586	-0.814299	-2.20436
AC118553.2	chr1	2.22132	5.00214	6.86942	-0.504405	-8.20471	-6.73723	1.39464	-2.81957	0.755684	-8.74283	-1.26285	-6.2985	-8.66018	-0.417673	-1.44884	-2.56246	0.458721	-12.2159	0.0874905	2.51606	-2.42288	-1.61376	-2.08198
AC118754.1	chr17	1.62778	-0.101796	-1.08656	0.0030322	-0.26043	-1.49077	-0.753789	NA	-0.578511	0	2.97441	-2.21467	-1.76396	-1.60125	1.8595	-2.9184	0.757776	-2.01108	-0.64533	-3.10817	-1.1494	0.396757	4.32943
AC119396.1	chr19	7.07588	0.394614	1.06329	0.572856	2.90452	2.25034	3.16053	NA	-0.760784	3.03212	1.05572	NA	9.43981	2.67211	NA	NA	2.17514	3.58773	4.24619	5.70717	1.73329	NA	7.54559
AC119674.2	chr1	2.58982	0	0.918107	0.860726	-1.30961	1.21125	NA	3.3839	-0.539396	0.880891	5.04816	-0.0790366	-0.178372	9.31576	0.474117	-2.46193	3.38591	5.57473	-0.3695	6.62413	0.456923	-2.64763	-1.49412
AC120057.2	chr17	NA	3.55271e-15	2.99763	NA	NA	1.77636e-15	0	0	NA	-8.74925	6.47631	-8.60259	0	0	3.55271e-15	NA	-6.11015	3.27538	NA	3.55271e-15	0	-4.48738	1.24273
AC120114.4	chr16	-0.742929	6.5631	-7.38686	NA	1.91888	NA	-2.33271	0	1.77636e-15	3.07757	-9.18302	-6.88626	1.82022	-2.52846	-15.9602	-3.31058	-1.6088	-4.97042	2.29939	0.00136039	-0.600889	NA	-2.75158
AC124312.1	chr15	NA	3.55271e-15	NA	NA	NA	NA	NA	-3.67658	NA	4.26484	-6.26495	NA	6.43768	NA	3.55271e-15	0	NA	-0.973675	NA	NA	NA	-1.77636e-15	NA
AC124319.1	chr17	-2.89912	-4.06873	-2.51131	-2.02045	-1.5772	-1.59799	-3.27703	-3.18302	-2.04957	-2.48042	-2.74455	-2.69617	-2.91842	-3.58569	-3.41666	-1.63091	-2.22331	-1.09839	-2.75359	-2.87851	-2.16973	-1.36683	-2.96653
AC126283.2	chr4	-3.55271e-15	NA	NA	0	NA	NA	NA	NA	NA	5.59702	NA	-3.00585	11.2319	-0.91813	NA	4.77568	NA	2.56543	-0.643436	NA	3.55271e-15	-4.46659	NA
AC127029.3	chr17	NA	NA	-0.344232	NA	-2.40023	NA	NA	NA	-4.21267	12.701	-11.8995	NA	10.2914	-5.26496	1.45269	NA	NA	-10.7073	NA	8.0672	NA	NA	NA
AC129492.1	chr17	-0.510188	0.026337	0.0239869	-0.477312	-0.914937	-0.491786	1.62787	-0.303023	-0.227735	0.834125	-0.708266	-0.334975	-1.16203	-0.0487101	-0.712589	-0.134365	-0.807739	-0.549367	-0.122945	-0.593104	-0.600567	-0.373221	-0.130089
AC129492.4	chr17	-0.180058	-0.541604	-2.46062	0.485882	-1.1803	-1.70848	-0.237722	-0.0961564	-2.21713	-0.216906	-1.72022	-3.0719	-2.36354	-0.455596	-2.68274	-3.08216	-0.0370894	-2.28204	-1.22802	-2.73949	-2.28471	-1.25222	-0.924692
AC131097.2	chr2	NA	NA	NA	NA	NA	5.12774	NA	NA	NA	11.339	5.30309	NA	3.71649	2.02035	1.24841	NA	NA	NA	8.71722	9.6823	NA	NA	NA
AC131160.1	chr3	1.2656	4.83073	3.15741	1.4519	1.08501	NA	NA	NA	NA	5.09029	-1.26185	NA	9.62062	NA	NA	4.91348	0	NA	NA	3.55271e-15	NA	NA	NA
AC134669.1	chr17	7.78961	1.99735	9.81596	1.27453	-4.64296	NA	6.46932	NA	-4.34157	6.45821	4.53927	6.37475	13.5278	4.12703	8.15945	1.15835	7.66011	2.34969	-2.03572	-7.93405	-3.12442	2.23701	-1.15215
AC134684.9	chr8	NA	NA	NA	NA	NA	NA	NA	NA	NA	NA	NA	NA	NA	NA	NA	NA	NA	NA	NA	NA	NA	NA	0
AC134980.3	chr15	NA	NA	NA	NA	NA	NA	NA	NA	NA	NA	NA	NA	-5.6587	NA	NA	NA	NA	NA	NA	NA	NA	NA	NA
AC135050.2	chr16	-9.42134	NA	-8.49852	3.33282	0.551954	-7.1456	NA	NA	-1.77636e-15	-17.5367	1.80081	-8.0774	-18.271	-11.2503	-8.78462	3.16303	NA	-8.98774	-2.11074	-7.43816	-7.89581	-0.513788	-5.19848
AC135068.1	chr15	NA	NA	NA	5.35377	NA	NA	NA	NA	NA	NA	NA	3.55271e-15	9.08564	NA	NA	NA	NA	NA	NA	NA	NA	NA	NA
AC135068.3	chr15	NA	NA	NA	1.77636e-15	NA	NA	NA	NA	NA	NA	NA	NA	8.23271	NA	NA	NA	NA	NA	NA	NA	NA	NA	NA
AC135178.2	chr17	NA	NA	-7.16134	NA	-9.16628	-2.62161	NA	NA	NA	-15.6387	-14.1105	-4.87482	-18.1117	-4.96493	-14.0036	-1.834	-1.33829	-9.94238	NA	-10.4232	-4.36755	-6.02561	NA
AC136428.1	chr16	-0.360084	NA	2.92296	-0.466196	NA	NA	NA	NA	NA	NA	4.73949	2.7603	NA	9.38763	NA	4.51779	9.17088	5.58299	NA	NA	NA	NA	NA
AC138647.1	chr8	0	NA	NA	NA	NA	NA	NA	NA	NA	NA	NA	NA	NA	NA	NA	NA	NA	NA	NA	NA	NA	NA	NA
AC138696.1	chr8	NA	NA	NA	NA	NA	NA	NA	NA	NA	NA	NA	NA	NA	NA	NA	NA	NA	1.93387	NA	NA	3.39998	NA	NA
AC138811.2	chr16	-0.690139	9.10817	-4.77485	3.05549	1.71411	1.77636e-15	0	NA	-1.15095	8.2101	1.2	-2.73799	7.43423	-8.21097	-2.82596	6.78952	0	-0.49218	10.3402	4.94087	3.89401	3.81265	10.6082
AC138894.1	chr16	-1.8208	-2.4346	-4.22839	-2.2854	-4.94013	-3.51271	NA	-2.24288	-2.93403	-4.36478	-6.6762	-6.79539	-9.64614	0.654253	-7.89075	-10.6631	-5.07343	-12.4548	0	-0.884145	-2.87689	-6.74765	NA
AC138969.1	chr16	-9.11553	1.40563	-9.70659	0.598675	-10.338	-1.97438	-5.10358	-5.57835	-4.60906	-9.39233	-15.5311	-4.52787	-17.8222	-5.15033	-6.10786	-14.0801	-6.85444	-12.6563	-6.06346	-4.7174	-8.42751	-9.15953	-10.0499
AC139491.7	chr5	NA	-4.64792	NA	-2.08302	2.43847	0	NA	NA	3.36766	-5.87439	8.15199	NA	8.49844	3.39305	-1.98795	2.85483	NA	0	3.88437	NA	0.533837	-0.284294	3.55271e-15
AC139530.1	chr17	7.0952	4.8137	5.29944	5.58613	4.58856	4.53973	2.54064	1.77636e-15	0.737355	11.1432	4.85649	NA	13.9565	7.46016	NA	10.4987	3.21409	2.98886	3.55271e-15	12.5296	7.7927	0.753306	NA
AC139530.3	chr17	NA	NA	NA	NA	NA	1.77636e-15	NA	NA	NA	NA	NA	NA	NA	NA	-7.05066	-3.55271e-15	NA	NA	NA	-6.71628	NA	NA	NA
AC139768.1	chr12	2.14798	2.14433	-0.545432	0.00366594	5.75255	-0.464096	0.378855	-3.30813	0.143531	1.54783	-0.165293	0.0178236	-0.508371	1.70327	3.23077	5.45144	4.39896	-0.340856	-0.875989	-4.03674	0.843269	0.788804	-0.623992
AC140504.1	chr16	NA	NA	NA	NA	NA	NA	NA	NA	NA	NA	NA	NA	NA	0	NA	NA	NA	NA	NA	NA	0	NA	NA
AC142391.1	chr5	-6.89996	NA	NA	1.77636e-15	-11.2663	-5.90121	NA	NA	NA	-2.00829	NA	2.57879	-16.1651	-3.55271e-15	-3.21104	-5.39461	NA	2.57281	-3.66174	3.15623	-8.57558	-6.52426	NA
AC144573.1	chr8	NA	NA	NA	3.16839	NA	NA	NA	NA	NA	NA	2.20772	3.72974	10.3847	0	NA	NA	NA	NA	NA	8.02819	NA	NA	NA
AC187653.1	chr7	NA	3.24704	NA	0.700827	NA	NA	NA	NA	NA	NA	NA	NA	8.33496	7.41582	NA	NA	NA	NA	NA	NA	NA	NA	NA
AC211486.6	chr7	NA	NA	NA	NA	NA	NA	NA	NA	NA	7.10543e-15	NA	NA	NA	NA	NA	NA	NA	NA	NA	NA	NA	NA	NA
AC211486.7	chr7	NA	NA	NA	NA	NA	NA	NA	NA	1.77636e-15	5.78641	NA	NA	NA	NA	NA	NA	NA	NA	NA	NA	NA	NA	NA
AC211486.8	chr7	NA	NA	NA	NA	NA	NA	NA	NA	NA	7.10543e-15	NA	NA	NA	NA	NA	NA	NA	NA	NA	NA	NA	NA	NA
AC233723.1	chr17	3.65491	2.22407	2.90351	2.24391	4.00827	2.98817	NA	NA	6.95218	3.69026	-0.565995	7.17623	19.8152	11.9737	0.936761	-0.531656	4.62168	5.99098	4.52211	1.61017	5.28605	-0.257305	4.26149
AC234031.1	chrX	-10.8088	-4.80835	-10.4602	-2.82866	-11.1912	-6.60298	-5.57951	-5.61306	-6.08577	-10.9537	-15.9595	-6.4228	-18.1052	-11.7125	-14.1996	-13.105	-9.63134	-14.3155	-9.40592	-7.93083	-10.4835	-10.5193	-5.02539
AC235565.2	chrX	NA	NA	NA	0	NA	NA	NA	NA	NA	NA	NA	NA	NA	NA	NA	NA	NA	NA	NA	NA	-1.60739	NA	NA
AC236972.4	chrX	NA	NA	NA	1.54683	NA	NA	NA	NA	NA	NA	NA	1.41366	0	NA	NA	NA	NA	3.55271e-15	NA	NA	NA	NA	NA
AC239811.1	chr1	-0.00861037	-0.517215	-1.79914	-1.57658	-2.50707	-1.92603	-1.44014	-1.08525	-0.725024	-0.95913	-4.6486	-1.74326	-4.34608	3.19466	-3.72332	-1.84778	-1.18824	-1.16412	-0.568496	-3.82714	-1.27327	-1.97032	-1.29243
AC242842.3	chr1	-3.88863	-7.8967	NA	NA	-6.30362	1.77636e-15	NA	0	-1.81004	-6.52601	0.464402	0	-6.40435	NA	NA	-13.135	NA	-9.51269	NA	0	-4.20985	-3.08744	NA
AC242843.1	chr1	-3.74151	-3.90015	-10.7776	0.964448	-6.63891	-0.440452	-5.46352	-2.39513	-2.68571	-5.95052	-7.3455	-2.54023	-6.61046	-5.91915	-0.213857	-3.01318	-6.62254	-5.4615	-4.07947	-9.30565	-2.00217	-4.58085	-5.39371
AC243547.3	chr1	NA	NA	NA	NA	NA	NA	NA	NA	NA	3.32397	2.41876	NA	NA	NA	5.36597	NA	NA	7.67946	3.20203	NA	NA	NA	NA
AC243967.1	chr19	NA	NA	NA	-3.31538	NA	NA	NA	-5.22225	NA	-3.30271	NA	NA	NA	NA	NA	-8.81688	NA	NA	NA	NA	-6.66407	NA	NA
AC244197.3	chrX	-6.98269	-2.68617	-1.56821	3.04059	-6.39419	NA	-4.93669	-1.01087	-0.765547	-7.43399	-11.4273	-5.81503	-15.3234	-4.53588	-10.5824	-0.947644	-1.97436	-3.71637	-0.85458	2.2882	-5.148	-4.21971	-9.40833
AC245033.1	chr15	0	3.55271e-15	-11.3798	NA	-7.99232	-6.91795	0	NA	-1.92862	0	-12.533	-10.8868	-22.576	-3.52806	-17.315	-13.8796	NA	-14.1163	-4.01506	-0.756943	-7.80934	-4.92566	NA
AC253536.7	chr22	0	NA	NA	NA	1.93058	NA	0.316633	0	NA	6.85323	NA	NA	5.62463	-2.54117	-7.02526	0	NA	NA	0	2.28186	3.55271e-15	1.77636e-15	0
AC253572.1	chr1	4.69899	2.17629	-5.69232	1.37521	-4.26413	-3.53684	-6.17855	1.32013	3.59775	2.52479	0.373869	-1.18888	-3.12611	5.01573	-9.51591	-1.62558	1.7447	1.39955	1.03895	3.40013	-1.02475	-1.0552	-2.66943
ACAA1	chr3	-1.20231	-0.88861	0.449789	-0.652598	-0.213129	-0.901794	-0.449997	-0.942742	-0.312173	-0.588505	-0.786759	-0.45187	-1.23364	-0.986304	-1.18077	-0.14717	-0.491311	1.38711	-0.69389	-0.193286	-0.854726	-0.766981	-0.433032
ACAA2	chr18	-0.357597	-0.482141	-0.640093	5.56637	-0.0275785	0.174547	-0.437323	-0.872381	1.49301	-0.35569	0.101136	-0.0928179	-0.144621	-0.808155	-0.297708	0.713305	-0.603136	-0.25323	-0.0161482	1.24015	-0.323184	-0.316917	0.0811087
ACACA	chr17	-1.43802	3.55271e-15	-3.65261	1.12179	-5.03016	-3.59495	0.152913	-2.30228	-0.600987	-4.57232	4.29904	-4.52401	-6.99017	-1.56274	-2.01751	-5.65275	-3.41776	-10.9731	-2.83793	-6.32553	-3.35297	-1.3402	-2.11021
ACACB	chr12	-3.73013	1.51443	-2.03314	0.580551	-1.21968	-0.0466783	-0.695144	0.585321	-3.78887	-2.46498	-3.29384	-3.03916	-3.85693	-2.44435	-4.19102	0.245527	-1.89204	0.151784	-1.82423	2.40252	-2.23665	-3.97095	-2.19204
ACAD10	chr12	0.188575	1.35607	-2.58339	0.0561719	-4.57852	-3.6246	0.0841261	-1.05765	0.69608	0.319172	-0.489046	-1.80911	-2.48494	0.113986	0.224442	-0.288305	0.0640149	-1.11433	-0.681695	2.18249	-0.749993	0.588771	4.85659
ACAD11	chr3	-6.64664	3.42925	-4.20658	-1.70053	-3.90237	-6.39664	-6.46889	3.80651	1.6446	-0.59361	-1.61174	-0.703639	-6.41541	-9.74302	-2.09419	-4.29719	-3.02343	-6.64379	-0.626618	4.04182	-3.57861	-2.14335	-1.98313
ACAD8	chr11	-0.47674	0.148842	0.25916	-1.81435	0.1023	0.45673	-0.671401	-1.27268	0.502822	-0.133494	0.310248	-1.08521	0.00167229	0	-0.140806	-0.401226	0.612509	0.0285324	1.45545	3.26313	-0.0814124	0.0398861	-0.77224
ACAD9	chr3	1.50583	1.54397	0.793648	3.08907	0.461774	-0.0485903	0.294888	-0.6	1.06432	0.409196	0.951369	1.07139	-0.138325	1.24966	0.421952	0.575596	0.921767	0.761937	-0.465035	3.96184	0.243821	-0.505056	1.73226
ACADL	chr2	5.00774	0	8.94012	-1.15648	2.87349	-0.432918	1.66653	NA	0.0710331	-0.290029	-0.0992235	0.787348	-0.205213	-0.876972	2.0977	-3.52223	7.63472	-0.805731	0.531154	0.200303	-1.28267	0.416259	0.381268
ACADM	chr1	-0.93498	-0.823525	-1.00027	-1.1225	-0.0582917	0.211702	-0.617639	-0.726822	0.911193	-0.196546	0.0899643	0.184658	0.0420572	-0.908687	0.039069	1.14561	-0.29414	-0.433994	0.0268096	-1.40779	-0.792278	0.929445	-0.117601
ACADS	chr12	1.30683	2.32167	3.89385	-0.240891	1.50486	1.65548	0.072273	-0.245741	2.38081	0.587068	2.48449	-0.177202	1.1308	0.611522	3.76603	2.22443	0	4.70696	1.83825	-0.0278967	1.28848	3.43077	1.2079
ACADSB	chr10	0.320079	-0.709043	-1.89774	-0.607592	-0.138237	-2.11686	-1.39642	-0.425652	0.603829	-0.389006	1.35407	0	0	-1.40163	0.695823	-1.27262	-0.829353	-0.248705	-0.735159	-1.46714	-0.0886015	0.77914	-0.865354
ACADVL	chr17	-0.233361	1.0669	-0.499035	-0.473827	-0.184402	-0.341743	-0.0842762	-0.476729	-0.563496	-0.281217	-0.171113	-0.332962	-0.00555393	-0.895079	0.07368	-0.300276	-0.17181	0.375349	-0.362777	0	0.601211	-0.116736	-0.0970444
ACAN	chr15	NA	NA	-4.93811	0.15106	3.78885	-0.743698	NA	0.625171	-1.77636e-15	0.348866	3.25629	-5.20198	-2.01175	NA	2.3104	7.4835	-0.661846	0.699709	0	6.0908	2.87401	-0.0638655	-5.14614
ACAP1	chr17	1.46402	0.059839	2.01852	0.150084	-0.47704	2.1058	-0.7418	7.07315	1.82326	4.02655	-0.856223	-0.756497	-1.08735	1.23122	0.0703917	0.148364	3.62432	0.353341	-2.29372	0.234024	-0.0513988	0.641079	0.909759
ACAP2	chr3	-1.1907	-1.25173	-1.02989	-0.512536	-1.68299	-1.1975	-1.2764	-1.36818	-1.33456	-0.331659	-1.22763	-1.56481	-0.924957	-1.56395	-1.74006	-1.51766	-1.28631	-1.74673	-1.77812	-1.34461	-1.10316	-0.692954	-1.23912
ACAP3	chr1	-1.92818	-1.79254	0.276405	0.399672	-1.55005	0.198926	-1.28119	-3.05752	-0.77417	0.481522	-3.53468	1.32956	-7.1141	-4.98492	-7.18392	-0.56133	-0.485661	-2.00809	-1.38145	-4.7656	0.289958	-4.51473	-1.31797
ACAT1	chr11	-0.0358844	0	-1.10737	-1.78649	-0.741004	-0.0787395	-0.437478	-0.714391	3.21448	-0.337257	-0.816822	0	-0.415231	-0.951609	-0.736878	-0.352041	0.0746862	-0.82969	-0.282524	-0.969747	-0.39061	-0.180061	-0.294554
ACAT2	chr6	0	-1.36816	0.125018	4.25156	0.222342	-0.125786	-0.324351	-0.147694	0.205144	-0.407931	0.941184	0.729479	0.49938	1.30656	0.149877	0.0196748	-0.483598	0.544059	0	0.686648	0.415496	0.865332	-0.426202
ACBD3	chr1	-0.3276	-1.81099	-0.315327	-0.19915	0.320726	0.560668	0.402423	-0.3409	-0.34383	-0.151697	0.947034	-0.0792837	0.510955	-0.927276	0.0996452	0.141822	0.497902	-0.163007	-0.459412	0.237788	-0.333262	-0.184164	1.63976
ACBD4	chr17	1.26046	1.41042	0.953273	2.33775	-2.48681	4.98133	0.434205	-0.23864	3.23289	2.30649	0.206038	1.42113	-3.452	-0.175726	-0.78787	-1.67244	0.986982	0.782392	-0.0325514	4.57308	0.431741	-0.583609	0
ACBD5	chr10	0.934522	1.71148	-0.463116	-0.141792	1.53333	0.370876	0.0298639	-0.534401	0.273031	-0.440158	0.0482989	1.02835	0.0961818	-0.811519	0.628834	0.875227	-0.327583	1.07951	-7.23153e-05	0.66688	-1.05544	0.202663	0.310309
ACBD6	chr1	-1.13722	0.39342	5.27784	-1.46267	-1.30698	-1.4132	-1.49959	-1.44554	-1.98584	-0.484815	0.264147	-0.520414	-0.466772	-1.35994	-1.03174	1.69419	-1.87177	-0.286183	-1.09376	-0.798515	-0.879644	-1.13745	-1.01053
ACBD7	chr10	-2.5515	0	-1.62693	1.0127	9.00204	NA	0	3.28726	-2.14269	-0.522231	0.70469	3.66955	-4.62143	-1.31141	0.125772	0.165611	3.54493	-5.38175	-5.35274	-3.9257	-2.56529	0.106645	NA
ACCS	chr11	3.13147	0.215928	3.33581	-1.57379	1.58927	-0.546103	0.547314	-0.454797	-0.286831	0.925776	-0.700887	-0.874056	-1.34503	2.21512	-3.26767	0.780358	0.429153	1.89164	-0.21671	3.07191	-0.507423	2.20117	1.70721
ACCSL	chr11	NA	3.55271e-15	0	-0.305463	0	NA	NA	3.48234	7.64437	8.01766	NA	0.801127	8.09378	8.4709	-9.38884	2.86787	4.09192	NA	NA	10.9834	0	-1.39181	NA
ACD	chr16	0.350613	1.28645	0.933568	3.99178	0.255275	-0.0512458	1.53867	0.64817	1.5119	0.570234	0.637454	0.239205	0.434833	1.21078	1.04829	0.181032	0.905841	-0.0763436	1.7013	-0.711666	-0.522316	-0.817527	0.180766
ACE	chr17	-1.08971	-3.57449	0.482213	0.0475166	-2.3894	-0.909901	-0.0832219	0.153648	-1.83174	-0.550009	-4.10446	-4.48058	-4.49602	-2.99001	-7.69751	-0.146143	-0.138628	0.592111	1.89628	3.7447	-1.03631	-1.73046	-3.72106
ACE2	chrX	3.48998	NA	-5.91157	-1.49826	3.55271e-15	-2.39891	-3.03938	-0.802784	0	2.70669	NA	-1.24548	0.743593	1.37467	NA	0	-2.21404	NA	0.390873	1.52252	-0.17558	0.114023	NA
ACER1	chr19	3.55271e-15	7.54648	0.279113	0.901513	7.43928	NA	9.02882	NA	1.77636e-15	13.0771	6.2827	2.97233	-7.66686	5.6885	1.79733	-2.83608	3.25256	10.0102	NA	15.446	3.55271e-15	NA	NA
ACER2	chr9	0	5.8074	-3.37217	1.20171	0.390798	3.46219	NA	NA	1.88943	0.186603	-2.93955	4.97234	3.23142	-2.88403	0.497481	4.47823	1.67757	-1.92066	2.11696	6.96771	2.41488	-0.457048	-1.78054
ACER3	chr11	-0.296467	0.254376	-1.30112	-1.02213	-1.98412	-0.431737	0.85803	-2.76613	-0.437413	-0.139815	-1.3001	-0.83354	-0.653781	-1.01507	-3.12065	-1.64128	-0.901311	-2.14055	-0.4554	-0.713236	-0.737326	-0.977887	-0.51771
ACHE	chr7	0.238015	NA	2.63721	0.0750546	1.25706	3.17103	1.77636e-15	0.806835	0	5.81512	6.60522	0.7147	-2.75349	1.88414	0.285863	4.5102	1.29863	2.69821	-1.65947	-5.45223	1.43841	-1.46728	NA
ACIN1	chr14	1.17125	-2.02486	1.60312	-1.49935	-1.39663	-1.64768	-1.49014	-2.03622	-1.52581	-0.918343	-1.40539	-0.680797	-1.59231	-1.55543	-1.49048	-0.754203	-1.27437	-1.60453	-2.03177	-1.87545	-0.58199	-1.10988	0.702606
ACKR1	chr1	2.82352	3.55271e-15	0.958923	5.5108	1.9322	2.12225	NA	8.98612	1.77636e-15	4.93067	NA	5.52436	1.88889	9.66219	11.7013	2.40185	15.6531	6.27307	1.65378	8.29746	3.15513	4.15797	5.26095
ACKR2	chr3	4.02621	-4.66566	3.37124	0.0710486	1.89062	-0.986558	7.42174	-0.998864	-0.746622	1.03116	-4.79814	3.81597	-0.153757	-1.74536	-6.72167	5.34662	5.8766	14.8093	-2.23461	3.56026	0.750818	2.35019	0.123565
ACKR3	chr2	-0.818831	-4.81008	-3.57461	1.07474	0.764067	1.57996	1.77636e-15	NA	0.149897	0.559883	-3.02107	-0.382464	-0.529649	-1.14892	0.0547699	3.88703	-5.04731	1.51386	-2.12113	-2.17727	1.4013	-0.32073	-0.847354
ACKR4	chr3	1.46538	3.08367	-3.29126	-1.39652	-1.33244	3.5377	6.62018	1.24928	4.60589	2.78825	-1.94564	6.15978	4.38786	-2.53902	2.3613	2.24344	0.11878	-6.50617	4.96204	5.40217	1.06589	-2.7459	2.1182
ACLY	chr17	-0.7001	-0.631672	-0.585386	-0.489376	1.65896	-0.317655	-1.16922	-2.01781	1.26285	-0.706763	0.126949	0.105997	0.219936	-1.29583	0.44178	0.0906268	-0.384832	0.109474	-0.210922	-0.0895822	-0.187385	0	-1.17236
ACMSD	chr2	5.08438	-6.59321	0	4.61925	NA	-3.34524	0.886311	3.10827	0.304348	4.31267	-1.71306	-2.12637	-4.77341	6.34417	3.55271e-15	8.7673	7.29716	1.72006	5.17928	2.26965	NA	7.53663	NA
ACO1	chr9	-1.20031	-3.39579	-0.248021	-1.12242	-0.899186	-1.00117	-0.379254	-1.51094	-0.208574	-1.90922	-0.0867681	-0.184921	-0.967532	-3.93899	-0.419809	-0.519451	-3.27687	0.16036	-2.16785	-0.130623	-0.512069	-1.09449	3.43426
ACO2	chr22	-0.997079	0.529203	-0.983007	-1.13604	0.266963	0.222354	-0.0158455	-0.589602	0.439778	-0.287497	0.445661	-0.17209	1.29015	-0.341677	-0.137243	0.0787549	-0.336856	-0.184086	0.0375549	-0.703979	-0.467074	0.0723465	-0.525149
ACOD1	chr13	13.9392	NA	2.09788	-0.296035	NA	-3.37692	NA	NA	7.4658	NA	-6.54795	NA	8.53526	8.948	NA	NA	0	4.26816	NA	-2.4133	NA	4.33952	8.77349
ACOT1	chr14	1.8817	-2.90645	1.45442	-0.459444	-2.68183	-1.87235	2.16899	-0.186474	-1.16365	-0.249635	-3.00734	-0.189387	0.620369	3.54052	-1.48795	-4.02334	0.301489	-5.51849	2.29332	-3.69902	0.617689	0.421343	-0.116716
ACOT11	chr1	-4.21277	-2.48081	-3.53052	1.27272	-2.60227	-2.14724	-1.7157	-2.33682	-0.292687	-2.68415	4.32533	-2.01967	3.91546	-3.58879	-1.12338	2.30084	-0.989068	-2.33654	3.55271e-15	0.508388	-2.69404	1.43741	1.67725
ACOT12	chr5	0	-1.85617	0	-0.46158	-4.67644	NA	NA	0.64903	5.18463	NA	-6.53357	NA	3.5875	0.866704	NA	0	3.819	-2.9529	-5.14502	1.51947	NA	1.73509	4.65043
ACOT13	chr6	-1.60726	-2.34728	-0.78108	1.52048	-0.141798	-0.100646	-1.64759	-1.16361	0.530385	-1.24383	1.5275	-1.27221	-0.219333	-1.58795	-0.368318	0.351663	-1.47139	-1.24611	-0.474108	0.30605	-0.864497	-1.09843	-1.73681
ACOT2	chr14	0.392698	0.680058	-0.06393	-0.517285	0.629085	0.791421	-0.0347861	-0.434394	1.11848	-0.315942	1.2676	-0.811089	0.197672	0.117824	-0.386696	0.656617	-0.501031	0.596046	0.658717	0.264401	9.57705e-05	0.226239	4.01154
ACOT4	chr14	3.40105	0.92357	5.37799	0.449846	-5.23508	2.9942	-0.187873	0.322874	7.86607	1.51247	3.23678	-0.384972	14.1782	8.14508	1.16966	8.38799	1.78444	6.16381	4.66285	3.64108	2.3743	6.80185	4.08565
ACOT6	chr14	NA	NA	1.67523	3.6008	14.6922	0	0.575906	1.77636e-15	NA	7.93947	7.17153	2.53043	0.444107	-6.53142	2.39605	0	3.21548	10.656	NA	-0.521806	-1.2771	2.02963	NA
ACOT7	chr1	0.144243	0.79081	0.0337059	0.0312761	0.201673	1.43617	1.07502	0.870765	-0.202139	0.897976	-0.6211	4.74395	0.452304	0.206742	2.56835	0.243804	-0.292586	-0.316491	1.29151	0.548051	0	0.302007	0.602234
ACOT8	chr20	0.0704863	-0.341713	-0.18519	2.06252	0.779191	1.44634	0.799701	-0.101827	0.160593	0.439981	0.0421697	0.923664	0.460433	0.506418	-0.122899	0.0501517	0.464723	-0.156574	0.873035	0.452285	0	1.08006	0.314614
ACOT9	chrX	0.536475	0.359996	0.209152	-0.261188	0.557274	-0.0413934	-0.316104	-0.609288	-0.58572	-0.481019	0.168353	-0.994579	-0.39794	0.153922	1.1585	-0.187722	-0.238813	-0.266891	-0.752228	-0.803102	-0.420611	-0.919712	-1.64411
ACOX1	chr17	-1.27726	-1.48024	-1.46426	-0.53472	-0.764102	-0.835544	-0.649037	-1.38196	-2.10563	-0.718232	-0.711166	-0.544698	-1.34043	-2.13339	-1.34343	-1.01135	-1.01277	-0.535183	-0.609672	-1.55283	0.111093	-1.04099	-0.816852
ACOX2	chr3	3.48774	0.777323	-6.2762	2.7355	2.74198	1.77636e-15	1.28939	1.96209	-0.231428	1.39904	0	-0.679938	0.572529	-0.0157296	0.107239	3.75705	1.78656	-2.74929	1.56147	9.5183	0.66035	1.13783	1.52632
ACOX3	chr4	0.83069	0.487535	1.09262	-0.679867	4.67128	2.73515	1.81158	0.610474	1.13254	0.0434071	-0.362463	0.503334	1.4975	0.27188	0.248151	1.57599	1.42698	1.51782	1.05021	0.791209	0.127579	1.11034	1.60036
ACOXL	chr2	2.43702	1.23273	0.537976	-0.901508	3.2888	NA	NA	1.17163	-2.61675	-0.026267	-2.64982	-2.29938	-3.98371	0.565683	-1.55051	-2.41711	-3.04555	4.61775	-2.99456	-3.74987	-5.31361	0.350929	0
ACP1	chr2	-0.100446	-0.365543	-0.903365	-0.078537	-0.0397676	-0.571442	0.448931	-0.675425	-1.095	-0.296407	-0.0811082	-0.574524	-0.112011	-1.1121	-0.531222	-0.358405	-0.44791	-0.298053	0.0835212	-0.996454	-0.670536	-0.546319	-0.0720872
ACP2	chr11	2.66614	1.44011	1.98994	0.425417	0.716788	1.93599	4.57945	0.512682	-0.254132	1.05363	1.02841	0.696423	2.22334	1.32514	1.04927	10.3237	1.06758	2.10173	0.267471	0.245899	1.31755	0	1.42056
ACP4	chr19	NA	NA	3.42288	0.708888	3.12859	NA	6.33252	-2.1637	NA	9.68513	NA	NA	1.79378	1.51398	8.64131	3.7386	9.95358	2.52762	NA	1.53131	1.31289	0.32147	0.16107
ACP5	chr19	1.4241	0.995928	1.02621	1.26435	2.76907	-1.47917	1.12122	2.68209	1.17929	2.3422	1.60506	1.1719	-1.185	1.99094	1.43464	4.25959	7.70434	1.3157	3.36248	1.25828	5.0199	1.53682	2.40298
ACP6	chr1	-0.04162	-1.77358	-1.53953	-1.31246	3.73392	0.646965	-2.56291	-0.771777	-1.15669	-1.5103	-2.20338	0.271961	-1.84721	-1.75034	-1.21784	-2.33308	-2.2881	14.6906	-1.89519	-1.28453	-3.30914	-0.986038	-1.84588
ACP7	chr19	6.11678	NA	5.50261	-1.47589	1.76456	NA	NA	0.992399	1.49107	NA	3.39671	NA	-10.3766	NA	NA	NA	-2.26105	3.78286	NA	6.39718	-2.56273	NA	NA
ACPP	chr3	0.101766	-0.0964341	8.23181	-0.15581	7.24485	-5.19605	NA	2.03714	1.53209	0.593437	0.355567	8.06418	-2.0232	3.493	3.69121	-0.396293	-1.52202	-0.550678	7.48815	-0.26264	6.46463	4.46621	3.64215
ACR	chr22	NA	NA	NA	NA	-0.140477	NA	NA	NA	NA	5.04945	NA	NA	9.67175	NA	NA	NA	NA	NA	NA	5.28942	NA	NA	NA
ACRBP	chr12	5.7473	1.45509	2.16501	-0.0142314	10.2586	1.76618	-0.368034	3.00188	1.3794	5.27036	4.14665	1.91556	6.59192	9.68844	3.23661	7.07592	3.55671	-0.105706	8.77176	2.92743	7.90051	0	3.88113
ACRV1	chr11	6.84673	-0.0805784	-1.95404	5.61217	-4.43266	NA	NA	NA	NA	-2.31376	3.55271e-15	3.26327	3.54777	1.86825	-2.88151	1.94123	-3.04272	NA	3.55271e-15	3.39304	-0.100098	0.279226	NA
ACSBG1	chr15	3.4351	-8.10234	3.13046	-1.40443	-4.60497	-6.30782	1.77636e-15	5.38766	-4.37937	4.67079	-3.11159	-2.11602	1.18051	-0.354763	0.956477	-9.01922	1.17454	-7.7271	-5.50048	1.07855	0	-3.15781	NA
ACSBG2	chr19	1.18095	-4.50792	-0.833947	1.11793	4.30439	NA	3.55271e-15	0.415846	3.55271e-15	1.87674	-0.202723	-0.93641	0.907646	1.75767	0.603486	-3.78002	0	-2.62333	4.90636	0.656667	5.29294	0.175479	10.6181
ACSF2	chr17	0.418662	-1.01795	3.21249	-0.628437	4.48618	7.38521	1.34524	0.56908	3.7998	1.0782	1.27652	-2.30146	0.734633	1.07116	-0.294068	1.09847	1.22102	-1.13719	3.95649	0.917115	0.495835	-0.231383	4.02816
ACSF3	chr16	-0.979588	2.48027	-2.35528	-0.702161	-0.561743	-2.69595	-1.66668	-0.462061	-1.22867	-1.11829	-2.34245	-4.04326	-5.75564	-0.381163	-2.07883	-2.53449	-1.85834	1.42136	-1.61965	-1.56447	-2.12514	3.44025	-1.6999
ACSL1	chr4	2.49402	0.388291	3.54804	0.151766	0.719658	1.66943	-0.217516	-1.3848	-0.281806	-0.767776	0.41441	1.00564	0.796324	-2.30201	1.21342	0.384522	-0.829314	1.9714	-0.0246168	-0.361452	0.920639	0.776196	-1.05999
ACSL3	chr2	-0.760197	-0.889505	-0.91779	-1.94989	-0.477153	-0.349033	0.29775	-1.54151	-0.862735	-0.465117	-0.580259	0.559594	-0.376946	-0.549819	-0.252688	-0.579505	-0.983198	-1.04444	0.0851209	-2.39326	-0.852203	-0.0393596	-0.430602
ACSL4	chrX	0.391545	-1.3822	0.668925	0.185684	-0.643355	-0.540426	1.15297	-0.818049	-0.0300386	-0.504752	-1.41122	0.882833	-0.573636	0.80225	1.22917	-0.231526	0.724649	-0.475528	0.266387	-0.707794	1.36178	0.131192	0.788288
ACSL5	chr10	-0.056633	-0.293984	0.239835	-0.272357	0.30318	0.494192	0.617979	-0.870806	0.580645	-0.496067	0.215841	0.857579	1.87932	0.743004	0.661573	0.767474	-0.612629	0.305124	0.228578	2.36997	-0.370719	0.62704	1.78997
ACSL6	chr5	NA	-6.02051	-4.68993	0.471077	-5.81975	-2.70455	-0.62729	-4.34411	3.58388	-3.27788	-5.17153	4.0741	-6.85897	4.20548	-2.65482	0.457992	-4.66375	-4.03548	NA	2.46385	2.11117	-0.433664	-4.67862
ACSM1	chr16	3.80293	5.23944	3.65556	2.27597	-7.43617	-0.414741	3.88809	0.990412	2.32458	2.55083	0.374071	0.647426	3.08193	1.81781	1.20898	2.86149	3.34847	1.01006	3.60138	-0.380961	4.71116	7.45837	1.11352
ACSM2A	chr16	5.60886	-6.41792	0.489876	-0.6532	0.179747	0	0.158685	-6.27793	2.23291	4.16515	-5.703	0.38867	-8.92881	-2.02018	NA	-10.0975	1.45688	-3.75297	NA	-5.37484	-3.36741	-0.0676987	0
ACSM2B	chr16	8.48909	-12.793	3.45658	1.46141	-3.89365	-2.38945	-1.08675	0	0.0515659	-3.28905	-5.44087	-2.24907	-13.3358	-1.8977	-6.49065	-5.84998	-2.15511	2.21963	0	-8.02761	1.14569	2.8046	NA
ACSM3	chr16	2.28012	3.53099	-2.50282	-0.632221	3.91248	0.214233	0.715301	-0.683845	1.11318	1.75772	-0.253303	-4.63805	0.593283	-0.805413	0.333851	6.41462	-0.186226	0.717929	-3.4865	-8.72705	-0.970798	-1.21702	2.6426
ACSM4	chr12	7.94585	-4.96551	-1.02119	-0.754108	5.25775	NA	NA	NA	NA	-3.55271e-15	-2.56409	3.01813	9.5594	-0.172138	NA	6.46704	9.33236	3.55271e-15	9.42276	5.9517	NA	0.155343	0
ACSM5	chr16	7.0109	0	1.38698	4.94874	1.17491	2.23428	0.521378	6.82063	2.33861	10.7456	-6.18809	-0.0356952	2.18477	1.49913	0.347356	8.81266	0.158113	3.10705	0	3.00791	1.70263	0.338057	-4.76211
ACSM6	chr10	1.07657	3.55271e-15	3.11038	-0.00428342	4.66932	1.55289	NA	1.77636e-15	2.57754	1.05139	6.87802	-2.40957	0.207737	-3.56791	4.37177	12.7653	-3.03779	-0.547304	2.83867	-1.73252	1.55119	3.02369	1.46984
ACSS1	chr20	-0.0340994	-0.893469	-1.27497	-0.937382	-0.44944	0.618218	0.373967	-1.9489	3.56618	-1.79665	-0.323301	-1.20492	-0.960023	-1.84323	-0.138313	1.3181	-2.483	-0.624366	0.159001	0.314065	-1.61957	-0.244711	-0.763218
ACSS2	chr20	2.09366	1.22273	0.45678	-1.0539	0.913661	-0.0578657	-0.111649	-0.511472	0.0386392	-0.145198	0.748616	0.10782	-0.0544271	0.325452	-0.0837822	0.0332128	-0.216715	1.00982	0.433128	-0.733016	0.262957	0.598101	0.701698
ACSS3	chr12	-2.91303	0.685985	-0.986945	-0.147664	-4.88773	-0.990384	-2.67327	2.45803	-1.57063	-3.03529	1.98016	-3.16502	-1.31672	-5.0401	-6.97624	-5.796	-8.38227	-10.5011	-2.75185	7.4755	-2.47017	-2.42248	-3.3794
ACTA1	chr1	14.7176	-0.216001	6.49527	0.2997	-10.3058	8.83104	1.34621	-4.55712	-2.48824	12.0774	2.15586	-10.1522	9.77212	12.8281	-17.6407	-12.8004	-8.49136	-11.6017	7.11587	11.7724	-8.73094	-10.6049	-3.55271e-15
ACTA2	chr10	3.43484	5.70121	1.70845	5.25799	0.911068	1.91069	3.42264	-0.268073	3.69262	7.97364	1.79462	4.90582	4.32119	19.0232	3.71767	5.105	0.402494	2.68942	0.775268	5.34499	4.45295	3.82255	3.20071
ACTB	chr7	-0.302173	-0.471778	0.331267	-0.608907	-0.396062	-0.418231	-0.325114	-0.0849503	-0.617272	-0.553792	-0.156348	0.0170187	-0.179225	0.79638	-0.425059	-0.286031	-0.422882	-0.294894	-0.458146	-0.191955	-0.394096	-0.422363	-0.349456
ACTBL2	chr5	NA	NA	-2.0351	-0.354074	NA	NA	NA	1.94886	0	11.4173	NA	NA	-4.66753	NA	NA	1.27038	2.80236	NA	NA	0	0	3.16799	NA
ACTC1	chr15	7.50591	1.15014	3.51674	-0.357885	-0.210187	4.1408	NA	NA	6.90864	18.4061	-6.97627	-6.72506	11.0148	3.70956	-2.2349	-7.24452	3.55271e-15	NA	3.48275	2.83714	7.64269	-0.731339	8.82418
ACTG1	chr17	-0.232456	-0.0600538	-0.0168544	-0.0424071	-0.0180708	-0.140433	-0.256895	-0.144304	-0.270654	-0.238776	0.205385	0.415725	0.0851633	0.119082	-0.252499	0.211331	-0.207666	0.172106	-0.370127	-0.256731	-0.43114	-0.380671	-0.211437
ACTG2	chr2	4.9864	-1.95972	-5.41778	0.876019	7.29442	2.6064	NA	8.06575	3.24175	21.6983	NA	6.60294	6.39294	14.9496	6.64496	6.52368	5.23275	0.260561	3.05327	9.53494	6.6467	0.704335	5.59336
ACTL10	chr20	2.52284	NA	2.64669	4.96386	NA	NA	4.49271	NA	3.77008	5.5393	8.03908	1.71051	9.10823	0.289366	3.93503	NA	5.8666	3.39466	5.61377	10.6372	1.44198	7.0223	2.89094
ACTL6A	chr3	0.194567	0.517857	-0.93841	-0.44446	0.921583	0.0455094	0.788511	0.981714	0.000921916	0.141773	0.623798	0.567637	0.569292	-0.259012	0.27929	0.264497	0.942393	0.618222	0.9279	0.1926	0.0675149	0.330914	0.259391
ACTL6B	chr7	NA	-5.02795	NA	0.0825644	NA	1.77636e-15	0	5.72674	NA	16.2303	1.92224	NA	-0.979038	3.35391	NA	4.77568	0.13191	3.91183	NA	6.91405	NA	0.132756	NA
ACTL7A	chr9	-3.55271e-15	NA	NA	-1.18701	3.55271e-15	NA	NA	NA	7.64162	NA	-2.38388	NA	24.7667	7.18069	-0.250315	9.37398	0	NA	NA	0	NA	3.95107	7.70962
ACTL7B	chr9	NA	0	3.16195	1.29932	2.4056	NA	NA	2.68062	1.06056	NA	NA	3.55271e-15	NA	5.95555	NA	0	3.99055	NA	1.21221	NA	NA	NA	NA
ACTL8	chr1	NA	NA	NA	1.41057	2.70852	NA	NA	6.1531	NA	NA	0.731219	NA	0	NA	NA	NA	5.28273	NA	NA	8.29748	5.90379	NA	5.77554
ACTL9	chr19	NA	NA	NA	4.37583	NA	NA	NA	NA	NA	NA	NA	NA	2.84932	NA	NA	3.55271e-15	NA	3.62332	NA	7.73471	NA	NA	NA
ACTN1	chr14	-0.847056	-0.627038	-0.149162	-0.954219	-0.767902	-0.708427	-0.52539	-0.347576	-1.15895	0.973492	-0.304596	-0.791744	-0.56928	-1.57893	-1.88063	-0.679198	-1.30572	-0.919967	-1.23491	-0.835938	-0.257054	-0.668011	-0.521687
ACTN2	chr1	2.72586	-6.4436	-4.15132	-0.788313	4.61302	0.892391	NA	NA	1.56091	6.18807	3.5144	0.0720533	7.15527	-0.847045	0	2.03573	4.68339	-0.312375	4.62909	2.00334	-3.39091	-0.544618	2.89926
ACTN3	chr11	NA	2.39583	NA	0.476041	4.75572	NA	NA	NA	3.57439	0.800404	NA	0.0128494	-3.82808	5.95298	NA	3.55271e-15	0.0748337	0	NA	NA	1.38991	5.65154	NA
ACTN4	chr19	-0.816487	0.174355	-3.88274	-0.582386	0.639167	-0.0871739	-1.2488	-1.68748	-0.697749	-0.0847708	-0.455495	-1.06754	-0.243437	-0.731915	0.248925	-0.502872	-0.305283	-0.664978	-0.796012	-1.56796	-0.0806026	-1.04436	6.07741
ACTR10	chr14	1.01228	-0.432056	0.56448	-1.26478	-0.205804	0	-0.281721	0.18107	-0.317635	-0.0845516	0.629797	-0.343724	-0.122431	0.311278	-0.154367	-0.298086	-0.190155	0.459106	-0.12754	-1.28042	-0.309301	0.588123	-0.53177
ACTR1A	chr10	-0.504964	-0.770996	-1.16535	-0.599109	0.825524	-0.39296	-0.495006	0.600219	-1.46219	-0.499151	0.967971	0.337548	0.460872	-0.60604	-0.973915	-0.0879981	-0.0290564	-0.355299	0.367044	0.0207043	0.293738	-0.40417	-0.146459
ACTR1B	chr2	1.29267	-0.871425	0.492353	2.43835	0.100405	2.65981	-0.203275	2.38488	0.742957	-0.292387	0.939503	-0.716088	0.826927	0.420019	0.626655	0.143459	1.29903	0.805861	0.188636	2.03483	-1.31228	-0.257097	-0.230476
ACTR2	chr2	-0.242162	-0.6206	0.212528	-0.224601	-0.531764	0.348428	-0.559839	-1.37543	-0.278431	-0.471452	-0.211585	-0.525312	-0.405726	-1.29637	0.269859	-0.437919	-1.03377	-0.259201	-0.896508	-0.399331	0.948812	-0.0113498	-0.504013
ACTR3	chr2	-1.49961	-2.36431	0.512034	-0.940763	-0.918117	-1.41229	-1.87389	-2.03458	-1.2877	-1.26135	-1.05864	-0.579427	-0.987992	-1.85419	-0.704951	-0.894471	-2.27994	-1.1638	-1.96444	-1.8449	-1.23854	-0.803182	-1.47422
ACTR3B	chr7	-0.824515	1.61278	-1.6855	0.618711	0.78245	1.65483	3.00556	3.71176	0.393192	-0.665917	-0.617016	-0.285721	0.0947106	-1.05546	1.08662	-0.0232906	-0.860926	-0.31952	2.58629	0.735104	-0.174038	0.445757	0.876759
ACTR3C	chr7	-1.81131	-1.65018	-1.99315	-1.04427	3.96961	0.440452	1.05168	-1.51467	-1.70855	-1.4593	-0.987217	-2.5565	0.202412	-2.17353	-3.17025	-4.69625	-2.07627	-0.361331	-4.76792	-5.08568	-1.73657	-4.40551	5.82095
ACTR5	chr20	2.34493	2.45194	-0.0432097	0.4671	2.31192	3.3683	-0.246213	0.469343	0.16569	1.56898	1.91045	2.31038	5.58024	3.94144	3.00969	4.06473	1.58574	2.25021	7.1789	15.0614	0.855208	1.21998	0.728115
ACTR6	chr12	-0.106074	0.585387	3.9612	-1.39606	0.745209	1.17594	0.652979	-0.0585524	-0.77567	0.320169	0.716173	-0.0732228	0.747307	2.4457	0.231177	-0.523243	-0.404899	0.415372	0.235987	-0.224456	-0.15227	0.744805	0.594061
ACTR8	chr3	1.75379	0.946305	0.203755	2.16721	1.18166	0.468257	0.997339	0.0125095	0.356497	0.649666	2.97129	0.619963	5.3465	1.5192	1.87836	0.0260563	1.65424	2.05438	2.83339	-0.539664	1.50203	1.51929	0.282257
ACTRT1	chrX	NA	0	NA	2.99517	4.28195	0.832406	NA	7.51509	NA	NA	NA	NA	NA	6.3206	NA	NA	-3.55271e-15	NA	NA	NA	NA	NA	NA
ACTRT2	chr1	NA	NA	NA	-0.895298	NA	NA	NA	NA	NA	NA	NA	NA	NA	NA	NA	NA	3.93322	NA	NA	NA	NA	NA	NA
ACTRT3	chr3	5.20617	NA	4.77959	3.3856	5.92333	NA	0.352899	NA	1.93969	4.44393	14.8195	5.72486	3.94699	2.17678	4.42612	3.58412	6.56739	NA	NA	1.52353	1.4291	0.846063	5.69935
ACVR1	chr2	1.39558	1.96461	0	-1.58634	1.58585	1.75295	0.0692634	0.215067	-1.34091	0.151955	3.26472	1.50176	1.52924	0.517729	2.55133	0.679602	6.03555	2.02791	2.74252	-1.10284	0.527638	0.00640408	-0.159862
ACVR1B	chr12	-0.408952	-0.0298263	1.26284	-1.60344	-0.28384	-0.695978	-0.0404776	-1.66973	-2.44585	-0.763399	0.308652	-0.772519	-0.875204	-0.0987611	0.456461	-0.716666	-0.0781171	-1.80598	0.960986	-0.220226	0.137244	-0.128973	-1.43804
ACVR1C	chr2	-3.52675	-2.23582	-3.43624	-0.789317	0.805597	1.82497	-3.78509	-3.24134	2.09619	-5.29748	-0.637804	-4.43582	1.07152	0.0420831	-5.61524	-1.08428	-2.23314	-3.55789	NA	-2.85619	-3.22431	-3.66957	0
ACVR2A	chr2	-0.472392	-2.04239	0.945301	0.870475	-2.36366	-0.988821	1.10046	-1.26739	-0.344063	-0.713392	0.175977	-1.06477	-0.0380122	-0.277204	4.89718	2.25268	-0.596088	1.47478	-0.60917	-1.12965	0.176152	0.728736	-0.344434
ACVR2B	chr3	-5.02883	-8.74405	-3.43907	2.07754	-5.39982	-2.00661	1.77636e-15	-5.06414	-3.89328	-9.57339	-2.57729	-4.13359	-4.35434	-8.08427	-0.274229	-4.61582	-7.24321	-8.32197	-4.74999	1.5385	1.96207	-3.21014	-4.47502
ACVRL1	chr12	0.394508	7.47827	3.11038	0.0741726	-0.0508428	-0.61551	NA	-0.227806	1.83499	0.349902	4.32544	0.361063	-0.710408	3.05921	3.64599	-0.739072	6.64619	0.168438	-0.0497153	-4.56476	0.309046	2.15486	-0.351627
ACY1	chr3	-2.16648	1.91199	-2.386	-1.61352	-4.37706	-1.90426	-1.3943	-2.07284	-4.76582	-0.953331	-5.10002	-4.63281	-5.51123	-1.1329	-5.54691	-10.8894	-1.68424	-5.21446	-1.65167	-6.93675	-3.00731	-3.84312	-4.25178
ACY3	chr11	2.53729	NA	5.82747	4.53914	NA	NA	0.945903	1.53287	2.32224	1.48636	8.94598	NA	0	2.79058	7.78479	-1.2941	0.595094	2.50579	2.53028	8.55375	3.62384	3.56016	NA
ACYP1	chr14	0.953032	0.287424	2.82229	1.73143	0.987632	-0.0214729	1.75205	2.88486	0.758314	0.660075	-0.117575	0	0.478267	0.277286	-0.681882	0.530412	1.22181	0.439201	0.930719	-0.166865	-0.198176	0.0899705	0.799795
ACYP2	chr2	0.0773475	1.58677	-1.07997	-1.3656	-1.51257	-0.532937	-0.806799	0.258125	-0.845764	-0.256836	-0.929664	-0.643803	-0.287779	-1.01857	-1.11369	-1.78594	-0.414462	-1.15701	0.281257	-1.82835	-0.948436	-0.750055	-0.137736
AD000671.1	chr19	11.183	NA	NA	NA	NA	NA	NA	NA	NA	17.7623	7.76853	NA	NA	NA	3.55271e-15	3.83546	NA	NA	9.90386	0.562483	2.01264	6.23028	NA
AD000671.2	chr19	-6.55523	7.34791	-4.21308	0.255433	0.260502	2.01764	-2.44885	NA	-3.66149	-0.430872	-5.74573	NA	-9.02611	0.290706	-2.83201	-4.84908	3.58811	-5.96554	-1.35481	-1.88109	0.181576	-3.25441	10.8422
AD000864.1	chr19	1.05656	0.216721	6.52543	0.0812212	0.64872	5.01981	1.4956	0.530121	0.160696	4.34331	0.510107	3.86265	2.6559	1.48515	2.09182	0.694477	2.78528	2.56465	10.4257	1.11215	5.24383	4.73672	0.725814
ADA	chr20	1.35258	0.484432	0	2.18709	-0.119213	0.347384	0.503615	7.35724	0.146491	1.16712	1.42954	2.26109	0.769791	3.35428	1.51238	1.14705	0.728366	1.28902	0.523854	2.01403	1.0969	0.386793	0.638228
ADA2	chr22	0.0824373	-1.64499	-0.443951	-0.412619	-0.0861557	0.468519	-0.503816	-1.23402	-1.09992	0.612535	-0.386529	-2.74202	0.0646402	0.0132543	-0.0177993	-0.20272	5.22466	0.719868	-4.91397	-0.331924	0	0.321959	-0.518954
ADAD1	chr4	-9.39027	0	3.20702	0.110097	-1.87712	2.83995	NA	7.87761	3.47735	NA	5.7529	0	-1.87738	2.50216	NA	0	5.64845	-6.02347	NA	-5.7832	NA	0.512397	NA
ADAD2	chr16	12.1539	NA	NA	0	1.28506	NA	NA	0	0	2.03176	-5.37167	NA	0.576876	NA	2.27232	NA	NA	1.79967	2.52502	4.78766	-1.44164	NA	5.6878
ADAL	chr15	-0.345931	-0.238069	-1.7512	1.40077	1.20626	5.1667	-0.698935	-2.14386	1.98192	1.73017	-0.667147	0.690847	2.95155	-1.65058	-2.81726	1.12806	-1.81994	1.8447	1.23095	-0.679959	0.21085	0.054641	1.01621
ADAM10	chr15	-1.85812	-3.44209	-2.09009	-1.74929	-1.8966	-1.25	-2.23839	-1.23506	-2.49681	-1.16405	-1.81606	-1.80473	-0.975508	-2.58914	-2.46359	-1.82159	-1.5832	-2.24986	-2.08811	-3.01046	-2.08605	-1.38879	-2.21208
ADAM11	chr17	NA	NA	1.80991	0.441319	NA	0.665384	NA	NA	1.77636e-15	-0.0198454	-3.55271e-15	5.28218	-4.52594	1.39596	3.27978	-6.87603	-2.44462	0.978364	NA	NA	NA	-1.17277	3.55271e-15
ADAM12	chr10	-0.916932	3.59884	-1.89551	-1.31877	-2.44751	-2.13368	1.8671	0	1.92199	-1.07474	0.892817	-1.48719	-11.5957	-0.35075	-9.04039	-0.433627	6.73881	0.352526	-0.134125	0.630683	-0.120141	-0.767115	-5.38544
ADAM15	chr1	-0.356759	-0.347995	0.757826	0.486114	-0.502579	-0.673525	-0.467401	2.11861	0	-0.281735	-4.25087	-0.451599	-0.870552	9.11747	-2.81406	-0.307379	-0.507934	-5.5469	-1.2947	-0.672079	-0.0560336	0.852836	0.323542
ADAM17	chr2	-0.0871595	-2.97186	-0.689994	-0.293398	-1.32549	-2.2319	-1.88183	-0.728286	-1.58496	-1.25629	-1.58867	-1.07208	-1.14342	-3.93648	-1.60728	-1.57693	-2.98768	1.07631	-2.395	-1.89639	-0.160874	-1.3641	-2.15756
ADAM18	chr8	NA	0	-3.34778	3.05907	3.19493	NA	NA	NA	NA	NA	NA	NA	NA	NA	0	NA	3.55271e-15	2.18219	NA	NA	NA	NA	NA
ADAM19	chr5	-3.35563	-2.66205	-1.68941	0.983174	0.184663	-2.51248	-1.7761	-1.726	1.24704	-1.74958	-0.484989	0.813645	-1.44305	0.409807	0.656312	0.0966077	-1.8293	-1.28671	-1.59767	-1.14806	-0.734274	-1.57787	-1.62364
ADAM2	chr8	NA	NA	NA	5.06857	NA	NA	NA	2.63029	1.45468	NA	NA	NA	NA	NA	0.758921	NA	0.397354	NA	NA	NA	NA	NA	NA
ADAM20	chr14	4.93736	2.40645	-5.72995	1.62187	1.67814	1.77636e-15	2.51296	-2.26183	-0.145241	-2.16963	0	-5.26352	7.77861	-1.86236	1.36353	-4.48751	4.13289	0.65708	4.93818	-2.82529	-2.07704	-1.42024	NA
ADAM21	chr14	NA	0	NA	1.46226	3.55917	1.77636e-15	NA	NA	3.59053	NA	0	-0.00845659	6.83551	7.38877	NA	13.7777	NA	NA	NA	-5.28306	NA	0.30965	NA
ADAM22	chr7	0.00801201	-1.79093	-4.01926	0.661715	-4.28946	0.932068	-4.18336	-4.40727	1.19321	-5.0683	-3.0468	-0.326815	-2.2	-4.02432	-0.288902	-0.163961	-0.760814	10.5154	-3.28264	-3.20443	-6.36548	-3.89015	-5.12196
ADAM23	chr2	-5.41788	-0.701161	-7.34205	0.347696	-2.26521	-3.17752	2.35146	2.99136	0	-2.82523	0.97614	1.39638	0.676014	0	0.582673	-3.66185	NA	1.42877	-1.82686	5.6331	0.77487	0	-0.864907
ADAM28	chr8	-0.326891	-0.522209	-0.182363	-0.249511	-0.876796	-0.196329	-0.176898	0.923228	-0.409746	5.64299	-0.0610314	4.62288	0.824748	0.569551	1.0218	0.484045	-1.45915	-0.659314	-1.97137	-0.605195	3.47395	3.03004	-0.131797
ADAM29	chr4	NA	NA	-2.2354	-0.681456	0	NA	1.66631	-3.62234	0.623172	NA	-10.619	-3.53663	-9.52287	2.07479	0	3.4033	-0.724121	-0.23586	NA	-3.76489	-2.72282	0.840025	NA
ADAM30	chr1	0	NA	0	1.90082	-3.72551	1.77636e-15	NA	0	-3.58249	NA	4.17665	3.11151	16.2959	NA	NA	-7.29634	NA	0	NA	NA	NA	NA	NA
ADAM32	chr8	-3.45357	3.55271e-15	NA	2.4376	2.47694	2.14983	NA	-1.25567	-3.25741	2.94797	NA	-6.07086	-3.97802	-4.71211	-2.17747	-10.5535	-2.09193	1.32741	-3.76893	NA	4.27232	0.941152	3.80786
ADAM33	chr20	-1.0867	NA	3.55271e-15	2.52199	0.59761	0.533895	NA	2.7831	NA	-0.412743	3.55271e-15	0.792165	-0.733117	NA	1.81955	5.1135	-5.84829	NA	-1.22919	-0.275671	1.28563	-0.261423	-1.07577
ADAM7	chr8	0	NA	-4.81204	0.97622	0.825249	-1.31954	NA	1.24928	3.24442	NA	3.74854	1.53691	-7.74325	-3.69308	-4.70426	-8.96441	3.55271e-15	5.17483	NA	2.01709	0	-0.413838	NA
ADAM8	chr10	0.774002	0.503225	0.881155	1.50775	0.737484	4.17093	-0.0159402	4.97418	0.730512	6.19339	0.563767	5.26831	1.55252	3.78003	8.928	0.169055	1.66427	0.516554	0.558626	1.11501	3.28397	7.44098	2.49891
ADAM9	chr8	-2.57225	0.0793917	-4.53128	-1.33379	-0.710075	-1.05766	0.785918	-2.17493	-0.920137	-1.4805	-6.65467	-0.755374	-0.981275	-4.6604	-0.632818	-0.235699	-1.17265	-3.12243	-2.80095	-0.897939	2.60607	-1.27232	-2.16897
ADAMDEC1	chr8	4.03931	3.66649	8.43592	1.30321	-0.895986	NA	8.64665	2.74429	-2.82219	11.1044	2.399	10.132	0.0231845	-4.88101	7.48884	2.81016	7.03623	4.54728	NA	3.46715	1.43849	5.17157	4.49623
ADAMTS1	chr21	0.440195	3.55085	-2.41229	1.33644	1.79455	0.28993	0.407902	0.538447	3.43203	0.039287	3.55271e-15	2.21222	0.478601	6.42268	1.67868	1.86507	12.2521	3.65983	-0.662108	1.26501	0.587533	0.111355	-0.238087
ADAMTS10	chr19	3.82255	3.19914	2.2465	0.368448	-1.80463	1.15754	-0.622769	3.71159	0.0896744	-0.493534	11.442	0.105309	-3.62362	-0.25284	-1.16837	-0.86777	0.222328	-4.14973	0.836606	-4.41669	-2.61541	-1.03772	1.10063
ADAMTS12	chr5	-9.90474	0	3.55271e-15	-1.42525	2.87249	1.62143	NA	-1.19933	-2.10057	-0.85578	-11.3034	1.46605	-1.46256	-3.48702	-7.4966	-3.9528	5.98416	3.066	-2.24212	-7.57796	1.22522	-1.53507	-4.37658
ADAMTS13	chr9	-2.82211	2.13265	4.29468	1.06867	1.27074	1.77636e-15	NA	-1.77636e-15	NA	3.08629	-3.93156	2.85927	NA	-10.1609	-1.36967	7.59831	3.84338	3.6908	4.15923	0.126865	-0.801696	-4.22487	NA
ADAMTS14	chr10	-0.464309	NA	-0.0523352	5.36789	-5.21936	1.17087	NA	NA	0.28661	8.47783	1.33182	0.237016	4.63257	NA	NA	3.02617	4.91984	4.08922	3.20203	4.07106	4.13315	6.06129	NA
ADAMTS15	chr11	-1.78672	NA	0	1.43083	-6.09524	0.35832	0	0	3.16186	-5.27897	NA	-4.78313	-3.55969	-2.95857	NA	4.3072	NA	NA	-7.61479	-1.23844	2.46846	-2.13416	-4.87079
ADAMTS16	chr5	-0.177055	NA	-3.47551	-0.383061	-7.30745	-3.42809	NA	NA	0.308096	-0.0698961	4.5552	0	-7.62242	8.68279	0	-7.28015	6.65606	2.19184	-4.60945	1.55834	-2.63722	0.844858	NA
ADAMTS17	chr15	-1.61675	5.51461	1.88399	-1.70877	1.57149	0.478475	-0.0279994	-2.36653	-0.300265	-1.03746	-5.84657	3.64535	-1.41067	1.34656	3.21644	-6.41976	3.34985	1.44334	-1.8733	0.509365	1.43622	0.643034	5.5876
ADAMTS18	chr16	2.33387	-9.24631	-1.17492	-0.892117	3.27418	-2.32203	NA	-0.483229	1.10501	5.01458	-10.6776	1.11045	-5.99755	-3.48938	7.63431	2.04007	-5.52607	-5.23606	-4.89652	-3.89353	3.18701	-0.331764	NA
ADAMTS19	chr5	0.194414	NA	-5.52768	-0.0344203	-0.949043	2.25252	NA	-1.28017	1.77636e-15	NA	-8.88577	-0.0713136	-11.3254	-0.0485715	-2.62021	-2.17102	1.04829	5.26057	NA	-6.03209	4.86803	-0.170045	-3.94002
ADAMTS2	chr5	-1.28594	-0.761941	-2.43904	1.52966	-1.48196	0.0581106	-1.77636e-15	-0.783651	-1.18557	-1.14661	-4.66706	1.05021	-0.130332	5.7508	2.20601	0.03991	-4.82089	1.21752	-1.87272	0.274576	-0.924951	-0.350691	-2.25156
ADAMTS20	chr12	NA	NA	-4.42896	-0.173844	-4.30662	-1.87223	NA	-2.35616	-1.8616	NA	-7.6678	-4.82459	-11.0339	-2.28256	-0.0525296	4.63673	-0.52961	-3.77433	NA	-5.51556	-4.85345	0.562669	NA
ADAMTS3	chr4	-2.58014	3.81149	-0.486252	-0.641696	0.506692	2.78168	3.75623	-3.6004	-3.88557	-4.76025	0.712188	5.46938	-2.25528	-1.58852	-1.15177	-2.9217	0.121074	-2.98658	1.00251	-2.52989	-1.70588	-0.851892	-5.33251
ADAMTS4	chr1	0.700002	-2.88561	1.43777	1.24672	1.20316	0.882912	0	-3.49722	0.840621	2.37566	-12.4881	0.64104	0.559045	-5.78429	1.26923	1.94632	-6.34224	2.90515	0.0869885	1.07332	1.53701	0.15929	0.879435
ADAMTS5	chr21	-2.03777	NA	-0.293096	0.804966	0.581778	-0.650879	NA	0.86359	2.21638	-0.301066	-0.977885	1.83127	-0.460093	0.212732	1.70258	-0.237637	0.278827	2.01144	-1.87875	2.29551	-0.00746862	0.360889	-2.24485
ADAMTS6	chr5	-0.143941	1.62487	5.03379	-0.978471	-4.82534	1.50486	-0.292327	1.77636e-15	-1.38132	-1.18101	-2.64569	0.763166	0	3.61495	2.63337	-5.29969	-0.7686	-0.487637	0.397301	-0.877297	-0.815306	2.06955	-3.14163
ADAMTS7	chr15	-1.82486	NA	-3.55271e-15	1.07762	-0.688437	1.86953	NA	-3.63117	0.305584	-2.49477	6.68549	1.64867	-8.20369	1.60889	1.39576	-0.436	6.25337	-2.52718	1.07638	-2.0139	-2.34598	-1.3542	-1.82055
ADAMTS8	chr11	4.42867	NA	2.14334	0.227336	NA	NA	3.04449	-0.19482	7.2993	-1.10048	NA	5.7971	3.45211	5.1664	NA	2.80931	3.08694	3.75753	1.38147	NA	2.72879	-0.588188	4.9196
ADAMTS9	chr3	-1.04085	NA	-1.60874	0.181252	0.929819	-1.02002	-2.73793	0.362453	-0.409176	-0.660061	2.6216	1.76517	0.405931	-3.96349	0.562119	0.0823785	-4.47251	-5.49571	-2.03427	9.16808	0.850905	-0.265706	5.4564
ADAMTSL1	chr9	-1.31899	-2.20747	2.64715	-1.23058	-4.65491	-2.03715	NA	-1.29016	2.52615	-1.2487	4.00025	0.439351	-2.01819	-4.69193	-1.06859	-1.14552	-2.22083	-11.3529	-1.64537	1.31063	-1.55052	-0.133112	-2.19813
ADAMTSL2	chr9	-2.11139	NA	1.7759	-1.67523	-2.5606	-0.67552	NA	2.7567	-0.274549	-2.26678	0.844428	-1.37324	-11.6046	1.29475	-6.54172	-7.7208	-0.63468	NA	-0.426305	-0.652967	-1.37183	-1.5099	-3.97169
ADAMTSL3	chr15	-1.90393	NA	4.4618	-0.354842	-5.33717	-1.21199	1.77636e-15	3.47621	-3.65438	-1.18713	-2.64395	1.38069	-0.397616	5.09733	0.581611	-4.24634	-2.68896	-8.49846	-0.498133	-8.07177	-0.370637	-4.39405	-2.15181
ADAMTSL4	chr1	-1.409	-1.6339	-0.156916	2.708	1.13065	-1.68301	2.33373	0.595145	-0.823625	0.908898	-1.58835	-1.23246	-1.75959	-3.24407	-1.00847	0.348392	-0.808332	1.5457	-1.02555	0.525117	-0.378133	-1.8237	-1.67169
ADAMTSL5	chr19	0.948213	0.792355	10.1064	-1.79441	-2.14061	2.57304	3.42183	1.86821	NA	3.07046	2.2216	0.539115	2.29716	4.43092	NA	1.18977	2.27023	1.75943	3.94794	-0.202172	1.47877	0.533789	0.587374
ADAP1	chr7	-1.21321	-0.952248	-0.335724	1.03115	-0.108516	-6.2536	-0.303989	0.90705	1.42401	-0.873698	-0.675319	-0.970814	-6.93478	-0.892289	-0.1632	-1.25438	1.70997	10.8309	-0.219512	-3.77889	-2.00071	5.65586	-0.353443
ADAP2	chr17	2.09981	0.772862	2.93617	0	1.27262	4.5509	2.3817	3.05485	0.461487	2.54939	4.93677	3.19967	3.01819	2.94284	4.6185	3.79675	8.42443	4.15285	3.00742	5.35055	2.82912	0.69537	0.832622
ADAR	chr1	-2.07242	-2.92404	-1.13987	-1.56456	-0.886579	-0.796	-2.30311	-0.826894	-1.10359	-1.66213	-0.898831	-0.838274	-1.25594	-1.99527	-0.863911	-0.935415	-2.71952	-0.787552	-1.9324	-1.24991	-0.232418	-0.714754	0.611152
ADARB1	chr21	-2.3824	-4.56722	4.79528	0.547283	-2.72811	-2.44785	-1.02717	-0.218105	-1.2544	-1.30378	-1.45817	0.587644	-1.522	-1.58314	0.42375	-0.881397	-1.54992	-0.313692	-0.955469	0.0883544	-2.73376	0.194751	-2.64989
ADARB2	chr10	1.42642	NA	0.0200091	-0.938893	-3.168	0	NA	1.08746	-0.521186	4.04821	-6.88576	3.20792	-11.2071	2.02001	-2.51825	-6.57745	-2.23119	1.3774	4.3288	5.00434	-5.56191	-2.17707	NA
ADAT1	chr16	1.0983	0.529958	2.3221	-0.292398	1.65023	0.0141885	0.145383	0.386194	-0.542907	0.91734	0.467305	4.05479	0.0504339	-0.100995	0.261086	3.09236	1.53215	0.492706	1.49378	3.01848	0.229196	0.473461	2.09822
ADAT2	chr6	-2.74872	-1.64972	-2.72255	-1.07787	5.81227	-2.39017	-4.81285	-3.30082	-1.24789	-2.7158	0.127354	0.285526	-0.329391	-6.33871	-2.66586	8.99024	-2.40813	-0.377162	-2.7548	-1.01559	-2.18428	0.219975	0.69465
ADAT3	chr19	3.72512	6.87551	2.81178	2.73501	2.07238	2.99335	6.82837	1.37924	4.82693	8.48007	2.11104	4.58963	-0.346721	4.88033	1.01972	1.6422	1.22163	-1.06232	8.97943	2.49829	0.390406	-0.313379	3.98821
ADCK1	chr14	3.45275	1.20985	0.519185	-0.787527	-0.385388	4.3363	2.28205	-0.115166	0.839673	1.06804	1.85802	1.08851	3.60793	0	-0.192425	6.6694	0.805306	9.38121	2.5385	1.60084	1.34489	2.54567	0.393398
ADCK2	chr7	2.06327	2.22979	1.01644	-0.311014	2.16649	1.95104	5.95893	1.95298	-1.00211	1.09689	1.79327	-1.1461	-1.63796	0.964447	1.79314	4.45528	0.271185	1.88925	3.80818	2.6079	3.35847	2.80548	2.6373
ADCK5	chr8	5.31862	1.3153	1.5878	7.31878	3.47503	5.00632	0.590548	1.12173	3.3815	5.02493	2.81938	5.82806	1.67269	3.97249	0.427969	1.13685	0.840673	2.07241	2.08533	5.17056	1.94937	9.24966	8.29512
ADCY1	chr7	-0.142766	0	-7.90714	0.655907	-0.0181383	0.116976	NA	2.90144	-1.51969	-2.57273	0.382816	-4.75026	-2.64758	-4.96404	-5.60891	-7.45398	-5.5782	5.48119	-2.06566	-4.18801	-1.26041	-0.573907	0
ADCY10	chr1	NA	NA	-5.88629	-1.30382	-5.65966	0	1.62503	-1.93951	1.80763	-3.97135	2.13801	1.7811	1.16062	-1.20142	-5.19576	-1.95194	1.40324	-6.1952	NA	-0.934242	-0.535638	0.549925	-9.83682
ADCY2	chr5	5.82747	NA	-4.64294	-1.46818	-3.09601	-1.50897	NA	2.93635	0.779558	-5.20598	-13.0883	-6.73561	-9.51256	-7.82881	-6.43782	-3.51329	-1.13608	0.613887	-2.54566	-0.371682	-0.740002	-0.592417	-3.07548
ADCY3	chr2	-0.728019	3.07332	1.30034	0.332969	-0.273286	-1.49155	-4.20482	-1.00926	-0.744728	-0.510072	-2.99528	-1.93128	-1.23253	-0.524016	3.85126	-2.599	5.14071	-0.356452	-1.09394	0.327944	-0.69444	-1.39553	-1.61753
ADCY4	chr14	-0.690152	-1.18164	0	-0.900419	0.15136	-1.01961	1.77636e-15	1.32373	0.85859	0.584728	1.66839	1.5077	-0.570952	4.91185	1.22613	-3.29576	-1.18726	-1.9863	-0.716172	1.53708	-0.30612	0.0112518	4.6608
ADCY5	chr3	0.95036	3.4789	-1.82818	-0.586464	1.84664	-1.07278	1.77636e-15	0.0497486	-0.778957	4.53029	-7.62858	4.70805	-1.79961	-3.09871	0.707341	4.54971	-1.44106	2.35683	-1.29759	-7.83121	0.72152	2.29672	3.23506
ADCY6	chr12	-1.39678	NA	-0.687141	-1.49712	1.05714	-1.0301	0	0.0962013	-2.73846	-2.7644	4.2562	-2.15886	-3.34366	-3.03607	-1.24936	0.0565506	-3.05328	5.78899	-2.0886	0.595332	0.666425	-2.37299	-0.658386
ADCY7	chr16	2.78663	-1.55814	1.97283	2.21255	-1.15114	1.45567	0.388591	-0.0897635	-1.86544	-3.87263	-2.12646	-5.11294	-5.38509	-0.814915	-1.00545	-2.66857	1.96299	-1.19714	0	2.77332	3.86544	-2.35361	-0.0550832
ADCY8	chr8	NA	0.958972	-4.68548	0.102603	-3.34137	NA	NA	NA	1.56495	-5.18285	-2.6748	-0.0568923	-5.73999	-1.60239	-3.07924	0	-2.69094	3.55271e-15	NA	-7.65136	NA	6.53305	NA
ADCY9	chr16	-2.19904	1.92999	-2.27301	-0.159995	-3.05634	-1.1871	-4.62658	-3.53526	2.88914	-1.90693	-4.59239	1.2412	-5.37544	0.0135067	-0.649216	-4.83274	2.92404	-7.26509	5.24323	-2.21144	-0.42637	-1.3301	-0.562869
ADCYAP1	chr18	2.61734	2.30731	6.34554	7.2899	9.0038	1.75098	1.77636e-15	NA	1.24614	4.7778	10.8619	-0.820415	-1.20925	1.95067	NA	1.33729	4.4561	NA	8.57323	3.55271e-15	4.49076	NA	10.025
ADCYAP1R1	chr7	0.41974	NA	2.29662	0.52115	1.95598	NA	NA	-0.606573	1.77636e-15	-0.0376104	-3.55271e-15	0.588993	-0.999703	4.59428	0.921065	0	-1.86016	-3.62083	-1.2504	-2.27403	1.65364	-1.98691	0.61294
ADD1	chr4	-1.81876	-2.42643	-0.0427096	-1.69821	-1.41075	-0.656974	-2.13419	-1.56153	-1.68785	-1.27329	-1.35067	-1.39051	-1.6582	-2.21975	-1.78554	-1.50482	-1.02419	-1.15065	-1.98685	-1.3983	-1.36626	-1.78951	-1.49996
ADD2	chr2	-2.7687	2.19726	-1.43065	1.2213	-2.23179	-2.37769	0.552801	-1.64695	-1.24708	-2.70545	-2.63716	-1.01202	-8.70234	-1.84095	-1.45531	-0.45733	1.52677	-1.33508	4.54447	-4.32055	2.77421	-1.522	0
ADD3	chr10	-0.558467	-0.766632	0.345837	-1.68445	-0.644671	-0.672312	-0.696617	-0.543916	-1.0209	-0.268086	-0.693294	-0.287736	-0.623366	-1.63842	-0.186574	-0.67092	-0.513404	-0.0703185	-0.0429123	0.204182	-0.869408	0.790414	-0.705009
ADGB	chr6	8.3829	-5.34969	-7.29378	-0.25352	-2.70343	0	NA	2.92649	-0.395887	10.355	-0.360858	1.41743	1.19289	-2.09157	3.55271e-15	-3.38512	-2.13958	-12.1185	0	-1.48444	-0.413557	-3.44728	NA
ADGRA1	chr10	NA	NA	NA	-1.55036	NA	NA	NA	NA	5.00503	NA	NA	-3.55271e-15	-5.32553	9.08723	0.334759	0	-1.23381	0.422352	NA	-5.86108	0	0.943773	NA
ADGRA2	chr8	-3.34382	NA	4.77959	1.96289	-3.30373	-1.98339	NA	-1.45414	0	-1.1949	-6.81308	-5.78871	-1.01356	-5.7988	-4.72106	6.09201	-6.41574	3.33134	-1.32443	1.71357	-1.95551	-1.10207	-4.45361
ADGRA3	chr4	1.33007	-0.78707	-2.02098	-0.749057	-2.00118	-1.09681	0.367452	-0.100528	-1.14082	-0.466219	-5.17402	-0.140933	0.348367	-1.91244	0.446332	-1.538	-1.13464	-0.58077	1.22098	-0.807884	0.409582	-1.29411	-1.2719
ADGRB1	chr8	2.73615	0	0.336217	-1.11696	0.0802333	NA	NA	2.09743	1.25619	-2.66158	3.97086	2.17773	2.66117	1.50154	NA	-1.83128	-2.95493	2.35317	-3.55271e-15	-0.101628	1.81782	-3.09477	0
ADGRB2	chr1	8.26443	NA	-3.41827	-2.32346	2.86876	-2.6138	NA	1.72206	-1.36342	6.58469	-3.13093	0.674933	-6.06582	1.87853	NA	-4.87548	-3.95531	3.83511	3.55271e-15	-4.7734	-1.12266	-0.807519	0
ADGRB3	chr6	1.778	NA	-4.99243	-0.737811	-6.05832	-0.264692	NA	-2.30943	-0.36065	-1.44892	-6.11075	NA	0.750303	-1.68786	-6.13541	-1.90395	0.463138	6.62672	-1.31403	-3.39255	1.78885	-2.13381	-7.62993
ADGRD1	chr12	-0.566075	-0.57522	-2.62405	-2.52537	-0.805481	-2.88623	NA	-2.27814	5.8748	-1.03204	1.69828	1.34735	-1.2073	-3.8645	-2.76673	-1.62007	-5.46815	-0.390951	-1.05757	-8.34559	-0.0988009	-1.62238	-1.7499
ADGRD2	chr9	NA	-7.84406	-5.59138	0.995672	3.55271e-15	1.77636e-15	NA	1.20059	4.86577	NA	0	-6.44647	-12.1872	NA	2.5316	-8.45735	0.286267	-4.59265	NA	0.464666	-1.61783	NA	NA
ADGRE1	chr19	5.56298	5.65158	8.01531	-1.51817	-3.26012	-4.28955	1.56605	2.26267	-0.177571	-0.805316	4.5989	NA	-5.39497	8.02759	0	5.04293	-2.55005	3.68078	8.43651	4.09747	0	-0.251672	2.20591
ADGRE2	chr19	1.5813	-1.84047	0.948724	-0.819252	2.25924	-5.10101	-0.550281	-1.55324	-0.980062	0.408317	-5.66068	-5.65829	-5.54831	6.47845	1.88406	0.196791	-4.75884	2.9692	3.62078	-1.42209	0.294567	0.79764	-1.06758
ADGRE3	chr19	3.55271e-15	3.73731	4.62644	1.45808	5.06837	NA	4.464	0	-1.23094	-7.47505	0	1.29535	9.64564	6.42718	-4.98944	4.48353	-0.386941	6.94872	0	4.04861	7.31679	-1.80544	NA
ADGRE5	chr19	0.590162	-0.446797	1.49449	1.12185	0.148048	0.304415	-0.323754	0.873936	0.441555	0.107197	-0.0832001	0.919043	1.12624	2.80412	1.50826	0.0371992	0.203899	0.110163	1.59663	0.346336	1.86902	1.12168	0.194284
ADGRF1	chr6	-2.41771	-4.72661	-4.36001	-0.831539	-3.55271e-15	-1.31136	NA	0.0963503	1.51828	-6.09142	-6.38648	-1.56957	-7.58643	-4.27571	-2.98396	-3.11486	-0.397509	-3.5591	-0.267969	-3.6642	-0.163761	-4.29985	NA
ADGRF2	chr6	NA	NA	0	-0.847498	-6.26781	0	NA	3.42666	0.487111	NA	-6.69604	-5.10114	-1.76206	0.0662819	-7.18287	-2.51336	-0.387974	-4.02992	3.55271e-15	-4.73093	2.12966	-2.12058	NA
ADGRF3	chr2	-2.30945	-2.2312	-1.72632	-0.798067	-3.84655	0	1.97611	-1.32993	0.886888	-6.58471	-3.99377	-0.586388	-5.41489	-3.4174	8.13993	-2.64454	-5.6651	-6.09501	-3.53578	1.82466	3.01296	4.90837	-2.68191
ADGRF4	chr6	-3.7268	NA	3.06687	-0.113968	3.55271e-15	-1.77636e-15	NA	-2.00432	NA	0	-1.62622	-4.35262	2.53767	4.34343	0	4.91348	5.45566	NA	3.26802	3.65127	3.12854	0.516175	NA
ADGRF5	chr6	1.08762	NA	-5.80731	-0.427583	0.550002	-0.295925	NA	-2.08171	0.0119429	-0.322008	-2.86208	1.52871	0.627237	3.99299	7.18947	2.00823	-0.11653	0.578634	-0.67762	6.32974	2.01859	2.24169	0.458688
ADGRG1	chr16	-0.116367	0.515014	-1.0426	-1.00421	-0.373095	-1.39457	-0.829745	0.351865	-1.32452	0.610897	-2.72313	-0.897713	-0.765924	-0.30264	-1.27447	-0.554447	-0.729741	0.0133806	-0.452091	-1.26222	-0.742485	-1.16248	1.77228
ADGRG2	chrX	-3.39355	-1.46187	3.06306	-0.161939	-3.85946	-1.02444	NA	1.0137	-1.28449	-5.91319	1.3582	-4.11429	-5.08841	-3.83565	-3.92587	-8.54453	-3.31763	-5.48103	-4.71338	-6.49767	2.49416	-1.74174	-7.09195
ADGRG3	chr16	6.24446	1.88798	4.03565	1.73884	4.76339	NA	5.18005	2.36834	1.13997	3.75885	-0.401154	3.92928	2.76634	-0.669725	6.0447	11.9324	5.87465	4.95067	11.105	11.0947	3.26478	4.8266	3.80684
ADGRG4	chrX	-3.2328	NA	-3.80156	-0.990891	-7.72666	0	NA	-2.28788	-2.89057	-8.47079	0.394339	-5.1007	-8.65801	0	NA	0	-0.677319	-3.36513	0	-7.9414	3.73162	-2.22088	-6.32787
ADGRG5	chr16	-1.08596	1.95131	-0.530687	1.4801	1.38508	6.74396	0.396835	6.07873	6.92842	0.733764	1.41408	2.90469	0.296344	-1.69169	3.70716	5.83444	-4.0453	0.22305	-2.1833	5.08072	1.18365	-0.582254	0
ADGRG6	chr6	-1.62869	3.55271e-15	0.733207	-1.52324	-1.04941	0.191452	3.29586	-2.44787	2.24829	0.373724	-0.0888059	2.77147	-0.255241	7.76562	-2.65453	-0.524416	-1.5354	10.4831	1.23696	-2.38722	6.56189	-0.549157	-0.631533
ADGRG7	chr3	NA	NA	3.55271e-15	-0.85433	-4.71064	0	NA	0.449299	7.32479	5.78641	-6.36066	-4.12106	-3.54844	0.285629	0	1.91915	-0.27999	2.20935	NA	-2.72788	NA	0.340229	NA
ADGRL1	chr19	-2.07613	-4.5864	-0.943781	-1.8364	-3.52461	-2.84006	-0.142174	-0.0307451	-0.491534	-0.919711	-0.648839	-4.02503	-6.78531	-3.98905	-1.99481	-3.17924	-1.99913	-4.73402	0.640299	-3.75336	-1.86637	-2.79021	-5.038
ADGRL2	chr1	-1.91709	NA	-3.98199	-1.92303	0	0.0345314	1.77636e-15	-0.795324	-1.44073	-0.208271	1.94392	-1.99239	-0.826987	-1.98855	0.450333	-2.55272	0.450584	-2.04565	-1.56639	-3.33757	0.130247	-0.320636	-1.88013
ADGRL3	chr4	0.0681119	NA	-4.924	0.787684	-1.44769	-2.73878	NA	-0.160736	-1.94884	-4.26107	1.8008	-2.10875	-4.99927	-3.57491	-4.41543	7.25544	-6.87242	-4.80526	0.408472	-10.2247	-2.96492	-3.059	-5.86117
ADGRL4	chr1	1.65094	NA	3.61264	-0.313707	0.860771	0	NA	4.43043	1.22402	0.736175	3.06577	2.36669	0.921879	4.986	1.75571	0.288784	2.50011	4.39915	-0.597507	2.37026	1.56755	1.19825	4.77985
ADGRV1	chr5	-6.2663	-7.0936	-2.2339	-1.29893	-9.89703	-4.38015	-6.60519	-4.0226	-2.11556	-4.96675	-13.265	-4.63121	-6.34746	-5.93973	-7.96926	-9.50903	-4.18563	-9.40586	-1.82227	-6.68155	-1.0535	-7.52761	-3.61699
ADH1A	chr4	-12.8595	2.68797	-1.16786	0.868448	-11.3262	-3.55891	NA	-5.29234	4.9225	10.9773	3.15654	-6.67366	-9.18417	9.17186	-2.41968	-14.6434	8.42247	11.73	4.37669	1.24791	-0.0408939	3.34034	6.59567
ADH1B	chr4	-0.0458073	0	-4.68984	2.03989	0.751979	0.441868	NA	2.38115	1.32713	0.829514	-4.77699	1.79957	0.263105	2.91877	-0.989149	5.00255	10.9091	-5.5796	-0.115894	3.25117	0.710183	-1.04391	-0.217377
ADH1C	chr4	5.36271	0	NA	1.06559	6.51511	1.48673	NA	0.591013	4.58284	2.0235	-4.06724	NA	2.66793	7.70267	-3.12476	12.6793	0.501528	1.76436	2.4651	3.15356	1.0783	3.55271e-15	2.7894
ADH4	chr4	9.41599	1.25052	NA	0.550617	0	4.05064	NA	0.893572	6.90257	6.87165	2.76885	10.3538	4.88279	3.6749	NA	7.02328	2.53836	-5.21837	14.0148	12.2783	8.52172	0.368694	4.52278
ADH5	chr4	-0.248991	-0.468791	-0.468828	-0.382052	-0.150203	-0.43591	-0.500061	2.13626	0.654734	-0.309411	0.249264	0.157092	-0.239741	-0.508369	-0.380048	0.848015	-0.620266	-0.217572	-0.228459	-0.599989	-0.0815483	-0.319176	-0.317816
ADH6	chr4	15.9475	-4.22081	-5.04804	1.13877	0.730109	0.41651	0.371083	0.937054	-2.94495	2.2794	-5.12961	-1.17047	-6.415	3.92732	-4.07087	-5.36483	0.0271895	-9.64967	-4.3659	-5.90594	1.57016	-1.59553	-5.27529
ADH7	chr4	NA	0	-1.36723	0.243815	-0.479694	NA	NA	3.68915	NA	2.61417	0	1.17392	-5.06805	0.334175	1.61066	-3.69548	3.55271e-15	NA	0	-0.830169	0.510506	0.56341	NA
ADHFE1	chr8	1.21973	0.59254	1.66024	-0.377087	1.62571	1.39585	2.32241	3.57945	0.730639	-0.0514839	1.33666	4.66202	-0.0767811	0.618232	0.238746	2.44501	2.69715	1.61279	0.207259	1.35957	1.02908	5.8402	-0.0622571
ADI1	chr2	-1.71262	-2.73756	-1.86564	-1.98305	-1.71016	-1.39195	-1.60673	-2.01617	-0.777406	-0.948076	-1.48302	-1.27067	-1.0411	-1.66065	-1.39381	-2.13767	-1.76937	-1.69639	-1.49569	-1.32061	-1.08056	-1.28883	-1.49269
ADIG	chr20	NA	NA	6.55746	0.0931533	NA	NA	8.55676	4.78472	3.55271e-15	NA	NA	NA	0.381138	5.21523	NA	NA	11.5612	NA	NA	0.230428	NA	1.77636e-15	NA
ADIPOQ	chr3	NA	NA	2.69569	-1.89742	10.5356	0	NA	NA	3.31515	0	-1.98794	0.34617	NA	NA	NA	-3.55271e-15	2.6897	-6.42914	6.54913	NA	2.13931	0	NA
ADIPOR1	chr1	-0.357301	-0.879794	-0.0998449	-0.386362	0.258223	0.0567478	0.416497	-0.363126	-0.434923	-0.47233	0.479968	0.550738	0.550104	11.4918	0.653239	-0.0418845	0.112941	-0.0154148	-0.324644	-0.149372	-0.180019	0.0826928	-0.230782
ADIPOR2	chr12	2.05652	1.45304	-5.09943	-1.75795	4.56091	-0.344056	2.57792	-1.49524	-2.54413	0.823085	2.37353	0	-5.83494	-0.930457	-7.64013	-3.73597	-4.69851	-9.89211	2.67577	-0.531069	-1.99726	-4.22173	4.43605
ADIRF	chr10	6.30394	NA	NA	0	-3.88204	2.25252	NA	NA	NA	-9.92341	NA	3.72974	1.36444	NA	0.331705	NA	7.95691	NA	-3.95684	7.53855	NA	NA	NA
ADK	chr10	-0.516343	0.238129	-0.29643	0.745129	0.398322	0.568941	0.848316	-0.227684	0.350629	-0.16251	0.0994678	0.343083	0.588761	0.172741	-0.132359	0.609947	-0.0788876	0.203055	1.23461	-0.315262	0.195297	-0.156116	0
ADM	chr11	1.07989	3.34068	4.14807	-0.105662	1.82487	2.18066	3.21719	2.43949	0.892197	1.33817	5.59121	0.621418	1.19129	3.88255	4.43223	1.82969	1.19117	2.80047	1.62604	0.585357	0.892806	1.22175	0.928762
ADM2	chr22	2.53729	NA	-1.81645	0.940279	2.73551	-3.47497	1.31611	1.54372	1.04708	-3.25316	0.0505176	3.3493	-8.01832	-9.02757	-6.42172	-0.949225	-4.11159	-6.72932	NA	-3.2593	1.73499	3.31171	3.55271e-15
ADM5	chr19	2.47976	11.1289	-3.71706	5.02706	2.26402	7.27607	NA	NA	3.02431	3.46327	4.05427	2.21015	1.38666	15.2971	8.36015	7.52213	14.765	3.28338	1.31025	7.52749	1.82224	0.225107	7.74633
ADNP	chr20	-2.28334	-3.14327	-1.49237	-0.923376	-0.589527	-0.216513	-2.25977	-1.91099	0.0653871	-1.38939	-0.988409	-1.08045	-0.610385	-0.951145	-0.233086	-0.976602	-1.54188	-0.704208	-2.23263	-1.37337	-0.261088	-0.740426	-2.4559
ADNP2	chr18	-0.483568	5.5984	-1.86706	-0.00799378	1.16404	-1.86137	0.695498	-0.156251	0.195372	-0.314804	0.219079	3.09277	-0.456878	1.15083	-0.758974	-0.224776	0.244823	0.813103	0.626102	0.823565	0.624978	-0.465268	-0.459352
ADO	chr10	4.03698	0.231183	0.919264	-0.473666	0.303434	-0.455847	0.359724	0.514643	-0.861703	0.0369228	2.38189	-0.697856	4.76246	-1.63632	3.68148	1.97095	-0.60076	7.35745	2.78552	0.0870821	2.03523	-0.863186	0.872691
ADORA1	chr1	0.432632	NA	2.24796	1.15102	NA	NA	NA	-1.02857	-0.341639	-8.33468	4.17807	5.03582	0.702832	2.33858	3.55271e-15	3.55271e-15	4.58926	15.2569	NA	-6.15875	1.11626	NA	NA
ADORA2A	chr22	-3.08267	-1.99329	-7.62532	-0.472012	-5.07796	-1.76765	0.899188	2.26882	-0.71776	-3.67241	-5.25627	-5.35647	3.09187	-7.40506	-5.40031	-12.9963	-3.96929	-0.722994	-5.32319	3.49031	2.79593	-4.05239	-5.39642
ADORA2B	chr17	0.971612	4.97996	1.00411	2.82023	1.9273	4.43145	7.09435	1.85412	1.6665	1.30166	11.1693	0.52028	3.19209	5.321	6.53148	2.617	0.0105014	9.15173	7.89988	0.225556	1.53814	4.46421	4.53625
ADORA3	chr1	7.60234	0	10.2299	1.34402	3.32666	-1.59081	NA	NA	1.81793	5.62893	NA	0	9.43089	5.5978	2.91143	2.32624	0.904908	2.24435	9.4266	1.14564	NA	3.31081	2.66196
ADPGK	chr15	-0.585724	-0.135866	-0.365015	-0.234307	-0.126658	1.05482	-0.669846	0.439098	0.210208	-0.419799	-0.403083	-0.00250049	0.00160422	-0.995099	1.04234	0.110924	-0.313011	0.754335	-0.216987	0.0162263	-0.16164	0.0700896	-0.373105
ADPRH	chr3	1.16163	-0.196793	2.45161	0.0593145	2.33751	1.6031	2.21075	0.606585	-0.510341	0.534641	2.48682	3.11141	1.14147	2.35272	0	1.45097	1.00972	-0.342259	2.1446	1.37625	2.30292	-3.62658	2.90826
ADPRHL1	chr13	-3.24241	2.89556	-3.56868	-2.84414	-5.58612	-2.67843	NA	1.56655	NA	-8.77851	-3.29587	-3.74794	-1.24184	-1.71413	-5.65383	-0.659359	-4.56285	-1.13299	-2.71782	-3.67011	-5.04185	-1.40276	-5.49657
ADPRHL2	chr1	2.50717	3.02315	1.91863	5.49113	2.21428	1.44919	1.80984	1.90021	0.202529	0.746695	2.48134	1.81603	5.77135	1.21688	1.90022	1.67154	1.89702	1.95536	1.99032	1.37765	1.73687	1.30482	1.48312
ADPRM	chr17	2.72447	1.2451	2.22392	1.74286	3.53011	2.80851	3.05385	1.57988	2.53189	2.23497	1.13939	1.47573	2.97848	1.68143	2.51728	2.96234	1.10015	1.83491	2.46719	3.83654	1.54936	1.84533	2.6275
ADRA1A	chr8	4.95591	NA	-7.46407	-1.6939	2.99658	NA	1.77636e-15	NA	4.03701	1.15703	-4.4729	3.55271e-15	-3.90875	5.22089	-7.35347	1.19249	2.6897	1.16559	-2.18643	-5.6306	3.55271e-15	0.582648	0
ADRA1B	chr5	NA	3.55271e-15	3.55271e-15	-0.941652	-4.81971	-1.63886	5.84405	3.35409	0	-1.95153	NA	NA	0.222244	6.08747	NA	NA	2.35093	5.25166	3.9875	7.65185	NA	NA	8.26439
ADRA1D	chr20	3.34228	NA	NA	-0.208721	NA	NA	NA	0	NA	7.48926	NA	NA	7.2039	6.12231	0	6.1555	4.40318	NA	0	12.7382	NA	-0.360592	8.94466
ADRA2A	chr10	3.63571	9.95678	4.64147	-0.575287	10.6561	2.58127	NA	-1.23497	1.98327	1.29111	NA	NA	4.85682	1.63146	0.603486	4.73285	-0.0422729	NA	0	6.17017	3.5078	4.39187	0.880597
ADRA2B	chr2	0	NA	-3.55271e-15	7.31669	5.72355	3.27033	NA	NA	1.98918	-1.87178	0.865077	NA	3.75995	4.61553	-8.57027	8.32321	2.38497	2.29666	0.360098	10.892	7.86545	0.28657	3.26284
ADRA2C	chr4	NA	NA	4.11555	2.83771	2.52132	3.29941	NA	NA	NA	1.32574	NA	NA	12.426	6.59324	-6.34738	0.860762	NA	NA	4.96342	8.88771	0.459355	-0.17809	NA
ADRB1	chr10	0	-4.58714	-1.29798	0.0893102	3.20833	3.42576	3.16811	-3.43171	-1.55984	0.440786	-0.607339	-1.07016	7.42048	9.62608	2.5945	1.30756	-0.256053	5.23589	0.462897	7.34515	-1.89147	-2.26105	2.74132
ADRB2	chr5	3.55329	1.6572	1.40435	1.16879	0.145947	3.16292	-0.819169	0.54386	1.43592	-0.139871	1.43428	3.51862	1.55738	0.930128	1.79113	2.292	-1.80079	2.15395	-0.24317	0.0870516	0.706025	7.43084	1.34218
ADRB3	chr8	3.55043	NA	NA	0.438563	NA	1.71331	NA	4.04133	NA	NA	0	3.00675	9.95904	0	NA	8.77285	3.68903	1.0366	NA	NA	0	1.42566	NA
ADRM1	chr20	-0.321638	0	0.175236	-0.103812	0	0.234463	0.18695	0.565841	2.26215	-0.144171	0.554816	0.188052	0.762321	0.100168	0.149442	-0.00216835	-0.0689029	-0.286004	0.109709	0.143198	-0.0431177	0.296363	0.171233
ADSL	chr22	-1.05918	-2.15354	-2.25953	-0.687636	-2.41845	-2.22102	-1.58627	-1.04736	-3.66203	-0.598515	-1.08028	-0.80519	-2.04841	-1.36634	-2.71446	-1.89451	0.186952	2.28166	-1.47864	-2.5663	-0.6385	-1.27512	1.69352
ADSS	chr1	-0.360588	0.525867	3.14276	-1.14476	1.00802	0.405493	0.462236	-0.032921	5.18508	0.0238186	0.451167	-0.0157886	1.56468	-0.579636	0.533683	0.73439	0.386296	0.596156	0.407555	0.596376	-0.220913	0.253924	0.806169
ADSSL1	chr14	0.208779	4.68767	13.6056	2.71823	1.13485	-0.602002	1.5837	-1.18816	-3.75661	0.60537	4.54953	0	1.29272	-0.547303	-1.06854	0.955449	1.11886	7.61372	0.868915	2.41361	0.882663	0.316451	2.20751
ADTRP	chr6	1.46794	0.297882	-0.296161	-0.619505	3.35084	0	6.17918	-0.627978	4.76517	4.14781	0.616464	2.62875	-2.19314	-0.23824	-0.306173	2.6049	0.386072	-0.0874022	3.95118	0.869128	3.62006	2.01641	2.92988
AEBP1	chr7	-0.181327	0	-3.65337	1.84064	0	0	NA	2.23609	1.65948	0.378333	1.19188	0.843166	-0.27101	13.411	-0.162174	1.0764	NA	0	-0.545673	1.02351	-0.337056	0.0544668	0.206286
AEBP2	chr12	-0.999188	-1.24771	0.731498	-0.453134	0.394648	-0.422071	-1.63546	-1.26355	-2.00158	-0.735214	-0.0843178	1.60101	-0.287332	-1.33529	-0.878409	-0.58139	-0.472053	0.0668239	-0.54135	-1.26995	-0.381283	-1.02551	-0.0572077
AEN	chr15	-1.60293	-0.179199	-0.0683592	-0.0404314	5.48499	0.0610676	-0.824698	-1.30493	1.19359	0.260361	0.125767	0.877173	-0.130181	-1.15329	0.637034	0.154365	0.452402	-0.146055	0.391244	0.295239	0.00426893	-0.454511	0.495794
AES	chr19	-1.17316	-2.35953	-0.794469	-1.47516	-0.866191	-1.24487	-1.42544	-1.33352	-0.780525	-0.954902	-0.944982	-1.7166	-1.57477	-1.49774	-1.63467	-0.708629	-1.39249	-1.22034	-1.27039	-0.716953	-1.19309	-1.00629	-1.20235
AF196969.1	chrX	3.55271e-15	15.5142	-8.24592	1.06314	9.13939	1.59285	3.66115	1.28913	0.139335	14.0195	-2.2019	-1.20622	-1.33239	2.28469	2.36701	8.04867	NA	11.9606	3.55271e-15	13.7429	10.3333	2.76989	8.01584
AF241726.2	chrX	NA	NA	NA	NA	NA	1.77636e-15	NA	NA	NA	NA	NA	NA	3.1247	NA	NA	3.55271e-15	NA	NA	NA	NA	1.70586	NA	NA
AFAP1	chr4	-0.568692	-2.25994	-2.47605	0.631423	-0.682842	0.307355	-2.5321	-2.70084	-2.35838	-2.49928	-3.44911	-3.34224	-2.15569	-5.98552	2.72763	-2.60145	-3.85541	5.53172	-1.81302	0.227402	-0.371383	-1.28907	-4.31534
AFAP1L1	chr5	1.60317	NA	-7.02881	-0.953055	-1.02731	0.36476	0	-0.769916	0.078903	0.0017973	7.09105	1.91463	0.210689	7.7766	10.513	-0.0595948	5.34639	5.1619	-0.380596	10.0034	2.95658	-0.750563	-1.30656
AFAP1L2	chr10	-0.732122	-4.20525	2.96886	-0.486337	1.19369	4.37641	6.03423	1.72027	2.79317	0.476143	-1.6982	0.195306	3.87085	-0.837697	0.880381	1.20172	-1.00511	0.643108	-0.351447	4.63282	1.70816	0.811662	-1.58157
AFDN	chr6	-2.69626	-8.35956	-0.0464638	-1.30775	-3.14352	-0.577549	-5.45856	-3.12703	-2.84115	-1.61676	-4.06478	-1.47149	-0.813097	-3.12301	-2.34214	-1.23288	-2.1705	-4.45221	-4.43646	-3.24001	-1.49811	0.303347	-4.0366
AFF1	chr4	-2.27917	-3.21439	-0.594667	-2.17735	-0.997586	-1.34035	-1.34102	-1.02131	-1.39951	-1.44818	-1.88151	-0.796997	-0.845946	-3.06624	-0.31534	-0.964935	-1.57818	-1.43124	-1.91971	-1.32972	-0.749189	1.22276	-0.217004
AFF2	chrX	-1.99093	NA	2.52662	-0.683039	3.15457	-3.70761	1.05683	0.0928938	NA	-10.3478	-6.78276	-2.30926	-5.82692	0	-2.46931	-2.01503	5.39129	-5.29762	-1.5117	4.86665	-5.02006	-0.780823	0
AFF3	chr2	1.64338	-1.11214	0.0335537	0.408477	-0.426511	1.63661	-1.34425	0.7008	0.1843	-0.725898	-1.28828	-2.03447	-3.19445	-3.84752	-4.95716	-6.05253	2.58039	-1.11287	2.45042	-1.00163	0.3595	-1.92041	-2.83368
AFF4	chr5	-1.95559	0.718185	-1.32401	0.960005	-1.48628	-1.84669	-0.861481	-1.15755	-1.15073	-1.00582	-1.37922	-1.26595	-0.958784	-0.832423	-1.01563	-1.08391	-1.4957	-0.716094	-1.92692	-0.949487	-1.44381	-1.34326	-1.30732
AFG1L	chr6	-0.650959	-1.1466	-4.59372	-0.695612	-3.34566	1.61465	2.50165	-1.45217	-3.78207	-1.66247	-2.77555	-1.36521	-0.365458	-0.548258	0.200633	2.96347	-0.365349	0.442432	0.107631	1.35431	0.0779183	-1.06261	0.546543
AFG3L2	chr18	-0.52364	0.99632	1.21942	-1.71831	0.061368	-0.257233	-0.622409	-2.33082	-0.632556	-0.800852	-0.17938	-1.85656	-0.0519517	-1.88192	-0.457515	-0.713571	-1.39337	-0.61238	-0.564497	-1.50539	-0.52921	-0.18404	-0.393912
AFM	chr4	-5.47752	NA	7.10543e-15	-0.172236	0.449652	1.77636e-15	3.49347	-3.41451	4.2237	NA	-3.09466	NA	12.8537	3.52391	3.15784	NA	10.9077	-2.81088	NA	-1.93018	0	1.8591	-5.3203
AFMID	chr17	0.396657	4.12194	2.88281	-0.795258	0	-1.20912	-0.650323	-0.758572	-0.121736	1.09051	-0.658927	-1.91227	1.32231	-0.513252	-1.28882	-0.0918425	-0.586167	1.15042	1.25553	-0.53158	-0.508577	-0.317219	8.02396
AFP	chr4	6.5317	NA	-8.10731	0.650861	0	1.77636e-15	0.527564	2.74697	2.39911	3.33649	-2.63124	3.74677	10.7592	2.49889	0	-5.28104	-3.55271e-15	-5.16653	3.55271e-15	-5.89107	3.55271e-15	-0.0665624	6.60833
AFTPH	chr2	-1.17931	0.372994	0.864522	-1.33341	-0.0685892	0.406952	-2.3036	-0.72946	-1.01658	-1.13112	-0.196736	-0.305052	0.282358	-1.45144	2.09094	-0.35938	-1.33036	-0.936745	-0.740966	-0.790658	0	0.32465	-0.924841
AGA	chr4	0.759438	0.905578	0.0234469	-0.368192	2.15055	2.52896	0.749496	3.47504	1.31468	1.25825	1.48912	0.398555	2.89938	0.184655	1.43035	11.4081	1.94545	0.756934	1.87241	3.29466	0.500005	0.257871	1.68969
AGAP1	chr2	-3.37803	-5.47654	4.10924	-0.0560457	-2.20812	-2.18585	-0.474623	-4.24765	-1.58344	-4.6105	2.1225	-4.34212	-3.10937	-8.7199	-4.31267	-2.69522	-2.759	-5.91109	-4.54239	-7.23166	-3.03209	-2.98927	-5.61995
AGAP2	chr12	-1.2451	-3.31018	-0.35011	0.794364	0.513544	0.486338	-2.02005	NA	-3.32839	-0.860918	0.935196	5.58816	-2.4278	8.52044	-4.72124	1.02952	2.48359	-1.66486	-2.47368	-4.92051	1.45046	-0.858162	-6.32581
AGAP3	chr7	-0.279939	0.13051	-0.858286	-0.187137	-1.13111	-1.35771	-2.13567	1.40348	-0.614597	-1.0569	-0.689879	-2.01149	-5.80348	1.3737	-2.34643	-1.169	-0.293857	-4.09885	-0.113123	-0.395296	-0.0132202	0.982636	-0.642753
AGAP4	chr10	0.106868	0.984989	-0.795844	2.37186	1.08736	0.0109951	0.0822979	1.89226	-0.778703	-0.283357	0.568945	2.03113	-0.391983	5.34757	0.460732	2.59025	-2.18286	0.707714	0.100381	-1.14951	0.997288	6.49034	-1.06572
AGAP5	chr10	4.93736	5.33335	-4.88916	0.208894	-2.51194	-1.25454	3.71367	NA	-4.45041	-7.30891	-6.17822	0.974297	-6.64525	-2.99059	-5.59346	2.53766	-1.45797	-3.24392	4.67053	-9.94543	-4.96807	-3.1397	1.94164
AGAP6	chr10	1.48748	8.47834	NA	4.44114	NA	1.74607	NA	NA	NA	-8.17992	0	1.93923	0	NA	NA	-3.12917	0.705275	-1.82524	NA	8.31561	NA	NA	-2.98837
AGAP9	chr10	-0.683845	3.72978	3.8329	3.47874	1.83545	3.22288	-4.12395	1.17596	5.10204	1.07191	0.485981	3.38109	2.36837	0.248473	7.58956	0.977212	1.50832	1.67067	0.466698	4.00286	0.349427	1.55692	2.2524
AGBL1	chr15	NA	0	-6.67211	-1.40965	0.0176387	-6.86745	NA	-0.799078	-3.31908	-7.34223	-9.75788	-3.92128	-0.02423	-3.42906	-9.32233	-11.6795	-4.85402	5.38119	0.516054	2.72545	-0.195642	-4.117	NA
AGBL2	chr11	0	3.46606	-1.03506	-2.93052	0.43426	0	4.80666	-1.77636e-15	NA	4.75437	0.988702	4.43071	3.13564	-3.53684	2.25124	NA	-1.07536	2.87198	NA	2.35845	0.736002	-3.38715	-0.792666
AGBL3	chr7	-0.990027	-0.546276	-2.44399	-0.26007	0.173202	0.706169	2.23096	-1.87155	1.77636e-15	0.729797	-2.87052	-1.69026	-2.0787	-0.425504	-1.31595	-3.45346	-2.70358	2.03956	0.0850102	-2.89366	-0.144598	0.131034	-1.22693
AGBL4	chr1	NA	0	-6.15799	-0.664024	-3.08082	0.970317	1.77636e-15	-3.67575	-1.26156	-1.17904	-12.4511	-1.55225	3.07632	-1.88183	2.69948	-12.2411	-4.7297	-6.37332	0.756979	-6.53959	-0.120469	-0.271128	NA
AGBL5	chr2	0.187505	3.62491	2.37099	-0.981631	0.0127821	-3.16018	-1.91831	-1.47473	-1.43519	0.160121	1.0507	-0.2355	-0.369767	-1.56794	-0.684486	-0.374326	-3.15945	-0.240531	0.427889	2.08574	-0.446785	-0.109754	4.35024
AGER	chr6	8.81566	1.74194	7.18686	3.31731	0.435996	3.736	7.67418	2.58439	3.31667	4.568	5.35088	2.38077	5.90653	8.30207	10.8887	2.66946	2.58887	2.46883	7.23648	11.3898	2.73723	2.38213	3.99183
AGFG1	chr2	-0.594288	-2.02202	-2.15168	-1.26651	-1.36793	-1.86736	-1.9386	-2.8673	0.722408	-1.64693	-1.05187	-0.447555	-0.84411	0.873292	-1.8559	-1.09713	-1.49691	-0.108173	-1.12062	-2.16314	-1.34362	-0.603663	-1.06154
AGFG2	chr7	0.0626648	7.48274	-0.544403	-1.0609	-0.0793148	-0.973348	-0.990193	-2.35617	1.36125	0.214755	0.323288	2.02377	2.8839	-0.454243	1.41894	-0.89432	-2.12455	0.430032	1.68757	3.18661	3.54577	-0.484061	1.10541
AGGF1	chr5	-0.496331	-1.42354	1.23524	0.621697	-1.43876	-0.828398	-0.486177	-0.236339	1.23035	-0.84595	-0.465489	-1.05046	0.345086	-1.49373	0.00424533	-2.03138	-0.95717	-0.479404	-0.430341	1.32524	-0.453397	-1.18051	-0.798336
AGK	chr7	-1.3719	-2.27265	-1.39328	-0.0249933	-2.06892	0.600646	-1.564	-1.89342	-3.59634	-1.15739	-1.7352	-2.92221	-1.81427	3.39941	-3.65605	-4.94279	-1.32617	-1.39668	-1.60465	-0.978502	-2.15747	-0.338781	-1.75639
AGL	chr1	-3.9112	-5.88471	-1.23127	-1.25536	-0.772941	-1.09903	-3.32793	-2.96125	-1.4407	-3.57138	-1.5228	-0.733013	-0.753152	-3.66286	0.184141	-2.11849	-4.1792	-1.48385	-1.63968	-2.11796	-1.79971	-1.45592	-4.43755
AGMAT	chr1	-0.751645	0.117581	2.70294	-0.497247	0.993182	1.00903	-0.833511	-0.466602	-0.610782	-3.44052	1.94346	-1.53843	-2.74445	-0.212839	5.02949	0.780597	-0.800834	2.64367	-0.44022	-0.145262	-0.120893	-0.406929	3.55271e-15
AGMO	chr7	7.80713	0	-3.4023	-0.487966	0.592152	5.88392	NA	3.77615	1.85542	-8.32715	-1.64816	-3.34136	2.28855	2.43888	0	5.52059	0.637315	0.847043	1.47055	-4.73138	NA	-0.368894	-1.987
AGO1	chr1	-4.50882	-3.62609	-1.0767	0.291921	-0.98083	-1.85911	-3.38322	-0.521791	-3.02349	-3.46277	-1.90179	-2.22735	-2.62637	-5.54158	-2.13834	-1.39771	-3.99203	-1.63767	-5.49272	-1.97646	-0.980231	-1.40232	-5.37947
AGO2	chr8	-2.00923	-4.14254	-1.99749	-2.02364	-1.88341	-1.75977	-2.55983	-3.24319	-0.84922	-1.73829	-2.27719	-0.994704	-1.31926	-1.10233	-1.05991	-1.17604	-2.33356	-1.90064	-1.58389	-2.53831	-0.227879	-0.948306	-2.18721
AGO3	chr1	-3.73888	-5.12771	-3.18019	-0.305391	-1.48935	-1.50635	-3.45531	-4.24582	-1.77448	-3.96213	-2.50348	-1.63984	-2.44643	-4.64438	-1.7554	0.13387	-4.2582	-2.84348	-3.09239	-3.11111	-2.33703	-2.04587	-3.23915
AGO4	chr1	1.27703	-1.47682	2.26282	-0.780763	1.18446	-0.850977	-0.0267138	2.56299	-0.777746	0.0951278	0.215529	0.291272	-0.0114704	-0.191144	0.413343	-0.31625	-1.59648	0.123591	-1.51482	-1.22056	0.411073	-1.25495	-1.39991
AGPAT1	chr6	-2.13009	-2.35452	-3.57979	2.94044	-0.331191	-0.388164	-0.274502	0.861463	-1.53448	-0.404809	-0.435752	-3.52376	-2.79654	-3.1054	-1.6864	-3.23538	-0.380689	-2.20599	-0.345064	-0.809478	-3.2804	-1.29106	-0.922608
AGPAT2	chr9	0.416343	1.14091	0.264863	-0.322223	1.15102	0.841238	3.99398	-0.0834932	0.944475	0.432256	2.23748	0.929272	3.1092	-0.33722	0.405228	1.29993	0.231301	2.20615	2.08348	0.735869	0.0693036	0.472727	1.10047
AGPAT3	chr21	-1.404	-1.74784	-0.750927	-0.142497	-2.10765	-1.5179	-1.94576	-0.749334	-0.853822	-1.50229	-1.88494	-1.86857	-1.63699	-3.26731	-4.44036	-2.75574	-1.88657	-0.191358	-2.03607	-2.7091	-0.776574	-2.16634	-2.12946
AGPAT4	chr6	-1.36778	-1.77551	-2.33108	1.54402	-1.47829	-1.42327	-0.617466	-3.60452	1.63558	-0.596001	0.654762	0.996448	-1.21931	-5.12558	2.09469	-0.442933	-1.93684	10.0737	-3.56517	2.56829	-1.3354	-0.61862	1.94302
AGPAT5	chr8	-1.18909	1.97622	-3.57075	2.49129	-2.99001	-1.90411	0	-1.77243	-2.47278	-2.35782	-3.0656	-0.5891	-4.31482	-1.04633	-0.654801	-0.858704	-2.81756	-6.29555	-1.14284	-2.88756	-0.298852	0.390984	0.0662355
AGPS	chr2	-1.82961	-3.21212	-1.06038	-1.27951	-1.19647	-1.4409	-1.67822	-2.23295	-1.82658	-1.23409	-0.635892	-1.29362	-1.56426	-3.07931	-1.37205	-1.02102	-1.17836	-0.537761	-2.23763	-1.82583	-0.162883	-1.17462	-1.10485
AGR2	chr7	0.876081	-5.04922	-4.51718	2.50387	2.60619	0	-1.77636e-15	0.810989	1.77636e-15	2.28353	4.46097	2.41991	-3.45916	2.2125	0.12343	4.93496	0.517436	3.07265	-5.44657	1.45897	2.11736	2.095	NA
AGR3	chr7	2.52831	1.15014	2.70424	-0.751117	4.6217	NA	NA	0.427825	0.64809	1.64994	7.46285	0.659866	-1.55619	3.46178	7.55021	-4.43672	0.567634	5.10468	-6.53279	-0.054932	1.38325	3.27043	NA
AGRN	chr1	-8.00047	3.55271e-15	-8.51927	-2.62903	-6.02373	0	0	-1.36394	0.135965	-5.16129	-2.2822	-6.93874	-9.17118	-7.29169	-4.74722	-3.90027	2.86643	-2.99743	-10.5143	-11.0275	0.200826	-3.77141	-11.7594
AGRP	chr16	NA	NA	13.8154	2.21862	3.90159	1.19091	NA	NA	NA	5.28217	NA	NA	6.27565	14.7462	NA	8.72921	NA	NA	NA	NA	NA	4.36599	NA
AGT	chr1	4.83664	NA	NA	2.54056	NA	2.41279	2.05985	NA	2.15796	11.3343	-3.58571	4.81597	6.09255	4.18839	NA	16.8226	9.46384	NA	4.61303	14.1353	3.34629	3.06777	1.65249
AGTPBP1	chr9	0.425941	0.124239	4.22546	-0.951189	0.363873	3.03589	0.294453	1.72391	-0.00696779	1.14171	0.0797927	0.72882	1.14264	17.3567	4.34836	-0.834033	-0.792646	0.989525	0.813426	-0.831532	-0.510982	0.622747	-0.183663
AGTR1	chr3	1.45195	NA	1.73881	1.20861	1.3994	1.31636	NA	4.41585	-0.94767	1.11816	0.506066	1.67843	0.097462	-0.556106	12.2714	1.42794	0.826891	-0.758973	0.310367	4.43391	2.11867	-0.418548	-0.734112
AGTR2	chrX	NA	NA	NA	0.0133107	NA	NA	NA	3.29721	5.33619	6.05653	-3.55271e-15	-2.50859	-4.07806	NA	2.86225	NA	NA	-7.86294	NA	-7.63422	0	3.7656	NA
AGTRAP	chr1	0.0266329	0.303284	2.33648	2.08644	0.658478	0.77504	0.416454	0.607887	0.177379	1.9792	1.84943	-0.315705	0.141427	0.205987	1.14526	1.04611	1.78305	1.13504	2.00845	0.610962	0.0335518	0.0365007	0.0525575
AGXT	chr2	NA	NA	NA	-1.75338	3.55271e-15	-0.927711	2.55334	-1.03895	3.30286	0	-4.48043	NA	-5.46313	1.99844	NA	-6.75047	-4.53675	3.13163	NA	-1.11687	-2.69583	1.67644	NA
AGXT2	chr5	12.8361	0	3.84064	-0.608825	1.09717	NA	-0.297401	NA	5.04641	1.28671	-5.87128	0.91642	8.71126	-1.69918	3.26273	-0.977565	0.0444508	-2.40749	NA	1.7704	NA	-0.266923	NA
AHCTF1	chr1	-3.50288	-3.42001	-0.771399	-0.863708	-1.43481	-0.817991	-3.21935	-5.80131	-3.80234	-3.74979	-0.906806	-1.16395	-1.14828	-2.48913	1.5761	-1.2062	-2.22964	-1.84687	-3.18531	-2.47122	-0.720347	-0.916042	-3.40263
AHCY	chr20	0.029906	4.39485	-0.619224	0.404353	0.578546	-0.15904	-0.455622	-0.601336	-0.360731	-0.0694308	1.23946	-0.229541	1.02701	-1.69691	-0.14584	0.392379	-0.692604	1.29065	0.645538	2.43587	0.965397	0.0183895	0.340271
AHCYL1	chr1	-1.10915	-2.44009	-0.61931	-0.769876	0.493098	0	-1.09877	-1.48366	-0.638605	-0.774979	0.219719	-0.303868	-0.408865	-0.790605	-0.393281	0.203299	-1.05435	0.785746	-1.14717	-0.825947	-0.642936	0.0139956	-0.708414
AHCYL2	chr7	-2.3989	-3.56883	2.0373	-0.726675	-2.57699	0.669971	-0.378701	-0.957939	-0.835255	-0.530941	0.343478	-3.45414	1.02717	2.33756	-1.09613	-2.82658	-0.336498	0.388906	-0.500823	-6.57965	0.555951	-0.092819	-2.91696
AHDC1	chr1	-7.83044	-7.17283	-3.35828	-0.718843	-7.47956	-4.25631	-4.79535	0.757451	-1.37322	-2.05866	-9.50387	-5.49459	-6.4643	-7.63709	-3.82746	-3.41752	-4.041	-9.35373	-3.26637	-0.878817	-5.08013	-3.20009	-2.03453
AHI1	chr6	-1.20624	-0.729821	-0.754731	0.275009	-2.29358	-0.75346	-1.19138	-0.869159	-1.02992	-1.21096	-1.61707	-0.448422	-0.884045	-1.82637	-1.11512	-0.990801	-1.48875	-1.55211	-1.24506	-1.60436	-0.657877	-1.10344	-1.72245
AHNAK	chr11	-1.72602	-2.99874	-1.19305	-1.22975	-1.36889	-1.67304	-2.56616	-2.03065	-2.32062	-1.38152	-1.90666	-1.50713	-1.42199	-2.40412	0.0420844	-1.0065	-1.73141	-2.59577	-2.40984	-2.19999	-0.731025	-0.719959	0
AHNAK2	chr14	-4.76586	NA	-3.5455	-0.712857	-2.88976	0.842979	NA	1.62475	3.36408	-6.40266	-10.3119	-5.39178	-3.60625	-4.45708	-1.10621	-0.832108	0	-4.77861	-6.62091	-2.57386	-1.29327	-2.21396	-5.38966
AHR	chr7	-1.33477	-0.769394	1.05612	-0.204712	-0.968957	-0.505968	-1.24635	-0.787963	-1.22778	-1.56989	-0.926361	-0.033616	-0.350327	-1.42805	-1.37907	-0.618853	-2.46511	0.592384	-1.65191	-1.10223	-0.546365	-1.20477	-1.2381
AHRR	chr5	3.48015	3.92912	3.34143	-4.13832	NA	3.00281	NA	NA	NA	1.93888	6.53944	3.21007	10.8539	-3.28124	NA	-5.48832	NA	-2.50255	NA	3.39811	-1.11573	-3.28244	NA
AHSA1	chr14	0.0784783	-0.264968	2.12687	0.896398	-0.276252	0.0864336	0.15471	0.650661	-0.017566	-0.0604181	0.184812	-0.300118	0.0797305	0.080459	0.139178	-0.105905	0.11056	0	0.401755	-0.0737404	-0.0896622	-0.0648843	0.326841
AHSG	chr3	NA	NA	2.88972	0.0462582	NA	0	NA	5.70053	1.57225	NA	NA	NA	1.26302	0	0	7.59831	NA	6.05226	NA	-6.62268	0.230848	NA	NA
AHSP	chr16	3.10338	0.958278	5.02754	8.49086	NA	NA	NA	10.5145	9.18901	17.914	7.99435	NA	NA	9.45402	2.83666	19.0197	12.4245	NA	NA	6.43733	NA	5.51455	8.37489
AICDA	chr12	2.17548	-1.7368	NA	1.59278	0.0414138	-0.754566	0	0.578777	1.54184	1.99391	13.9151	3.55271e-15	3.18359	4.32829	NA	-0.274818	7.69362	14.426	NA	1.18821	0	NA	1.96422
AIDA	chr1	-0.149567	5.18349	-2.24256	0.579673	-0.847826	-0.545393	-0.0563469	-1.64223	0.136564	-0.551428	-0.146817	-0.144548	0.221595	-1.4473	0.44858	-0.761065	-1.36016	0.600375	-0.562874	-0.346453	-0.199834	0.725571	-0.772868
AIF1	chr6	1.8563	0.513347	2.63874	0.424977	2.42994	3.25031	7.04995	NA	0.0390943	2.92434	1.57203	4.87206	3.32818	17.793	3.20267	1.84862	9.11173	3.46559	4.07041	1.38874	6.11879	3.30032	0.61952
AIF1L	chr9	1.557	NA	NA	3.23919	0.523625	0.00453384	-1.0688	1.28866	2.20846	0.106041	0.263717	-0.995732	0.0356098	1.47423	-0.286058	1.73139	2.76179	2.21824	-0.353102	0.722187	0.460449	-2.02627	-0.154427
AIFM1	chrX	0.109381	0.451028	-1.04625	-0.295245	1.67887	1.6689	-0.391558	-0.0865422	-0.745014	0.45279	1.59908	0.76628	0.682055	0.426184	0.460546	0.0226484	-0.672432	0.605544	2.41783	0	0.0725788	0.732757	0.316149
AIFM2	chr10	-1.0632	4.64005	-0.13627	-0.563987	-1.01663	0.397324	-1.31625	-1.38041	-1.04082	-0.903013	3.55795	-1.161	-1.13259	-0.0434362	-0.670224	0.00438434	-0.0987073	-1.8038	-0.4548	-0.239026	1.6409	0.421975	-0.54304
AIFM3	chr22	3.83076	10.6389	1.73787	-1.68919	-3.8206	0	NA	-0.0846628	-0.290133	3.96962	NA	-3.98645	2.20833	2.10388	-2.42091	3.59811	4.09678	1.3179	1.12535	13.9461	0.617595	0	4.88723
AIG1	chr6	-0.936519	0.121906	-1.75656	0.738733	0.761329	0.368815	-0.800713	-0.841663	-1.73983	-0.399072	-1.79274	-1.41785	-0.800056	-1.29938	-1.38336	-1.22049	-1.02802	-1.57648	-0.379519	-1.20554	-0.714758	-0.553513	-0.413926
AIM2	chr1	2.75795	5.4705	1.5004	-0.58877	3.14936	0	1.82037	NA	2.98985	11.7586	1.00864	5.24572	0.617807	3.28069	3.71118	3.73321	2.36708	0.759252	5.7663	9.03771	3.09899	3.4715	3.64401
AIMP1	chr4	-0.896594	-0.0312457	0.220044	-1.0369	0.961916	0.361014	-1.20252	-1.39876	1.11051	0.008472	-0.154512	-0.499987	-0.181842	-0.835183	-0.441337	0.269351	-1.04519	-0.724764	-1.13408	0.487264	-0.894833	-0.120758	-0.920021
AIMP2	chr7	0.992532	3.86371	0.131755	0.555429	1.33577	1.39	1.52475	-0.0176143	0.981098	0.522502	2.38342	2.05403	1.30511	3.8842	-0.205138	0.226461	-0.179809	1.24645	0.798614	0.423973	0.548197	0.459059	0.809775
AIP	chr11	0.411554	-0.0472279	0.555864	0.307663	0.817626	0.489871	0.749538	0.881815	0.309739	0.288074	0.505927	0.970556	0.856721	1.2169	0.765747	0.513987	1.38918	0.534394	0.796937	1.24528	0.943098	-0.0888294	0.310805
AIPL1	chr17	NA	3.55271e-15	-4.10611	6.99081	NA	NA	NA	5.52216	NA	NA	-4.1543	0	-8.98561	NA	3.27859	-1.00955	-2.5125	3.28223	NA	6.78396	3.55271e-15	1.77636e-15	NA
AIRE	chr21	-6.57401	-0.69278	NA	-1.05255	NA	0	NA	0.871213	NA	NA	NA	NA	9.74958	1.56293	0.410048	1.63229	2.25079	-2.68761	-5.30396	-1.77591	NA	1.77636e-15	NA
AJAP1	chr1	-0.622475	NA	-2.13145	-1.00808	-4.76544	0	0.996676	-1.32467	-2.32846	-1.2802	-11.3773	-1.95911	-6.30105	-2.24716	-2.41137	-6.45068	NA	-1.12816	2.23881	-3.77496	-3.09922	-4.01286	NA
AJM1	chr9	-9.95508	NA	-6.45622	-1.57743	-9.60418	-3.88765	-1.90798	-3.47729	-1.47945	-6.98225	-9.15854	-3.24234	1.58929	-13.5996	-5.90045	-8.1001	-7.5443	-3.58072	-2.70143	-8.44579	-1.1134	0	-5.4505
AJUBA	chr14	8.41328	NA	3.74817	1.07083	NA	1.98299	0	4.96499	0	0.852309	6.50105	1.0982	5.28432	2.29633	1.13803	-0.141554	1.54569	NA	0.894574	0.840594	-0.126346	0.200062	3.21851
AK1	chr9	0.515162	7.7991	0.848555	0.249397	0.46311	-0.144569	0.714163	-0.131658	-1.08046	-0.266009	0.57603	-3.57999	0.784777	2.02072	-0.48689	-0.179249	0.615418	1.50853	-0.552498	2.11399	-0.364005	-0.326746	-0.478181
AK2	chr1	-0.806043	-0.485378	-1.02646	-0.778805	-0.54576	-0.876087	-0.805754	-0.831853	0.530368	-0.496199	-0.42824	-0.671027	-0.6222	-1.03697	-0.639184	-0.818188	-0.691573	-0.317951	0.99983	-0.672811	-0.756055	-0.466402	-0.883978
AK3	chr9	-0.173749	-1.78334	0.235495	0.621902	-0.466265	-0.500933	-0.745567	-0.886692	-0.959582	-0.724187	0.139528	0.350773	-0.11362	-1.01991	-0.0956255	-0.0521095	-0.854942	-0.207631	-1.00565	-0.717234	-0.0171882	0.674755	-1.21998
AK4	chr1	0.0479145	-0.198984	-2.57938	-1.05428	-1.05776	0.660876	-0.731455	-2.58787	2.77259	-0.500983	2.72982	-0.785263	-0.0542346	-0.0198078	-2.09855	-0.747144	-1.25902	11.9065	-4.21501	-0.087312	0.393668	-0.544596	-2.7198
AK5	chr1	-1.00264	0.598844	7.36288	0.375488	0.470974	0.468718	1.97692	1.78717	3.25296	-2.77543	-0.386607	-0.87876	5.64185	-2.42717	0.356796	0.441464	0.23893	4.78765	3.55271e-15	-0.219631	-2.77834	-2.98674	0.780322
AK6	chr5	0.532241	0.617121	-0.44553	-0.540658	-0.593157	-0.121187	0.510451	0.0332669	1.29828	0.0627497	0.0592402	-0.272797	-0.145418	-0.357105	-1.47735	-0.165967	0.0737916	0	0.0594709	-0.170196	-0.291526	-0.748159	-0.149149
AK7	chr14	2.7362	-8.84134	1.21025	-0.339798	-6.31937	-0.914562	4.64642	-2.35084	0.456972	2.11854	6.86548	-1.93955	2.11005	-2.35205	-3.72629	-6.67254	3.61529	0.938283	5.3689	-5.35458	0.462567	0.11123	NA
AK8	chr9	2.04245	3.55271e-15	2.94642	-0.273192	1.11294	-1.77636e-15	3.13966	4.9769	0.0325073	4.26138	-3.94602	2.70649	0	0.116344	-0.299862	-2.0212	2.14208	-3.07901	7.56922	-3.44324	2.07557	2.54188	6.59468
AK9	chr6	0.231696	-1.84943	-0.908208	0.470769	-1.2097	-1.8964	-0.90868	-0.069152	-0.157017	-0.905652	-0.908486	-1.00232	-1.43215	-1.93432	-0.107254	-4.09825	-1.05465	-0.821173	-1.56	-0.806237	0.418047	-1.69824	-0.749315
AKAIN1	chr18	7.64251	4.34409	NA	3.60512	3.7629	0.74003	NA	-0.744425	NA	17.282	NA	NA	5.56582	8.86156	NA	NA	0.403781	NA	NA	20.2801	NA	NA	NA
AKAP1	chr17	0.556645	-1.93521	-1.30961	0.218987	-0.508408	0.435713	0.762639	-1.27768	0.590323	-0.454659	0.926639	1.9901	0.359044	0.362542	0.732454	0.390665	-0.435669	0.283782	1.25706	-0.192097	-0.359322	1.301	0.84495
AKAP10	chr17	3.065	-0.537823	3.28854	2.81274	0.347439	0.757971	0	1.79616	-0.280808	0.604372	-0.388025	2.00271	-0.0649946	-0.573085	1.42053	5.92735	1.302	0.089413	0.577814	1.77127	0.175538	0.545758	0.0119239
AKAP11	chr13	-3.88138	-6.70348	-0.321449	-0.576047	-0.750949	-0.382866	-3.24283	-3.22838	-1.21318	-4.0501	-0.659123	-0.402897	-0.590115	-4.7532	2.58375	1.25336	-8.02051	-0.932005	-4.75942	-1.63236	-0.474397	-0.742514	-5.68919
AKAP12	chr6	0.0396077	0.339915	2.32059	1.14178	0.273072	-0.85862	-1.94097	2.45622	0.691246	-0.981115	-0.54249	-0.0290885	0.0156052	-2.12199	4.60986	1.79181	3.281	2.70106	-2.06928	-0.434465	-0.489928	0.794196	-2.5422
AKAP13	chr15	-1.19782	-2.09663	-1.45793	-1.6841	-1.3868	-1.97484	-2.15995	-2.20035	-1.74002	-1.3582	-1.62175	-1.00793	-1.28119	-1.46994	-1.42067	-0.786761	-1.65062	-1.30755	-1.87061	-1.66039	-1.25346	-0.726213	-1.48878
AKAP14	chrX	NA	-2.38912	NA	0.295578	2.03056	NA	NA	1.29979	NA	14.799	-4.10463	0	20.3446	4.91996	NA	NA	0.483369	NA	-3.09868	6.47569	1.69582	5.56994	NA
AKAP2	chr9	-4.32127	0.122568	-6.10243	-0.0866386	-8.1372	-4.26713	-3.35859	0	-3.35492	-5.67359	-3.62929	-4.55797	-5.04472	-1.53084	-13.4628	-4.3979	-0.550988	-6.63304	-8.8462	4.12979	-7.30996	-4.55172	-4.96373
AKAP3	chr12	0.30934	-4.88289	4.53648	-1.20451	NA	NA	3.7925	0	NA	2.36314	4.78336	1.67948	19.2135	1.22323	2.05782	3.55271e-15	1.499	0	-5.46424	-4.73886	5.65947	-0.168216	8.20587
AKAP4	chrX	NA	3.55271e-15	NA	2.65331	NA	NA	NA	1.77636e-15	NA	NA	3.55271e-15	0	5.3503	3.16609	NA	6.46518	-3.43309	4.91784	NA	3.55271e-15	NA	0.0934453	7.54559
AKAP5	chr14	4.91455	-2.71848	-3.10948	-0.350043	0.0640162	-0.10452	0	1.25642	2.95845	-9.65981	-2.74372	-6.94364	5.45841	0.54377	-5.5841	1.72378	-3.554	0.658442	-5.60443	5.15604	-4.36159	0.871907	0.964454
AKAP6	chr14	-3.96947	0	2.79011	-0.83682	0.899591	-1.97277	2.99672	0.00822856	-1.15102	-8.16754	-4.59733	-2.20622	-4.14441	-4.96227	0.332895	-7.89249	2.84005	-3.7039	-1.82043	-1.30818	-0.649584	-0.974305	-3.98917
AKAP7	chr6	1.06719	-0.444774	-0.280665	0.877632	1.44812	1.39117	0.785949	-1.82289	-0.823305	0.660973	0.248419	2.5932	3.05806	0.116117	1.75092	-2.76136	0.610769	0.736662	2.72052	8.18057	0.273276	0.652741	3.38956
AKAP8	chr19	0.481941	0.706181	-1.28712	0.464406	-0.202948	-1.41816	-0.518159	0.182256	0.777905	-0.484515	-0.235235	1.23162	0.4245	-1.92312	-0.711231	0.304189	0.925978	-0.0842407	-1.42912	-0.302654	-0.159582	0.586291	0.362075
AKAP8L	chr19	-0.177065	1.66502	2.92268	2.38215	2.00264	0.341587	0.0492459	-0.560352	-1.75399	2.84411	0.0582181	1.65029	-0.317709	1.48719	-0.614887	-0.22115	0.651889	-0.448695	0.459178	4.54387	-0.42271	-1.36273	3.16152
AKAP9	chr7	-2.5503	-3.24288	-1.06698	-2.48401	-1.51851	-1.40153	-2.78873	-2.08847	-0.908029	-1.59086	-1.57258	-1.47411	-1.75847	-3.27786	-1.59946	-1.73119	-2.10997	-1.69859	-2.24718	-1.72003	-0.998833	-1.29266	-2.93313
AKIP1	chr11	3.21469	0.548755	2.42259	4.65546	1.98546	0.39924	2.79177	1.62724	0.91261	0.269832	3.08953	0.309743	1.43188	1.59167	0.860001	0.712719	1.21688	2.14205	2.65646	0.839454	1.01963	0.38168	1.14178
AKIRIN1	chr1	-0.031831	-1.12568	0.0451066	1.46853	0.101838	0.907061	-0.34433	0.694745	0.0503481	0.153702	0.352768	1.24408	0.378149	0.465796	0.648832	0.371924	0.350178	0.0300737	0.513245	0.469892	1.12376	0.841497	-0.102305
AKIRIN2	chr6	-0.0694075	1.40888	1.06239	0.0658202	-0.414521	0.334207	0.121594	2.79669	0.685154	-0.312347	0.452435	0.552308	0.450496	8.44848	1.05976	0.0712361	2.81802	0.311653	0.335693	1.51501	0.129155	0.488808	0.333243
AKNA	chr9	-2.61879	-3.94515	-0.934719	-0.47777	-1.00916	-0.625118	-2.16267	-2.18936	-1.49915	-2.61133	-1.7124	0.332627	-1.84991	-2.10726	0.915651	-0.899654	-8.30454	-1.27261	-1.56566	-0.223277	-0.104663	-1.13179	-1.0034
AKNAD1	chr1	-2.44624	-3.78924	5.06	-1.19869	0.0286911	0	NA	1.77636e-15	4.65142	-0.449492	-0.155748	0	0.549383	1.62134	NA	1.68652	6.78095	-2.97245	NA	7.99721	NA	-1.95258	-0.790592
AKR1A1	chr1	0.0181032	0.858099	-0.0752023	-0.698601	1.01559	0.0651863	0	0.0336249	-0.656303	-0.0357122	0.248879	0.436504	0.453158	-0.357519	-0.141277	0.634965	-0.174636	0.124693	1.18477	-0.0295862	-0.140177	-0.402015	-0.12043
AKR1B1	chr7	-0.123642	-0.439334	-0.644023	-0.265227	-0.153329	-0.324532	-0.221704	4.61922	0.363696	0.646969	0.318288	1.04128	0.106987	0.385274	-0.126489	2.0541	1.32814	-0.221324	1.45524	-0.0498312	0.00534991	1.05754	-0.0701167
AKR1B10	chr7	2.15081	-2.53592	NA	-0.196418	4.90699	0	2.80846	0.49976	NA	9.31409	6.92525	1.32939	13.4826	4.82578	0.9971	0	0.58593	-1.53118	NA	0.329906	2.54945	10.0608	2.23481
AKR1B15	chr7	6.25659	3.55271e-15	-4.59723	-0.47477	2.76225	NA	NA	-2.58145	1.77636e-15	5.02157	-7.87527	0.555064	-3.20737	-1.0193	-5.90327	3.25952	-2.97611	-4.48036	5.81201	7.89292	-6.58114	-2.54917	4.29261
AKR1C1	chr10	-1.85654	0	-1.78049	3.54196	-0.741674	-0.996283	1.33202	0.266797	-0.385002	-0.977722	-6.2447	0.781931	-1.29841	-4.78708	-4.15042	2.68468	-1.12715	2.1864	-0.55836	-0.950249	-0.36468	0.143737	-1.7351
AKR1C2	chr10	0.0101195	-9.04785	-8.34164	2.49823	0.386698	-1.23765	3.14106	-0.0497243	0.652605	0.210742	-0.0373118	7.86039	-0.447	-0.252531	5.48317	2.37113	0.438183	-7.65169	0.161859	-0.379909	-0.529799	4.31833	-1.06119
AKR1C3	chr10	-0.0301171	0.530209	-0.178417	-0.667469	0.167158	-0.556335	-0.0520493	-0.133722	1.32938	0.373598	-2.37183	1.50648	0.0259328	1.48786	0.454331	1.29602	0.145421	2.51983	0.0991256	-0.305728	-0.371249	2.86523	-0.177431
AKR1C4	chr10	NA	NA	-2.09072	1.14453	5.06004	1.77636e-15	5.54425	NA	3.12904	10.7021	3.13785	1.34208	-10.996	6.0724	NA	-9.32099	9.13894	NA	-4.00247	-0.344027	5.61425	4.78498	NA
AKR1C8P	chr10	NA	NA	NA	0.586975	12.4653	7.31387	2.82358	5.84611	1.77636e-15	16.9511	0	NA	14.7611	4.0545	3.87772	NA	4.20807	-3.30895	2.03869	-3.69895	0.793579	3.55271e-15	NA
AKR1D1	chr7	-3.55271e-15	0	-3.18245	-0.932231	2.54111	-3.58279	-2.76514	0.377209	1.5436	5.88062	-3.31623	3.55271e-15	-0.953431	2.09392	1.53757	-6.4667	10.0223	-4.38838	-3.46402	-1.93001	-3.76275	-4.36882	5.82101
AKR1E2	chr10	11.0505	1.3198	-2.10147	2.27504	-5.0252	2.93969	7.98386	4.40127	-1.39429	3.82874	2.68651	-2.36955	1.6709	12.5182	1.08586	11.4664	0.518505	4.58607	4.18675	-4.27803	-6.2808	-1.05367	3.26981
AKR7A2	chr1	0.360128	1.31631	0.471104	2.0479	1.46881	0.938563	0.221306	0.057764	1.82684	0.778207	1.30223	1.30759	1.53194	0.872695	0.365349	2.89157	0.239307	0.376329	1.54349	1.18226	0.553669	-0.00489461	1.11696
AKR7A3	chr1	4.03046	9.82827	1.36378	2.80671	4.4825	0.897028	0.731741	0.254182	3.25021	4.06344	6.62231	4.1402	4.02923	-1.01365	0.462924	3.74144	0.192179	17.0658	3.59549	7.74876	5.37476	5.34053	6.27149
AKT1	chr14	-1.83387	-0.772659	-1.58491	0.635403	-0.423216	-1.82992	-1.12359	2.27792	-1.15506	-0.851522	-2.11684	-1.86792	-3.55369	-1.38996	-2.2878	-1.51498	-2.10336	0.650247	-1.47326	-2.11151	-1.27174	-1.71029	-2.28284
AKT1S1	chr19	-1.34516	2.61613	-3.85056	0.0743684	-2.14144	-3.23513	-1.0312	0	1.37903	-1.81503	-2.71404	-2.89595	-1.13553	-2.43598	-3.4792	-2.60206	-0.380479	0.839435	0.850866	0.317455	-2.83882	-1.82948	-1.56312
AKT2	chr19	-1.42641	-3.10642	-2.87419	-0.729679	-3.93268	-0.415763	-1.57669	-1.65639	-2.85218	4.64459	-2.64087	-2.51883	-6.11814	-1.16961	-2.97616	-3.32535	0.890892	-2.96356	-1.57183	-2.67015	-5.01355	-3.91907	-1.78271
AKT3	chr1	-3.43262	-7.20191	-0.28863	-2.76847	-2.85761	-0.979862	-1.87334	NA	-0.117595	-4.26907	-5.86842	-2.17889	-1.78839	-1.22523	-6.18638	-6.61545	3.55271e-15	3.92828	-7.62109	-4.38248	1.13842	-2.20073	2.85193
AKTIP	chr16	1.37346	0.200573	2.23703	0.40013	0.348116	-0.489076	-0.0108739	3.22937	0.741682	0.267785	1.47014	-0.281864	0.841023	2.29116	0.201439	0.797597	1.13616	1.29799	1.27439	5.27504	0.199528	0.827656	0.279847
AL021546.1	chr12	NA	NA	NA	NA	NA	NA	NA	NA	NA	12.7711	NA	2.64567	3.0373	NA	0.603486	NA	NA	8.30265	NA	NA	2.92782	NA	NA
AL021997.3	chr6	NA	16.086	NA	3.37071	0.821059	NA	7.86923	NA	NA	4.3017	NA	NA	6.23371	NA	NA	NA	NA	NA	NA	7.07431	NA	NA	NA
AL022238.4	chr22	0	4.50654	0	-0.419801	-2.65454	0	NA	NA	0.528963	NA	-7.99509	1.96137	1.30837	-5.20156	NA	-2.27636	NA	2.85109	0	3.55271e-15	1.0488	-3.10811	-3.34792
AL024498.2	chr6	NA	NA	3.42783	NA	NA	NA	NA	NA	NA	4.79921	NA	NA	-5.4345	NA	0	NA	3.55271e-15	NA	NA	1.11894	NA	NA	NA
AL031315.1	chr6	6.41776	NA	-2.45524	0.114905	NA	0.888781	NA	NA	-3.40877	-4.74689	5.7222	1.04884	3.27501	NA	7.10543e-15	1.74628	5.51226	3.55271e-15	2.18598	-1.85548	-1.26031	-6.30437	2.73304
AL031708.1	chr16	2.11569	3.16304	-6.01967	0.351984	0.347098	0.902365	-0.659378	-0.0558661	0.0555743	-5.18572	-2.13343	1.78709	3.24762	-1.45552	0	0.466775	-1.96436	0.202049	0.352646	-0.663082	-4.05164	3.75171	-7.58572
AL031777.3	chr6	5.52028	0	1.81049	4.13215	2.86039	1.61181	7.51532	3.87337	2.12778	3.0077	3.27974	-0.467339	-1.87212	3.36429	6.13314	9.86961	2.68003	0.614907	3.89208	4.26192	1.99729	1.97567	8.47736
AL031847.2	chr1	0	-2.59639	5.20612	NA	2.12699	NA	NA	NA	NA	11.2066	7.20123	-0.536519	NA	11.7552	3.55271e-15	NA	3.75148	NA	0	-2.93315	3.55271e-15	-5.65809	NA
AL032819.3	chr16	NA	4.3987	NA	4.49475	NA	NA	NA	4.12727	NA	NA	NA	NA	NA	12.7425	9.16262	NA	8.42862	NA	NA	NA	NA	NA	NA
AL033529.1	chr1	3.55271e-15	NA	NA	0	NA	0.736137	NA	NA	NA	3.55271e-15	NA	0.852574	-4.49213	0	-5.96779	5.30564	-0.993604	4.84905	NA	8.54221	NA	NA	NA
AL035078.4	chr11	NA	NA	NA	NA	NA	NA	NA	NA	NA	NA	NA	NA	NA	NA	NA	NA	NA	NA	NA	NA	NA	-4.43016	NA
AL035460.1	chr20	NA	NA	NA	NA	NA	NA	NA	NA	NA	NA	NA	NA	NA	NA	NA	NA	NA	NA	NA	NA	-0.533006	0.163591	NA
AL035461.3	chr20	NA	NA	NA	NA	4.28195	-1.77636e-15	-1.77636e-15	NA	NA	-8.40342	-5.67528	1.71051	-0.449919	NA	-8.03422	5.61361	0	3.55271e-15	NA	7.29781	3.55271e-15	-1.77636e-15	NA
AL049629.2	chr11	1.39518	2.59816	-10.4037	0.0872294	4.11578	5.34331	-6.6688	4.77817	-5.12308	2.25416	-9.76612	-1.60111	1.35013	-5.1934	8.25797	0.697641	-8.69575	-10.5089	0.459059	10.5936	4.85584	-2.07639	3.62045
AL049634.2	chr20	NA	9.71764	6.48756	-1.99336	NA	NA	NA	NA	5.37368	7.25448	0.0331667	NA	NA	7.95855	NA	NA	NA	11.4576	NA	1.07387	0	NA	NA
AL049650.1	chr20	7.67099	NA	2.21761	NA	5.47243	3.10187	NA	NA	NA	2.76825	NA	0.220901	-2.58032	2.18239	NA	6.11464	NA	NA	9.32762	8.51772	3.7877	3.71749	8.47477
AL049697.1	chr6	-1.77704	-2.68342	-0.988179	0.393646	-5.19253	3.37887	NA	3.29922	-0.454337	-3.86364	-1.82539	3.06344	0.986811	-3.49627	-6.18409	-2.28572	5.89261	14.5676	5.82558	-3.69768	-0.568277	0.367244	-5.44736
AL049779.1	chr14	3.88591	3.55271e-15	-5.23037	3.55271e-15	3.76721	-3.7403	NA	NA	NA	17.5328	-0.449689	-9.63738	-16.9912	-6.45836	3.16793	-4.86106	2.25459	2.33875	0.820648	NA	-8.69489	-8.13392	-1.82483
AL049839.2	chr14	-10.8279	NA	0	-1.61418	-5.81974	-7.54634	NA	NA	-4.17874	-2.82028	0	-5.57227	-5.70862	-2.23141	-16.6136	-10.58	NA	-3.27832	-10.7214	8.85617	-9.02489	-7.19611	-7.79947
AL049844.1	chr6	8.49864	5.87269	1.20968	2.00586	7.21925	-3.72821	7.86548	1.77636e-15	-0.429238	3.98301	1.57398	0.981215	-6.00278	8.43027	NA	5.02483	NA	9.8244	2.09462	0.301188	1.13723	3.17718	NA
AL049844.3	chr6	NA	NA	NA	1.09303	NA	NA	NA	NA	NA	NA	6.78716	NA	-2.11153	NA	NA	NA	NA	2.1441	0	NA	NA	NA	NA
AL080251.1	chr1	NA	NA	NA	-1.49627	-1.52193	NA	NA	NA	NA	NA	NA	NA	9.02663	NA	-11.3121	NA	NA	2.04473	NA	3.55271e-15	3.55271e-15	NA	NA
AL096711.2	chr6	NA	0	NA	NA	NA	NA	NA	NA	NA	-10.8785	3.55271e-15	3.55271e-15	6.0343	-3.70285	NA	3.34425	NA	5.36286	NA	7.4304	NA	NA	1.07052
AL096870.1	chr14	NA	NA	NA	NA	NA	NA	NA	NA	NA	12.8382	NA	NA	NA	NA	NA	NA	NA	NA	NA	NA	NA	NA	NA
AL109810.2	chr1	NA	NA	3.548	3.80543	NA	NA	NA	4.92663	NA	NA	NA	NA	0.475895	NA	7.10543e-15	NA	14.0814	NA	NA	6.65061	0	1.8921	NA
AL109811.3	chr1	4.60356	1.17228	-2.49538	NA	-1.45492	0	NA	0	NA	1.84705	-3.46303	NA	-3.7267	0	1.14408	NA	3.63102	-2.68561	4.4843	0	NA	NA	4.44471
AL109827.1	chr20	NA	9.76534	NA	NA	NA	NA	NA	NA	NA	10.0827	6.87802	NA	NA	NA	-3.13556	NA	NA	NA	NA	NA	NA	NA	NA
AL110118.2	chr14	NA	NA	-4.97618	1.77636e-15	2.74166	NA	0	NA	0.229006	16.9831	5.33956	-4.14516	-11.9314	-7.61192	-11.3047	-3.411	-3.67336	-6.80401	NA	-6.63096	3.55271e-15	-3.94114	3.24955
AL117339.5	chr10	7.82881	2.27575	2.68628	-0.13319	2.77707	5.33272	5.4531	NA	0.640808	2.36108	2.5084	-0.192302	-2.72251	-0.976801	7.23723	3.02854	0.654999	3.90679	2.97181	-0.868394	0.595676	3.14752	3.20426
AL117348.2	chr1	NA	NA	NA	NA	NA	0	NA	0	NA	6.40631	NA	NA	NA	NA	NA	NA	NA	NA	NA	NA	NA	NA	NA
AL121578.2	chrX	0	3.64444	NA	2.85294	NA	NA	NA	3.35227	NA	NA	6.92525	0.717228	11.713	11.5995	NA	0	NA	NA	NA	NA	NA	NA	NA
AL121594.1	chr14	-0.203715	6.58368	1.57286	NA	-1.54169	1.60805	NA	-1.88129	3.56463	-6.58162	3.36716	0	5.05262	-6.7449	1.50321	-5.74812	NA	0	NA	9.85216	1.93456	0.338057	-1.86218
AL121722.1	chr20	NA	NA	NA	NA	NA	NA	NA	NA	NA	-11.8109	NA	NA	NA	3.55271e-15	NA	NA	NA	NA	NA	NA	NA	NA	NA
AL121753.1	chr20	-6.41036	1.01091	0.655083	2.00062	3.37802	-2.79719	4.28073	4.72576	4.10967	16.0097	2.74434	-0.823368	18.363	6.17628	3.5585	-2.43033	NA	-3.29689	NA	5.26416	5.14361	-0.480101	-0.795488
AL121758.1	chr20	NA	NA	NA	NA	NA	NA	NA	NA	NA	NA	NA	NA	NA	NA	0	NA	-0.417468	NA	NA	7.31194	2.49924	NA	NA
AL121768.1	chr14	-3.22311	1.25052	-0.821603	-0.290617	0.306566	0	2.51879	-2.3204	0.847263	-7.51366	-3.69422	-1.53523	-2.69966	-3.70571	-5.09458	4.40399	-2.73602	-2.86859	NA	-4.80583	-2.95162	0.443178	NA
AL121845.2	chr20	3.55271e-15	1.14476	-9.17936	NA	-2.97891	NA	-1.38848	NA	1.77636e-15	-1.97552	-13.7483	NA	8.23271	NA	-11.6104	NA	2.89487	-6.91697	0	-7.85887	1.69857	NA	0
AL121845.3	chr20	NA	-3.51183	-4.64529	NA	-8.03306	0.811823	NA	NA	NA	8.96199	-4.07849	NA	0	-2.37205	-8.10843	-9.0919	NA	-4.39007	4.86608	-5.39912	-3.61869	-0.358553	0.794931
AL121899.2	chr20	NA	NA	3.86029	1.92542	NA	NA	NA	NA	-1.77636e-15	NA	NA	NA	5.72422	NA	NA	5.44447	NA	NA	NA	NA	NA	NA	NA
AL121900.2	chr20	6.38581	NA	NA	NA	NA	NA	NA	NA	NA	13.5901	NA	NA	NA	0	NA	6.77325	NA	NA	NA	13.7837	NA	NA	NA
AL132671.2	chr6	NA	NA	NA	-2.57285	5.17583	NA	NA	NA	NA	3.58981	NA	NA	NA	NA	NA	NA	NA	NA	NA	NA	NA	NA	NA
AL132780.3	chr14	NA	NA	NA	NA	NA	NA	NA	NA	NA	NA	NA	NA	NA	NA	NA	NA	NA	NA	NA	5.38327	NA	NA	NA
AL133352.1	chr10	-1.52929	-3.9318	-2.74371	NA	-5.66095	1.15868	1.77636e-15	3.70808	1.4865	-8.76981	-7.51139	-2.16916	-7.99272	NA	1.72295	-5.22429	6.80043	-8.09542	4.94625	-7.30903	1.43849	-0.118239	NA
AL133353.2	chr10	-8.25183	-5.71262	-1.82934	-0.482939	-3.96217	2.14983	-3.06305	1.47088	0.934987	-8.13071	-6.85215	-7.81194	-12.5164	1.37685	-9.47475	-5.45082	-3.04043	-5.04345	-5.093	7.39997	-2.50813	-7.8467	-3.46005
AL133410.3	chr9	0	NA	-0.399069	NA	2.31336	NA	NA	NA	NA	0	NA	NA	NA	NA	-5.9146	NA	NA	NA	NA	NA	0	NA	NA
AL133500.1	chrX	NA	4.52216	-1.42948	-0.481239	NA	NA	NA	NA	NA	1.7584	NA	2.03872	4.21017	NA	0	3.55271e-15	4.66662	NA	NA	0	-1.63942	NA	NA
AL135905.2	chr6	-5.95876	-7.42957	-8.33812	0.0732531	-3.00909	-2.76051	-4.34792	-3.51394	-2.7169	-3.98982	-3.59524	-1.0984	-4.18642	-6.36156	-2.26166	-2.0236	-6.74778	-3.12558	-6.19739	-4.69765	-3.43617	-2.02137	-6.0902
AL136295.1	chr14	-3.55271e-15	0	3.55271e-15	NA	1.35944	NA	NA	0	NA	6.96452	NA	NA	9.95904	NA	1.51716	NA	NA	4.26843	0	NA	-3.11278	NA	NA
AL136295.3	chr14	NA	NA	NA	NA	NA	NA	NA	NA	NA	3.55271e-15	NA	NA	NA	NA	NA	NA	7.10543e-15	-3.55341	NA	NA	NA	NA	4.49012
AL136295.4	chr14	NA	NA	NA	NA	4.30439	NA	NA	NA	-3.39921	NA	NA	NA	9.62062	NA	NA	3.55271e-15	NA	NA	NA	NA	NA	NA	NA
AL136295.5	chr14	NA	NA	NA	NA	NA	NA	NA	NA	NA	3.55271e-15	1.95031	NA	NA	NA	-3.30874	3.55271e-15	NA	1.28578	NA	NA	3.55271e-15	NA	NA
AL136454.1	chr1	-1.37703	-2.7656	-0.615983	-1.97231	-2.49538	-3.85446	-2.12836	-1.7644	-2.15175	-0.038708	-2.36404	-1.86546	-2.16603	0.380904	-2.48859	-1.84632	1.88583	-2.81899	-1.81629	-2.40464	-1.68016	-1.58623	-1.68911
AL136531.2	chr20	4.86298	9.423	NA	4.41076	1.42402	0.771812	-0.415683	4.38333	0.557935	-2.15353	3.97677	-1.87535	-6.26378	6.77583	-6.02331	3.7363	2.62032	2.36816	NA	-1.99746	-4.6611	-7.33407	NA
AL138752.2	chr9	0	NA	4.91819	0.53605	1.59072	NA	NA	NA	NA	-7.73875	1.11267	-1.99809	10.2085	-10.719	NA	-1.85872	9.70732	0.579074	0	6.12111	-2.32006	3.31018	NA
AL139011.2	chr1	-5.23605	NA	4.69728	2.98841	-6.98884	NA	1.77636e-15	2.38311	NA	1.05576	-7.17736	NA	-5.30699	1.50154	1.28952	0.899102	-1.71598	2.84146	4.78647	6.8726	0.20374	-0.850511	NA
AL139020.1	chr14	18.7929	4.5122	15.7086	4.68725	NA	NA	4.1401	7.87177	0	0	2.45238	NA	0	6.73379	NA	NA	1.25068	4.72173	13.4523	3.55271e-15	NA	NA	NA
AL139142.2	chr1	NA	3.55271e-15	NA	-0.238922	NA	4.32738	NA	NA	1.77636e-15	-5.86053	NA	NA	0	0	NA	NA	NA	NA	NA	-2.33525	-6.24242	-2.52921	NA
AL139260.3	chr1	2.62261	-2.76093	4.1201	1.74475	1.59674	NA	NA	-0.0103076	0	-1.0321	0.139529	-2.10167	-1.69693	8.60589	0.544433	6.85435	1.42761	-2.44491	NA	9.48382	-3.37656	2.11777	7.69583
AL139300.1	chr14	NA	NA	NA	NA	NA	NA	NA	NA	NA	NA	NA	NA	NA	NA	NA	5.71178	NA	NA	0	NA	NA	0.56341	NA
AL139353.1	chr14	-1.5169	0.219875	0.823856	2.47758	1.94135	0.210872	1.43408	0	NA	-1.79966	-0.0511219	2.06067	-2.20509	-3.83083	-7.76447	-0.992502	6.68018	-3.96368	1.22782	0.705014	-2.41187	0.3143	-0.487312
AL157392.5	chr10	NA	NA	3.55271e-15	NA	NA	0	NA	NA	NA	2.93456	NA	1.59433	1.57048	NA	0.104073	0	5.84551	4.50073	NA	NA	6.42463	0.642091	3.73636
AL157935.2	chr9	1.22542	-5.66985	-0.649937	-1.8909	-1.33621	0.56212	-3.13089	-0.124775	2.42865	-2.0115	-3.44242	-0.816526	-4.41715	8.09142	-4.65909	-1.15188	-3.06517	0.958846	-0.82002	3.91881	0.705657	-0.843342	-1.64573
AL159163.1	chr6	5.67349	9.99371	1.4992	5.24561	NA	NA	8.14523	6.07873	0.664454	7.50483	1.08792	NA	14.5095	4.41659	-2.02314	7.57769	10.7337	-1.17821	4.48102	3.06734	1.11039	3.55924	4.23649
AL160269.1	chr9	0	NA	NA	-0.729122	-0.355939	NA	NA	3.36526	NA	-2.52304	3.3943	3.55271e-15	2.90144	5.44402	3.58334	NA	3.55548	13.6858	0.48108	-1.2375	2.38121	-1.70693	0.924773
AL160272.2	chr9	NA	-4.75256	5.43953	2.5713	NA	1.77636e-15	NA	-0.0191953	NA	9.10467	NA	1.83295	5.6234	NA	NA	0	3.02685	NA	NA	NA	3.36135	NA	1.82366
AL162171.1	chr14	-1.24839	3.42738	3.82774	-1.76071	0.083625	-2.38296	-3.74792	-1.87526	-1.15827	-1.67308	-1.27573	-1.06415	-1.23209	-5.49589	-1.74716	0.642968	-2.43981	-3.91173	-2.38661	1.04465	-0.418205	-2.26952	1.77552
AL162231.1	chr9	-0.648041	9.90655	-4.81854	-1.92384	-2.69659	-1.3443	0.893748	1.01689	1.81755	-4.30536	1.79209	-3.59951	-6.78117	0.574435	-4.03644	2.42603	0.847441	-7.99675	-1.07479	-6.06367	-3.13848	-3.12796	4.6454
AL162231.3	chr9	NA	-0.331153	NA	NA	1.97156	NA	NA	NA	NA	2.09268	-2.74396	NA	NA	NA	NA	NA	NA	NA	3.57735	NA	NA	NA	NA
AL162377.3	chr13	NA	NA	NA	NA	NA	NA	NA	NA	NA	NA	5.2393	NA	0	NA	NA	NA	NA	NA	NA	NA	NA	NA	NA
AL162596.1	chr1	6.76331	NA	NA	2.13929	2.33315	NA	NA	NA	NA	NA	NA	NA	11.3337	16.5861	NA	NA	12.2705	NA	NA	NA	NA	NA	NA
AL163195.3	chr14	NA	NA	2.90351	4.56065	NA	NA	NA	1.77636e-15	0	NA	NA	3.55271e-15	-0.996114	7.5111	NA	NA	5.20299	NA	NA	3.55271e-15	NA	1.77636e-15	NA
AL163636.2	chr14	0.536535	NA	3.21243	1.06027	-2.01978	1.58191	NA	1.6581	1.77636e-15	0.679633	7.18457	-1.46237	-1.17692	-2.78122	-3.61028	-0.285493	-0.519813	0.817204	0.411582	2.78222	0.540754	-0.638836	0.131012
AL353572.3	chr9	NA	-3.1055	-2.76233	1.40465	NA	NA	NA	NA	NA	NA	NA	NA	-0.420344	4.71789	NA	3.55271e-15	0	0	NA	8.10335	4.68166	9.06371	NA
AL353588.1	chr6	NA	NA	3.98709	-0.582506	NA	NA	NA	1.77636e-15	NA	0.715592	7.36475	1.33403	-2.57413	5.91323	NA	NA	NA	3.55271e-15	NA	6.92027	-1.33163	0.171855	NA
AL354761.1	chr9	3.51083	NA	2.24628	1.33432	NA	NA	NA	7.96428	NA	NA	NA	NA	5.87271	11.5499	NA	NA	4.19636	NA	NA	9.20069	NA	NA	NA
AL355102.2	chr14	3.78303	NA	NA	NA	NA	NA	NA	NA	NA	6.60843	NA	NA	NA	NA	0.70892	5.59171	5.41973	NA	NA	3.81069	3.27872	-0.284227	0.243503
AL355312.6	chr6	-2.49577	NA	2.20671	-0.701133	6.82423	-5.96869	1.77636e-15	NA	-0.0665048	-8.3458	1.04593	-5.29672	2.37817	-0.296726	-7.8501	-7.34014	-0.361907	-5.95947	0.641646	-8.86307	-0.32166	-0.476729	2.57285
AL355916.3	chr14	NA	NA	NA	NA	NA	NA	NA	NA	NA	4.64554	6.20596	NA	NA	NA	1.84099	0	NA	NA	NA	NA	NA	NA	NA
AL355987.1	chr9	NA	NA	NA	NA	1.30693	0.264076	NA	NA	NA	NA	NA	NA	-2.35509	NA	NA	-5.0839	NA	NA	-3.88557	NA	NA	NA	9.26563
AL355987.3	chr9	4.65547	NA	NA	0	2.64068	NA	NA	NA	NA	-0.0376143	0.623981	NA	NA	0	-3.47029	5.04144	NA	5.33367	NA	5.75207	2.23055	NA	NA
AL357673.1	chr1	4.06258	NA	1.56056	2.09416	NA	NA	NA	NA	NA	0	NA	0	0.368151	NA	NA	0	2.86618	11.5377	NA	NA	NA	0.480288	NA
AL358075.4	chr1	NA	NA	NA	1.77636e-15	-5.30497	0	NA	NA	NA	NA	NA	NA	-7.10543e-15	7.7641	3.55271e-15	NA	NA	NA	NA	NA	NA	NA	NA
AL358113.1	chr9	-0.978145	-0.778201	-3.90588	-0.752002	3.55271e-15	0	NA	1.30563	NA	-11.5813	0.926271	-1.97571	-2.13236	0.207331	0.283548	3.96823	-2.0715	-3.96388	NA	NA	-1.91835	NA	-2.03038
AL358472.6	chr1	-0.336154	-4.34083	-5.22429	-0.375682	-2.48343	-3.76279	-2.93966	-2.9732	2.16165	-1.60187	-5.63216	-6.101	-3.57583	-3.78652	-1.16332	-1.07218	-1.41777	-4.49646	-3.27987	-1.65715	-3.56263	-2.96386	-2.48181
AL358472.7	chr1	NA	-1.40565	-9.67803	1.97607	-11.7333	-7.18667	NA	0	-5.3702	-15.6288	-19.0072	-10.5552	-20.0426	-7.62945	-16.8505	-12.5964	-3.55271e-15	-15.6671	NA	-16.0093	-9.74039	-10.6126	0
AL359736.1	chr13	-3.26511	NA	NA	-2.26167	NA	0	NA	NA	NA	7.10543e-15	2.19905	NA	-2.05284	4.88987	NA	-5.50638	NA	NA	NA	0	-0.577318	-3.78545	3.55271e-15
AL359922.1	chr9	NA	NA	NA	NA	NA	NA	NA	NA	NA	NA	NA	NA	NA	NA	NA	3.55271e-15	NA	NA	NA	NA	NA	NA	NA
AL360181.3	chr10	-3.52324	NA	-3.2185	NA	-1.29163	NA	NA	NA	NA	NA	-0.988648	NA	NA	NA	NA	1.77021	NA	1.0414	1.0648	NA	1.13348	0.218993	NA
AL365205.1	chr6	-2.47993	-9.4754	-4.50909	-1.20127	-3.82737	-0.910354	-4.20924	0.467153	-2.11418	-3.75041	-5.18838	-5.78442	-5.07812	-4.69692	-3.64819	-1.76887	-3.21052	-2.63458	-4.39279	-3.98664	-0.121805	0.331718	0.0490952
AL365214.3	chr6	-5.66646	-3.55271e-15	3.55271e-15	2.2589	0	NA	NA	NA	NA	NA	NA	NA	9.41633	3.66001	NA	NA	-4.97155	0	-4.5204	7.08151	NA	0.93687	NA
AL365232.1	chr6	NA	0.659305	NA	-0.123481	NA	NA	NA	NA	NA	1.76032	-1.48999	NA	-0.991081	NA	-5.98873	NA	1.64347	3.14849	NA	-4.96291	-0.939535	0	NA
AL365273.2	chr10	9.17787	11.712	NA	1.04884	3.08199	NA	NA	NA	-0.678619	14.9537	0.731051	NA	5.99887	NA	NA	0.326103	NA	-0.293137	10.2212	7.54373	NA	0.285314	NA
AL391650.1	chr1	1.01092	-3.46479	-4.61579	3.2048	0.302266	-4.65545	-0.170207	-0.541493	3.33844	2.45755	-7.54446	-2.10461	-3.88707	2.80332	-5.0301	3.54147	2.16469	-4.08046	2.55456	0.00607295	2.02174	-0.0584727	1.30322
AL391987.2	chr9	0	NA	1.6168	5.22304	NA	0.734936	NA	2.92621	-0.0193777	0	3.66813	2.85927	12.7272	3.80994	-3.34721	3.43541	1.35956	-4.36384	3.55271e-15	8.2602	-3.17389	NA	NA
AL441992.2	chr9	-7.98752	NA	-6.264	-1.39084	-5.02052	-1.11423	-4.00181	NA	0	-15.2011	-9.1155	-5.93799	-14.7714	-6.31708	-11.8342	-4.16326	0	-4.80821	NA	-8.03291	-9.38592	-3.93062	0
AL445238.1	chr13	NA	NA	NA	6.03807	NA	NA	NA	NA	NA	NA	NA	0.0789912	NA	NA	8.96598	0.910135	NA	NA	NA	NA	NA	NA	NA
AL445423.2	chr1	NA	NA	NA	NA	NA	NA	NA	NA	NA	NA	NA	NA	0	NA	1.01699	NA	NA	NA	NA	NA	NA	NA	NA
AL445685.3	chr1	NA	NA	NA	NA	3.22895	NA	NA	NA	NA	NA	NA	NA	NA	NA	NA	NA	NA	NA	NA	NA	NA	NA	NA
AL445989.1	chr13	NA	NA	NA	7.54543	NA	0	NA	NA	NA	NA	NA	3.6165	10.7933	5.96517	NA	NA	NA	NA	NA	1.28394	NA	NA	NA
AL449266.1	chr1	3.53089	1.95427	-5.95355	3.2724	3.18347	-1.14646	-1.0763	0	-2.11979	4.73859	-3.92344	-7.01305	-2.86684	-0.648548	-7.03329	-2.66926	-1.60383	-6.35864	-1.49718	7.82873	-1.51341	-0.850934	2.7121
AL451007.3	chr1	NA	NA	NA	1.25604	NA	NA	NA	3.89363	NA	NA	NA	2.58317	8.09087	NA	NA	NA	NA	5.72441	NA	NA	NA	NA	NA
AL451062.3	chr1	NA	NA	NA	NA	NA	NA	NA	NA	NA	3.55271e-15	NA	NA	0	NA	NA	NA	NA	NA	NA	NA	NA	NA	NA
AL512428.1	chr6	NA	-2.75678	2.60181	NA	NA	NA	1.77636e-15	NA	NA	NA	7.17837	NA	NA	NA	NA	NA	NA	NA	NA	NA	NA	NA	NA
AL512506.3	chr13	NA	NA	NA	0.413782	0	NA	NA	NA	1.69693	-0.880559	1.30248	0.340681	6.3911	3.11412	5.41707	3.55271e-15	5.52479	NA	1.25968	12.3287	NA	NA	NA
AL512785.2	chr1	2.54054	NA	NA	NA	NA	NA	NA	NA	NA	2.91156	NA	NA	NA	NA	-4.43474	NA	0	NA	NA	NA	NA	NA	NA
AL513165.2	chr9	NA	NA	-12.0536	0	-5.2862	-2.8857	NA	NA	-3.24324	NA	-12.2894	-10.8499	-21.4263	NA	-6.8339	-12.5121	NA	-5.47485	NA	-9.66436	-6.01324	-2.83692	NA
AL583836.1	chr10	NA	NA	NA	NA	NA	NA	NA	NA	1.33531	NA	NA	NA	NA	NA	NA	NA	-2.63818	NA	NA	NA	1.93709	NA	NA
AL589666.1	chr6	NA	NA	3.55271e-15	NA	NA	1.83256	NA	NA	NA	5.41042	6.68189	-1.48876	8.51041	NA	-7.09295	NA	NA	NA	7.20893	NA	NA	0	NA
AL590132.1	chr1	NA	NA	-1.99801	-0.561546	-5.03998	NA	NA	NA	NA	NA	-3.77975	-7.82198	-0.394183	NA	-7.11728	-7.16729	NA	-3.55271e-15	NA	-10.7465	-6.46948	-5.33177	NA
AL590327.1	chr14	-1.75603	5.34068	-1.0745	1.55683	1.66977	0.0193008	7.04631	0.525411	2.77737	-0.261129	-0.841246	0.983015	-1.42256	0.755131	1.81009	0.248916	0	-3.03218	4.66282	-2.71198	1.07813	-0.698466	0.60675
AL590560.1	chr1	-1.2872	-0.355404	6.65659	0.145713	0	-1.07421	3.10998	1.59291	2.54378	0.254753	-5.62357	1.21812	-8.58419	-4.28845	-4.93435	-4.96691	-4.13945	-4.21399	-5.92467	-2.4705	-2.24166	-2.60093	-1.48735
AL590764.2	chrX	2.27153	-0.849233	3.19269	NA	1.76249	3.83579	NA	NA	-2.41726	NA	-0.201913	3.27343	-0.712584	0.646903	2.83151	-1.96157	NA	1.56994	NA	3.29283	0	-6.74918	NA
AL591806.3	chr1	-7.76708	4.33888	4.10238	-1.32744	4.6117	-4.81327	-2.58198	0.909927	1.77636e-15	-7.14593	-2.51715	-8.17269	-4.37673	-0.218913	-2.06842	-11.4656	0.395491	-1.88265	-1.71396	-1.65584	-5.31899	-7.592	0
AL592490.1	chr13	NA	NA	NA	0.593426	NA	NA	NA	0	NA	NA	NA	-1.00315	-10.2731	18.3818	NA	NA	NA	0	NA	NA	NA	0.56341	NA
AL603764.2	chr10	NA	NA	0.178632	3.15299	NA	NA	NA	2.54105	NA	4.8553	6.87802	NA	9.11333	-0.149342	NA	3.05148	10.8222	4.8605	NA	NA	NA	0	NA
AL603832.3	chr1	-2.67182	2.76681	NA	-3.27541	3.2005	-4.28572	-2.59242	NA	-2.55774	-10.1961	6.8887	-5.14288	NA	0	-6.368	-6.89263	3.55271e-15	NA	3.55271e-15	-7.58265	-2.6302	NA	NA
AL627230.1	chr9	15.6367	NA	2.41018	1.8715	-1.96353	NA	4.43869	5.61077	NA	7.34919	2.74513	6.26042	0.394183	1.77137	0.473001	7.62549	3.29991	3.30297	2.68105	-2.38728	3.57846	0.75361	4.47407
AL645922.1	chr6	NA	NA	NA	NA	NA	0	NA	NA	NA	-1.04702	NA	3.55271e-15	NA	NA	NA	NA	NA	NA	NA	NA	1.75543	NA	NA
AL645941.2	chr6	-2.92599	-3.48081	0.545432	2.97181	-8.39266	-4.81031	-4.65104	NA	-0.237458	-1.0847	-11.2099	-1.03244	-12.6393	-2.8853	-11.9007	-9.40808	-3.11717	-11.1997	-0.127504	-5.15168	-6.84508	-5.59117	-3.99164
AL662884.4	chr6	-7.39254	NA	2.73521	-2.16835	1.06865	1.34276	NA	1.77636e-15	NA	-2.05725	NA	-0.307637	-8.57068	0	2.03926	NA	NA	NA	NA	0.490243	0	NA	-0.00945835
AL662899.1	chr6	NA	NA	0	NA	NA	NA	NA	NA	NA	NA	NA	NA	NA	NA	NA	NA	NA	NA	NA	0	NA	NA	NA
AL662899.2	chr6	-11.8863	-6.26646	-10.6733	-5.50115	-3.74266	-8.22196	-5.34826	-1.43041	-0.515901	-3.1375	-2.02305	-12.1659	-18.9948	-12.256	-16.3764	-14.5227	-2.78015	-5.55552	-7.08583	-10.9431	-9.75479	-11.7391	-2.01296
AL669918.1	chr6	NA	NA	NA	1.77636e-15	1.53043	NA	NA	NA	NA	-7.53001	-0.115231	2.21104	-7.10543e-15	NA	2.07989	NA	NA	NA	NA	NA	-4.22629	1.83833	NA
AL672142.1	chr9	NA	NA	NA	NA	3.36321	NA	NA	NA	NA	NA	NA	NA	NA	NA	NA	NA	NA	NA	NA	NA	NA	NA	NA
AL691442.1	chr1	NA	NA	NA	NA	NA	NA	NA	NA	NA	NA	NA	NA	NA	NA	NA	NA	NA	NA	NA	NA	NA	2.85292	NA
AL713999.1	chr1	7.65655	NA	NA	NA	NA	NA	NA	NA	NA	6.45326	NA	NA	NA	NA	NA	NA	NA	NA	NA	NA	NA	NA	NA
AL772284.2	chrX	NA	4.3987	NA	2.46098	NA	NA	NA	4.44826	NA	NA	NA	NA	9.52071	2.84636	NA	NA	11.5166	NA	NA	8.63302	3.55271e-15	NA	-3.55271e-15
AL807752.6	chr9	NA	NA	NA	NA	NA	2.22891	NA	NA	NA	NA	NA	NA	NA	NA	2.48971	NA	NA	NA	NA	NA	NA	NA	NA
AL807752.7	chr9	NA	NA	NA	NA	0.36452	NA	NA	NA	NA	NA	NA	NA	-11.7416	NA	NA	0	NA	NA	NA	-3.55271e-15	NA	1.77636e-15	NA
AL845331.2	chr2	0	NA	NA	0.710649	-9.25826	-1.02519	0	NA	7.24142	NA	3.22457	NA	-12.1433	4.1759	12.7099	4.3072	NA	2.61271	-3.77982	NA	-7.15532	NA	NA
AL928654.3	chr14	6.07893	3.79184	3.51863	2.28303	-0.0284637	NA	-2.8618	NA	NA	12.0592	-4.95002	NA	-7.37303	NA	1.68845	-1.76543	2.7803	-8.40776	9.31607	-1.74282	-2.47802	-5.28045	-0.908653
ALAD	chr9	0.0566991	2.06682	0.259467	-0.0146776	2.44022	0.464268	0.392662	0	1.17969	0.148701	1.1221	0.770875	9.40538	-0.132958	-0.0929833	3.56001	0.395808	1.00134	3.04802	-0.153753	0.184438	-0.124689	0.590536
ALAS1	chr3	0.188279	4.63623	-0.361402	-0.211248	0.575599	0.945868	0.411698	-0.430287	0.614246	-0.052337	1.64128	2.35257	0.83219	0.510823	0.267576	0.141421	0.154643	1.71773	1.12009	2.4894	0.146061	0.667716	0.412169
ALAS2	chrX	NA	13.3646	1.4318	2.99151	4.47683	-1.33297	NA	NA	7.921	15.0951	-1.98096	1.48852	-7.06126	3.48205	0.751062	0	5.50644	0	0	-7.44736	-0.150748	0.324032	9.37951
ALB	chr4	-3.55271e-15	-4.18054	-0.330113	0.302426	-2.82715	NA	1.45263	4.82607	3.59977	15.6401	-3.54202	0	-9.12231	-0.996903	3.55271e-15	1.68124	-3.91675	-9.56666	NA	-2.62289	8.58242	-5.21997	NA
ALCAM	chr3	-0.661837	-0.202029	-1.13596	-0.603734	-0.901078	-0.915837	0.158884	2.73094	-1.18029	-0.787905	-0.238676	0.0760987	-0.0270065	-2.04535	-1.31812	0	0.192793	0.289688	-0.383427	-1.65782	-0.600482	-0.792403	-0.860829
ALDH16A1	chr19	-1.20125	-1.23815	1.95404	4.64054	0.0940099	-0.53369	-0.954732	0.85041	-0.362302	0.843575	0.503437	-2.6109	-1.5041	3.21671	-1.09108	1.76686	0.6016	0.53584	-0.0650678	-1.26107	-0.600024	0	1.47951
ALDH18A1	chr10	0.872302	1.77459	0.0351974	-1.70975	2.7944	1.53825	1.27852	0.538046	-1.14434	-0.0726671	1.69594	1.24257	1.57782	-1.24443	0.59975	1.40084	0.0119595	-0.118522	-0.422114	3.27857	0.337329	0.621649	0.368992
ALDH1A1	chr9	0.975851	6.20813	0.125853	0.449572	2.52011	1.38982	0.554162	0.585601	1.22271	0.379147	7.6133	6.97167	0.25379	0.0579275	0.405135	3.45648	0.0747479	6.61559	0.948812	0.922451	0.465896	0.202491	0.251331
ALDH1A2	chr15	-0.230347	-8.67437	0.675254	-0.907548	-1.6224	-1.11963	0	3.31734	-2.93657	1.09345	3.17122	-0.301174	-0.422093	2.65764	-1.16234	0.073373	2.21036	10.4157	0.482359	-3.4113	-3.00913	-0.241885	2.1843
ALDH1A3	chr15	-0.868776	9.46279	4.51215	-0.686932	0.552044	1.99212	1.698	-1.59614	-1.38457	1.01583	0.797735	0.0630093	-0.129957	-0.297253	0	0.503653	4.88136	4.49749	0.767734	-3.72377	0.195738	0.450049	-0.244571
ALDH1B1	chr9	0.925918	-0.457529	-0.306601	0.298817	6.34751	2.39743	0.0328698	1.46419	-0.0205887	1.26888	5.051	4.10506	2.26188	2.26908	1.89608	-1.21433	0.175657	5.25954	3.05513	-3.26672	-0.353901	1.43055	2.67867
ALDH1L1	chr3	-2.03556	-3.25024	3.58474	-0.718834	0.0879475	-1.56859	-1.16813	-0.713755	-4.61304	-0.526831	-4.9694	-5.58421	-3.15259	-4.4961	-1.97938	15.6008	1.23266	-4.25432	-2.33948	4.91288	-0.341782	-2.13607	-3.19409
ALDH1L2	chr12	-2.63023	-1.99373	-0.939767	-0.967911	-1.11405	0.0383311	NA	-0.180035	-2.88731	-1.92486	-4.49783	1.54447	-1.38994	-4.56139	-1.34286	-0.881098	-5.35222	-4.8003	-1.46451	-0.413722	0.293026	-1.52772	-3.13479
ALDH2	chr12	-1.57009	-2.36211	0.187597	-1.52572	-0.911196	-0.660952	-1.45127	0.719224	0.101351	-1.21653	-2.79424	-1.43455	-1.29463	-3.06945	-1.15888	-1.57653	-1.65571	0.381006	-1.34848	-1.46538	-0.279375	0.154761	-1.72427
ALDH3A1	chr17	1.22288	0	3.49215	2.12684	NA	1.77636e-15	2.38354	1.89888	NA	2.61286	5.49785	3.28232	5.30186	6.71479	4.10222	2.90711	2.12227	-3.59932	0.825143	0.191746	1.56512	5.72732	6.01016
ALDH3A2	chr17	-0.604394	4.60218	-0.481945	-0.622288	-1.01656	-0.760105	-0.215959	0.121575	-0.222204	-0.283087	0.176163	-1.39708	-0.202365	-0.954714	-0.7835	-0.322832	-0.903852	-0.74378	-0.383869	-0.887915	-0.835593	-0.480448	-0.253242
ALDH3B1	chr11	-0.833491	-2.24041	3.19459	0.63907	-2.35186	1.80549	-2.59826	1.97164	-0.490375	-0.230099	2.56835	-0.658641	-0.510431	4.93475	-4.19946	0.443647	-2.30731	13.083	1.93779	3.48458	0.101553	-1.16359	-0.915613
ALDH3B2	chr11	4.45638	NA	NA	-0.213357	0	0.693749	NA	6.06387	0	2.82467	NA	1.44256	-8.38801	3.14199	0.0665417	-0.472518	3.44441	NA	NA	0.328307	3.6842	3.9512	NA
ALDH4A1	chr1	0	4.26138	4.00593	1.12614	3.05341	0.0939202	0.106369	1.74351	1.26749	0	NA	0.771777	7.05634	3.63895	-0.0309482	5.35966	8.97691	3.5356	2.22771	0.655433	1.40051	2.34078	2.1875
ALDH5A1	chr6	0.510207	2.0364	-0.61651	-0.598561	-0.836992	1.80497	-1.92404	-1.07535	0.109417	-0.026919	1.20231	-0.859893	-0.279832	-0.493097	-0.733582	4.93882	-0.158223	-0.180169	1.10629	5.04432	-0.356745	3.18086	0
ALDH6A1	chr14	-0.886856	-0.171517	-1.08252	0.656542	-0.218428	-0.710452	-0.860369	-1.23944	-0.908027	-0.846854	0.103537	0.456218	-0.785216	-2.08783	-0.67448	-3.33558	-0.597082	0.287967	-1.05237	-1.28968	2.40291	-0.566505	-1.36707
ALDH7A1	chr5	-1.76324	-2.05322	-3.8348	-1.35148	-1.7138	-2.20286	-1.95888	-1.76328	-2.94271	-1.06247	-6.81085	-2.1982	-2.54319	-2.18941	-1.88763	-6.88723	-1.75258	-3.9423	-1.94805	-2.59534	-1.58315	-1.45074	-1.92808
ALDH8A1	chr6	8.97625	0	3.82988	0.0899344	6.5774	4.24789	-0.243135	3.16508	2.03969	5.48435	5.03495	-0.31307	1.03179	5.7064	0	2.02693	12.029	6.26085	-3.06201	3.98653	NA	1.24156	4.59951
ALDH9A1	chr1	0.0515571	1.38883	0.283437	0.39563	0.958469	0.448634	0.0538818	-0.157831	1.82419	0.0677858	0.868143	0.262808	0.437848	0.402101	0.0665238	1.59149	0.304382	0.573331	0.59761	0.244496	0.141936	0.468027	0.28648
ALDOA	chr16	-0.848458	-0.476251	-2.14812	-1.32691	-1.8715	-1.69698	-1.5289	-0.840474	-0.623258	-1.21026	-1.56873	-1.22241	-0.0915542	-2.13545	-1.44431	-1.52014	-0.917807	-1.83934	-1.22801	-2.03956	-1.36663	-1.27633	-1.12634
ALDOB	chr9	11.8181	-8.50849	-5.86746	-0.228822	-0.162969	1.4328	1.00301	-2.50789	3.80644	-1.59485	3.61825	-4.48612	-6.50795	-1.48928	0	0	0.0727696	7.08108	0	-4.55316	1.68481	4.30815	0
ALDOC	chr17	0.385918	2.03378	2.99662	4.98795	1.77238	1.36001	1.78792	1.11682	7.34007	0.701173	1.89578	0.863307	3.55252	6.18135	0.557032	3.10295	6.18919	1.3705	3.93822	1.95455	1.31301	0.950153	3.12951
ALG1	chr16	-0.0262426	1.07965	-0.325713	0.0549984	1.22082	2.93657	0.969512	-0.50744	0.552571	0.455906	1.0616	0.569846	2.16817	0	0.595539	-0.579485	0.771212	-0.234478	0.424722	-0.237124	0.644865	0.665627	-0.250434
ALG10	chr12	3.20223	4.43277	1.44366	0.968629	-0.0513176	1.17232	NA	1.14379	2.08336	2.62451	1.93425	3.08796	1.7902	2.01989	-3.66023	6.03351	0.325731	-0.785819	1.96549	1.02754	0.688835	7.04457	4.08646
ALG10B	chr12	-4.05743	-7.98977	-2.13653	-0.353065	-6.96458	-0.743768	-1.56412	-1.3258	1.30976	-3.64616	-0.767155	-0.0352637	-2.97679	-1.22266	1.42845	-3.14834	-4.72451	-1.13318	-3.93348	-5.23729	0.552913	-2.769	-6.78991
ALG11	chr13	-4.14809	-4.12166	-4.71978	-2.00696	-3.06195	0.699568	-1.69271	-1.3796	-2.431	-2.64814	-3.11149	1.41704	-1.98928	-3.17599	-2.48194	-4.40898	-4.31005	-3.59591	-1.09792	-4.90898	-1.78117	-3.44795	-1.25636
ALG12	chr22	-0.882808	-4.57549	-1.44652	-0.658088	-0.919279	-0.791233	-0.322201	-1.48065	1.93474	-0.851543	0.499681	0.225851	-3.27433	-2.43374	-1.20167	0.0648027	-1.79104	0.34299	-0.478847	1.51412	-0.395493	-0.305623	-0.118272
ALG13	chrX	-0.750083	-0.498687	-1.14053	0.802417	-0.949814	-0.61749	-1.33283	-0.817083	-1.2037	-0.140622	-1.06983	-0.389516	-0.636	-0.566758	-0.849996	0.615426	-0.971498	-1.12357	-0.443808	-1.38135	-0.835854	-0.490908	-0.488149
ALG14	chr1	-2.73605	-3.14694	-1.67372	-1.55086	-2.25572	-1.07476	-1.03783	-2.66557	1.21717	-2.20351	-1.31671	-0.832	-1.56987	-4.56169	-4.18153	-3.42624	-2.9914	-3.94511	-3.36633	-1.04946	-0.989773	-1.36505	-3.09376
ALG1L	chr3	1.00851	3.55271e-15	7.23183	0.927781	1.08884	NA	NA	5.80452	NA	5.21564	8.37369	2.4219	10.5289	5.61694	8.45896	15.0884	-3.14339	4.71973	NA	3.4334	1.13319	5.08791	NA
ALG1L2	chr3	6.93905	-4.37242	-1.71711	0.920902	4.64142	1.13803	-6.05646	3.26207	0	3.03186	2.95698	-4.01005	-8.25434	3.65606	-7.44122	19.9353	-2.80699	4.19859	3.57719	7.12456	3.60593	5.52605	3.86238
ALG2	chr9	0.865327	0.835175	0.331739	0.343445	0.776842	-0.0110693	0.98925	-0.78604	1.1024	-0.341423	1.30769	0.887824	0.900194	-1.6645	0.69212	0.745802	0	2.12038	-0.214856	2.55944	0.222406	1.01016	-0.127191
ALG3	chr3	0.545031	0.076044	-0.197239	-0.111742	1.79244	0.340333	0.960586	0.0772221	0.431858	0.296974	0.991679	0.249118	1.00096	1.35556	0.156801	0.24164	0.117531	-0.291974	0.0820644	0.605047	0.0754907	0.000782523	0.0960157
ALG5	chr13	0.0413222	0.369052	-0.0570963	-0.676972	0.61223	0.788272	0.453142	1.62817	0.828765	0.0351431	0.957018	0.191221	0.215006	-0.546478	0.0843333	0.49167	0.516173	-0.0558242	0.286093	-0.265761	-0.0218961	-0.0281323	0.0870599
ALG6	chr1	-0.107196	-1.59094	2.05252	-0.835704	0.221561	2.33026	-0.918331	4.15376	-0.202686	0.513691	0.500044	-0.461167	1.77058	-0.536811	1.27037	3.07954	-0.646553	-0.0161565	0.930274	-2.14787	1.14002	1.36837	0.252375
ALG8	chr11	0.185387	1.39888	-0.871848	-0.457717	1.64773	1.05564	1.62138	1.79461	0.643607	0.417678	1.30396	1.33016	1.06379	0.371328	0.212508	-0.481632	1.23658	0.621667	0.872203	1.08677	0.503327	0.229511	0.286268
ALG9	chr11	-1.05227	-0.675416	-4.48149	-1.44856	-3.09266	-2.79724	-2.71322	-1.57993	-3.48714	0.0907596	0.0275449	-1.5288	-1.32255	-3.01346	-1.0877	-1.63348	0.282721	12.5288	0.780268	-0.126193	-4.10466	-3.19057	1.45586
ALK	chr2	0	6.50554	3.16759	-0.991188	-0.261984	2.82271	NA	1.77636e-15	2.8423	-3.4249	0.713069	1.09935	-7.59593	1.97569	2.0515	-2.82909	5.82494	2.61423	5.16807	0.230261	1.2072	0.0765244	0
ALKAL1	chr8	8.437	NA	NA	1.86878	NA	NA	NA	7.76182	3.50363	13.1325	6.48931	1.74065	-0.465244	4.47767	0	-1.42929	14.2305	NA	NA	0	4.82854	NA	NA
ALKAL2	chr2	11.4157	11.3532	5.15284	2.21115	-2.83662	NA	1.84381	1.77636e-15	0.814532	4.42711	4.82987	2.71344	4.60084	2.97703	1.24294	7.88145	-2.56476	8.32059	8.30464	7.55924	4.25436	4.88267	6.89869
ALKBH1	chr14	2.63207	2.46981	1.03787	1.25839	2.3159	1.28692	2.40837	1.20269	2.00428	1.02111	2.45538	2.63338	2.2485	1.5377	1.21497	0.447508	2.19792	2.60785	1.7603	4.73129	1.32079	1.96623	3.49048
ALKBH2	chr12	1.11558	2.6513	1.50766	3.10877	1.22201	1.13068	2.22825	1.42147	-0.486845	0.632616	3.48569	0.0956227	0.619931	2.17376	0.527701	1.07124	0.634473	1.21132	0.399762	0.284069	0.831805	0.29182	0.744897
ALKBH3	chr11	1.36501	1.34122	5.32187	4.96318	1.77611	2.05539	2.47244	6.99671	0.290249	1.10526	3.05202	0.21295	2.27478	1.33903	2.1631	1.23205	1.48234	1.30274	1.08867	1.78492	1.57204	0.310018	1.2445
ALKBH4	chr7	4.81064	12.0916	2.33028	0.525207	3.911	6.72704	1.81941	2.35984	3.76511	1.07115	4.03736	1.43159	6.99321	2.06623	2.9537	3.35657	3.00199	3.26903	1.87235	0.685301	1.98867	2.01514	1.20154
ALKBH5	chr17	-0.768397	-0.332737	-0.8743	0.00918851	-0.247706	0.0394051	0.136371	0.590278	-0.258871	-0.514358	0.105733	-0.000221122	0.127903	-0.863393	-0.133462	-0.262291	-0.559862	0.334253	-0.431519	0.79882	-0.0176166	0	0.276242
ALKBH6	chr19	-1.63022	-3.10104	-0.91259	-0.424125	-5.40528	-0.524451	-0.178167	-3.31687	-2.80365	1.66886	-0.141046	-7.41545	-6.68499	-1.32655	-1.27102	-6.29368	-1.6359	-4.53492	1.67359	-0.301595	-2.64991	-2.70364	-2.44715
ALKBH7	chr19	0.135019	0.0475726	1.61512	-0.135073	1.32096	0.713483	0.495333	-0.16386	0.612354	0.644491	0.534484	-0.111634	0.992177	-0.299904	-0.012978	1.14253	0.699744	0.049192	0.276813	0.348528	0.328954	0.141534	0.671131
ALKBH8	chr11	6.20747	0.814962	6.99838	0	2.60927	3.7734	2.84013	-1.21458	5.25672	2.64144	1.89285	3.86073	3.02002	-2.19384	2.86761	0.127041	0.825675	2.5348	1.0898	-2.29457	7.35777	-0.813795	2.95675
ALLC	chr2	3.55271e-15	-3.05289	5.35182	3.26796	2.75851	4.42964	NA	0.822997	0.506859	NA	NA	5.13831	-0.45592	-0.353003	NA	-0.584873	NA	0	NA	NA	NA	NA	NA
ALMS1	chr2	-6.87395	-2.64735	-3.93464	-1.12966	-1.73748	-3.91677	-6.39964	-4.56631	-1.52461	-5.69316	-4.14897	-2.45564	-3.18428	-7.36296	3.79442	-5.82845	-4.1484	-2.25223	-2.37373	-4.20475	-1.0866	-2.92226	-4.67128
ALOX12	chr17	2.53205	-0.959569	2.0164	1.35676	-3.81737	0.687158	NA	2.32971	1.5726	0.758456	0.165708	0.0290552	0.179972	2.44276	1.88386	0.00402542	2.43894	-0.985245	1.46904	4.93845	1.81072	5.14994	-4.2341
ALOX12B	chr17	0	3.5431	0	0.596713	3.4472	NA	NA	-2.18277	NA	9.20713	NA	5.02778	NA	5.54594	NA	-2.38021	4.06984	5.15486	NA	12.5411	4.59533	NA	NA
ALOX15	chr17	13.9189	NA	-1.9015	-1.19432	3.62259	1.77636e-15	NA	1.77636e-15	-1.77636e-15	6.29101	6.88909	3.55271e-15	-3.36545	3.17767	6.72825	6.72982	3.55271e-15	NA	NA	2.42984	0.401042	0.100934	9.29872
ALOX15B	chr17	0	0.794483	5.31052	2.66226	3.33309	2.14461	6.11339	2.73361	-1.51629	0.1329	17.1392	3.61409	6.06421	2.91919	4.36156	1.49068	5.72271	-2.83692	6.29489	1.11286	NA	1.82811	2.0384
ALOX5	chr10	-0.27079	-0.36115	4.69296	0.156939	1.82872	0.365388	1.0082	4.82917	-0.205883	1.95802	0	0.0637361	2.64205	2.37104	2.99365	-0.114944	9.41014	-0.196332	4.6115	0.972496	2.24731	0.430227	0.125795
ALOX5AP	chr13	1.13767	1.00452	1.80034	0.43234	0.613437	3.85754	0.547831	2.53813	0.776293	2.95217	0.592337	1.50622	2.52601	2.22589	2.542	0.851682	6.64441	0.55856	2.81271	1.00078	4.50825	2.75707	0.70586
ALOXE3	chr17	6.35931	NA	NA	-0.413706	-2.37057	NA	NA	-0.585317	NA	1.77787	-5.5734	2.13134	0	NA	0.757968	0	4.1201	-1.71541	NA	5.27264	-2.48899	-4.47181	NA
ALPG	chr2	NA	NA	3.55271e-15	0.140395	0	NA	NA	NA	NA	7.10543e-15	NA	NA	0	NA	NA	NA	NA	NA	NA	NA	NA	NA	NA
ALPI	chr2	0	NA	NA	2.04641	NA	1.74607	NA	0.41759	0	NA	NA	0.717228	0	NA	NA	0	1.15898	NA	NA	0.845313	NA	NA	NA
ALPK1	chr4	-1.17336	-0.19272	0.219076	-1.16135	-2.73861	-1.47244	-2.19048	-1.58215	-1.23287	-0.830821	-3.57145	-0.254611	-1.32529	-2.36496	-3.50949	-1.42938	-1.91562	-2.05716	-2.04928	-3.27247	-0.451533	-1.52914	-1.0372
ALPK2	chr18	2.84655	0	3.85113	-0.94583	1.22992	-3.37972	-3.37292	-1.77636e-15	-0.611073	7.10543e-15	-6.53863	-2.70763	22.0541	-2.7769	0.572481	-2.36086	-3.55271e-15	3.9807	-5.45927	7.67116	0.885158	-0.153828	-0.452206
ALPK3	chr15	-3.26139	NA	NA	-1.35559	0.307917	0.0212037	NA	-3.65401	2.28533	-5.10127	5.05127	-2.98099	-2.7488	-11.8568	3.07691	-3.35377	-3.83193	13.3441	-6.3599	2.17153	-1.34937	3.64406	-3.01212
ALPL	chr1	7.39846	NA	4.06394	0.515993	6.57477	4.95102	-0.116557	2.79297	2.36313	0.138114	1.10978	2.30813	4.93373	10.9637	6.57777	1.73336	2.83429	1.18141	0.40171	7.5439	1.96941	2.04745	5.91816
ALPP	chr2	NA	-3.26072	NA	1.11564	3.17405	NA	NA	NA	NA	-3.46295	4.67566	NA	-3.89073	NA	0	4.35784	NA	-7.88577	0.705888	NA	0	0.364727	NA
ALS2	chr2	0.103622	8.22925	-2.89178	-0.672421	-1.39767	-1.03008	-2.44089	-1.35263	-0.571303	-0.771772	-0.766027	-1.23762	-1.1045	-0.151711	-0.770872	-0.856421	-1.80674	-1.67288	-1.37116	-0.543473	-1.12397	-1.81165	-1.36882
ALS2CL	chr3	-2.25062	1.64837	-1.46367	0.88923	2.40609	0.150673	0	0.0404354	-1.47105	-1.97767	0.215289	-0.916898	-2.90748	-3.87933	2.11762	3.88558	-1.54684	2.79351	-2.57871	-3.94159	2.29351	1.29995	2.07419
ALS2CR12	chr2	10.9082	-1.39598	1.36543	0.703212	-0.473454	2.46368	1.50908	1.77636e-15	0.156786	5.9729	5.11329	2.45054	2.77886	3.49266	3.00787	-2.88443	5.55924	2.98447	-1.12683	8.55198	1.45617	9.4593	9.1058
ALX1	chr12	8.10616	NA	NA	-1.33467	3.8809	1.77636e-15	NA	1.3171	3.15871	10.1231	5.7555	3.55271e-15	9.37554	8.05759	NA	0.746809	4.58884	5.29616	11.5326	-0.41816	0	3.71433	NA
ALX3	chr1	NA	NA	NA	4.10136	NA	NA	NA	NA	NA	NA	NA	NA	NA	NA	9.6148	NA	4.45163	0	NA	NA	NA	NA	NA
ALX4	chr11	NA	NA	0	-0.787976	-0.251476	NA	NA	1.94886	NA	0.805199	5.7555	NA	-3.05246	NA	NA	3.55271e-15	0	0.269329	NA	-4.53754	1.27461	NA	NA
ALYREF	chr17	0.465491	1.38385	2.86868	0.183803	0.426162	1.16424	3.05398	0.902132	0.631692	2.29178	0.0870056	0.240236	1.52209	2.20957	2.07133	0.100585	2.84171	0.341149	1.33649	0.47325	0.0471176	1.52365	1.14674
AMACR	chr5	-2.49309	1.73108	-4.2408	-2.14801	-1.83729	-0.264762	-0.347091	-1.05133	-3.35454	-1.70694	0.894377	-2.90737	-1.91526	1.79472	-1.23409	-3.86805	-1.31881	0.975858	-1.58601	-8.2555	3.23888	-0.343123	-0.395963
AMBN	chr4	0	NA	0	-0.513164	-5.41529	NA	NA	NA	NA	5.27369	0.368612	-0.927704	0	-3.55271e-15	NA	3.20522	NA	5.56265	NA	3.56879	1.78213	2.28168	NA
AMBP	chr9	3.38135	NA	NA	0.395596	NA	NA	3.32721	3.57909	2.84726	6.85655	NA	NA	5.42383	1.95399	3.55271e-15	0	2.58421	12.2159	NA	2.34351	0.30123	NA	NA
AMBRA1	chr11	-1.92556	1.01259	1.05679	-0.956747	-0.17852	1.10327	-1.1589	-0.887278	-2.48731	-0.967348	-0.250253	-0.113462	-3.94823	-0.917107	-0.362939	-0.917619	-1.66466	-1.90044	-0.735256	-0.603952	-0.182602	0.420464	0.304459
AMD1	chr6	-1.02547	-3.13035	-1.28063	-1.28239	-0.776654	-0.333287	-0.401272	0.251982	-0.179253	-1.19712	-0.399706	-0.221412	-0.371946	-2.12983	-0.0343378	-0.418632	-1.62379	-0.684714	-0.813281	-1.92617	-0.534183	-0.00138343	-0.740709
AMDHD1	chr12	6.80295	-1.22241	10.446	-0.100518	NA	1.77636e-15	2.40946	-3.65682	4.38967	7.52463	3.00387	7.88969	15.6843	6.65598	-0.867326	2.23926	2.79803	4.55741	4.03082	-5.93009	7.93196	-0.316313	4.5077
AMDHD2	chr16	0.212082	1.26407	0.6851	3.26272	0.633851	4.18626	1.682	-0.894401	0.947496	0.967798	0.950714	-2.80595	-0.235964	1.30057	-1.24962	1.11385	5.88207	0.216272	3.1156	4.06112	-0.25344	1.81181	1.88138
AMELX	chrX	3.55271e-15	0	NA	1.00842	2.75333	NA	NA	2.01341	6.27745	6.0327	7.56522	2.7831	0	14.2354	6.84311	12.8461	-0.978815	0	8.25868	6.33726	NA	7.7512	7.87323
AMER1	chrX	-6.58818	-8.37116	1.90775	-0.822244	-0.596517	4.88394	-4.20765	1.87487	-3.33028	-9.39294	-6.92422	3.24054	-10.1865	-9.50755	-5.96862	-5.07029	-3.91081	-5.07396	3.08865	-8.4946	-0.609424	-2.01309	0
AMER2	chr13	NA	NA	-2.29535	-1.45266	0.800451	NA	NA	1.77636e-15	4.13272	NA	-12.0784	-1.68402	-13.1179	-1.13774	0.617029	-11.5078	4.99007	-2.12467	3.55271e-15	7.18811	NA	-0.498465	NA
AMER3	chr2	NA	NA	-2.44518	-1.18812	3.55271e-15	NA	NA	1.77636e-15	0	NA	NA	2.81931	0	-0.669168	3.55271e-15	0	-0.143571	3.14849	NA	5.47698	0	0.306152	NA
AMFR	chr16	-0.721369	0.80396	-1.54851	0.326649	0.0519799	-1.98768	1.92249	0.282084	-0.492237	-0.143419	-0.611057	-0.599594	-0.714637	-0.427317	-0.933974	-0.181711	-0.743463	1.40647	-0.219298	-1.80916	-0.148091	-0.396378	-0.507941
AMH	chr19	NA	NA	-2.8977	-3.3236	-0.296452	NA	NA	4.81484	NA	-5.09352	NA	NA	NA	0.990917	NA	NA	3.44562	1.90237	NA	6.33447	NA	NA	6.56462
AMHR2	chr12	2.20467	0	4.75703	0.0953856	0	1.06443	NA	NA	5.26513	3.55271e-15	0	-2.14528	9.53822	2.34952	3.55271e-15	10.4703	NA	8.19741	NA	3.55271e-15	7.24626	NA	8.93614
AMIGO1	chr1	1.67309	0	4.38228	0.0214004	4.17634	1.70261	3.62899	NA	4.61155	-0.2002	3.51219	3.08905	2.0738	-1.96251	2.66071	-4.71212	-4.98005	-5.46328	NA	-5.3076	-3.08677	-2.78324	-2.70935
AMIGO2	chr12	-0.624764	-4.64588	-4.74777	3.11325	6.13505	1.30174	0.934551	NA	2.5276	0.174894	3.1944	2.00886	2.54312	2.91917	3.10886	2.97123	-0.182206	1.52094	0.913765	5.37785	2.13667	0.517883	2.94389
AMIGO3	chr3	0	NA	-6.40406	NA	-5.6999	NA	NA	NA	NA	-9.24486	-0.198781	NA	3.31755	3.55271e-15	-11.3764	-3.34057	0	-7.21256	3.55271e-15	NA	NA	-3.53087	NA
AMMECR1	chrX	-1.63655	-2.86662	-0.208112	-0.920626	-0.644407	2.24505	-0.90401	-2.77483	-2.99026	-1.13057	-0.440077	2.871	0.0572172	-1.81614	0.167662	8.73982	-1.63073	-0.788604	-1.0799	1.36558	-0.0104797	0	-0.778157
AMMECR1L	chr2	-1.18519	1.59871	-0.356192	-0.936697	0.9347	0.969006	-4.89801	-1.67169	-1.33417	-1.34695	1.49089	0.831	0.784021	-3.14364	1.89347	1.03634	-2.89189	0.78311	-1.62655	0.486872	-0.440791	1.7592	-3.16738
AMN	chr14	-5.09376	5.48478	-0.568401	1.41463	1.81461	1.01326	0.0718822	1.20911	NA	-3.50799	-2.14458	0.302765	-4.82632	0.79148	0	0.805547	-0.821618	-6.30818	3.55271e-15	-1.68885	-0.545245	2.64888	NA
AMN1	chr12	1.21626	1.42697	5.24942	0.42447	0.770993	-0.627617	3.16109	-0.96143	0	1.32541	1.16275	0.788506	1.97015	9.05118	0.416273	0.198382	1.56162	1.49703	1.80266	5.15566	1.70707	0.00410914	4.33323
AMOT	chrX	-0.931448	NA	4.16127	-0.903813	-6.20566	-4.11013	-4.41322	-0.573078	-0.784968	-3.72793	6.03025	-2.63817	-2.54278	-4.77917	-1.25765	-0.367982	-3.55073	-3.48241	-4.34238	-3.00367	2.32972	-5.08573	-4.02602
AMOTL1	chr11	-2.07406	0.248014	-1.9024	0.465629	-1.08418	-1.49515	-3.71159	NA	0.343044	-1.53655	0	0.0109135	-1.0508	-4.60334	-2.91244	-1.12284	-0.929511	-1.00289	-2.20216	0.440692	-0.381211	-1.49638	4.26445
AMOTL2	chr3	0.250195	-5.15328	NA	0.242415	-0.249844	-0.0627985	1.03999	3.9533	0.318749	-0.477647	3.37621	-0.960428	-0.99021	1.01182	1.8085	-1.69372	0.813566	-0.616289	-1.02057	-1.64056	-0.0274762	-0.502403	-0.777272
AMPD1	chr1	1.34032	-6.35345	0.893053	-0.121068	NA	NA	NA	1.77636e-15	5.42274	4.97863	-1.58786	5.09269	6.12141	2.40064	0.702557	-5.25329	4.64987	-1.28809	3.94557	-6.56397	4.40023	-0.0228656	NA
AMPD2	chr1	0.730602	0.227722	2.23123	0.200797	1.00239	-1.03629	0.389218	3.29229	-0.455761	1.91624	0.275564	-0.071938	-0.176614	0.0825089	-0.332974	-0.18028	-0.289992	4.00256	-0.327036	2.84603	-0.311478	-0.296461	-0.0314942
AMPD3	chr11	1.87228	6.26313	-0.721427	-0.680963	-0.2623	NA	3.52914	2.51361	-1.07909	-1.04262	0.543863	3.78699	0.56639	1.57905	-5.31257	0.662252	2.29211	-0.370918	-0.125506	-1.57854	1.42435	0.799255	3.4106
AMPH	chr7	3.63115	-1.35483	2.85417	-0.418112	-1.16199	-4.28931	-2.57794	2.23826	3.25837	2.05445	2.53064	1.4521	-0.0147229	-3.6894	6.20838	0	-3.47817	4.34284	-0.596787	6.68294	0.535687	-1.48763	1.44681
AMT	chr3	-2.0909	0.458031	-1.42862	6.44853	4.76445	-1.94567	3.56457	-1.73168	1.30668	-2.83141	-6.25319	1.1106	-2.74227	-1.5808	-4.90838	0.511412	-5.08208	-5.75464	-4.24845	-4.41878	-4.24563	-5.91816	1.24295
AMTN	chr4	NA	-2.4237	NA	-0.265977	NA	NA	NA	NA	NA	11.0761	0.518612	3.65354	-4.15222	0	NA	NA	5.41871	0	NA	0	1.84348	1.55165	NA
AMY1A	chr1	NA	NA	NA	0.102792	NA	NA	NA	0	1.77636e-15	-3.70644	NA	-2.79547	NA	6.24763	NA	NA	0	NA	NA	NA	3.55271e-15	NA	NA
AMY1B	chr1	0	-1.74387	-3.49934	2.05689	-9.06177	-5.36435	NA	NA	1.32426	-8.03318	-15.2098	-5.66104	-21.7163	-3.1617	-6.41799	-1.22464	-3.17399	-8.05129	0	-4.51931	0.134635	0.0276839	NA
AMY1C	chr1	NA	NA	NA	2.71058	NA	NA	NA	NA	2.47589	NA	NA	NA	8.57333	-0.0237679	NA	NA	0	3.76918	NA	3.55271e-15	NA	NA	NA
AMY2A	chr1	0	1.11269	2.26069	0.913996	-4.43232	1.59896	NA	NA	NA	NA	-14.9682	-2.73206	-4.11718	-0.177974	-5.84504	0	NA	3.93955	NA	4.10435	3.04127	0	NA
AMY2B	chr1	0.551052	0.960267	0.917906	0.766267	-2.49978	-1.30956	1.07929	1.76386	2.50034	-1.05331	-1.76245	5.41838	-1.9237	-0.531476	-1.2933	-0.0754239	0.383958	-2.9603	-0.869118	-4.87205	-1.83027	0.827064	-0.317973
AMZ1	chr7	-1.06201	-0.111384	-1.32888	-2.21296	1.63991	NA	NA	-2.26077	0.190843	-1.0796	-5.24	3.00675	-9.12236	-1.03237	-2.30573	-1.11245	0.756892	0.771481	2.88696	3.24312	5.40634	0.400356	4.20229
AMZ2	chr17	0.179395	-0.0976576	-0.510602	0.708276	0.0385079	0.224313	-0.177858	1.41107	-0.0596533	0.231781	0.298122	0.758472	0.533923	-0.0306889	0.0609222	1.11942	0.600335	-0.0202054	-0.265493	-1.10613	-0.196397	1.10978	0.487617
ANAPC1	chr2	-4.29708	-6.06485	-2.24099	-1.19015	-4.29533	-3.49909	-3.65558	0.550704	-2.26757	-3.72124	-4.09877	-3.09553	-2.89903	-4.31526	-7.0573	-6.82733	-5.09415	-6.72505	-2.59456	-5.72281	-3.89744	-3.68225	-4.88078
ANAPC10	chr4	0.610751	0.725168	0.5248	0.039931	0.039333	-0.476583	0.706944	0.59736	-1.91155	-0.0909786	-0.178964	-0.900683	-0.047268	-0.152292	0.196801	-0.649956	0.302193	0.771204	-0.222733	-0.882525	-0.649544	-0.465952	-0.509223
ANAPC11	chr17	-0.480741	-0.477843	-0.838917	-0.954986	1.0223	-0.445963	-0.614435	-0.612796	-0.840231	-0.726888	-0.744177	-1.43036	-0.890795	-1.20106	-1.65449	-1.27278	-1.01524	-1.4105	-1.18392	-0.76982	-0.948072	-0.95496	-1.15344
ANAPC13	chr3	0.50728	0.581653	0.0454833	0.142447	1.00662	0.829013	0.344622	0.0608273	-0.138529	-0.0337952	1.07952	-0.0219936	0.495964	0.947603	0.107655	1.29533	0.388684	0.623062	0.0696892	0.179715	0.210723	0.672477	0.116643
ANAPC15	chr11	0.543743	0.406756	-0.859658	-0.403309	-0.249636	-0.632169	0.373733	-0.560098	-2.57408	-0.027479	1.36652	-2.7885	-0.795162	0.633297	0.299365	-0.408126	0.477616	-1.05841	0.310279	-0.926609	0.0647457	0.414908	-0.011051
ANAPC16	chr10	-1.31974	-2.00233	-0.742772	-1.12993	-0.535374	-0.900581	-1.33173	-1.04026	0.12092	-1.07724	-0.475236	-0.502577	-0.244035	-1.87541	-0.583041	-0.343482	-0.966933	-0.695573	-1.21078	-0.708099	-0.702297	-0.318769	-1.32544
ANAPC2	chr9	-6.47663	-3.51367	-5.23843	-0.15872	3.3824	-4.58046	-3.0575	-5.08987	1.74253	9.0131	-3.99188	1.01705	-11.6642	1.61171	2.0668	-2.18865	-2.29724	-0.610264	0.647786	0.758071	-7.46157	-5.49912	10.5057
ANAPC4	chr4	-0.636777	1.53617	-0.196635	-1.16847	-0.496208	-1.23591	0.160609	0.250574	0.0605183	-0.146325	-0.481432	-0.00521932	0	0.524783	-0.0167743	-1.31655	-0.199301	-0.496319	0	-0.69517	0.103154	-0.365475	-1.17122
ANAPC5	chr12	-1.23602	-1.7134	-0.922295	-0.630449	-0.999514	-0.596089	-1.64473	-1.14723	-0.456161	-0.910719	-1.07119	-1.78217	-0.732787	-1.9933	-1.24999	-0.739667	-1.48778	-1.36623	-1.12374	-1.17158	-1.10176	-0.787945	-1.40022
ANAPC7	chr12	-0.231111	1.74166	-1.30231	-0.359508	1.3821	0.723058	0.322116	0.433875	1.6457	0.300297	-0.166042	-0.259343	-0.0804645	-0.169112	-0.119586	0.324436	1.55357	0.818086	1.12042	0.380406	-0.204902	-0.271537	-0.672952
ANG	chr14	0.337787	5.21485	2.82793	0.835159	0.551394	-0.138573	2.30552	0.566183	2.74865	0.445242	2.42544	0.0814538	0.0881006	0.803702	0.373959	0.933697	0.686934	1.36195	0.380377	1.71924	0.121698	2.44471	0.402369
ANGEL1	chr14	-0.36759	0.733989	0	1.42217	1.32011	-1.33526	-0.680204	2.02777	-0.973321	0.00823747	-0.0403877	-1.14269	1.27783	-0.380895	-1.60482	0	0.81797	0.5887	0	2.24439	-1.72056	-1.1014	0.555699
ANGEL2	chr1	-0.0388717	-2.04751	-2.08057	0.0865899	-0.812284	-0.211747	-1.64506	-0.903908	4.63249	-1.06101	-0.552092	-0.396807	-0.17236	-2.27514	-0.218718	-0.634884	-0.560998	-1.04426	-0.892469	-2.03529	-1.43364	-0.0981541	-0.0308818
ANGPT1	chr8	0.358584	-2.7629	-0.116496	-0.77132	-2.46564	-0.910114	NA	4.67652	-0.123652	0.610424	-2.53053	-1.20913	-0.429717	-2.01757	-0.226554	0.47123	0.947541	-5.85981	-0.745709	1.26021	0.443449	-3.77722	-0.536508
ANGPT2	chr8	2.47885	0.436311	-3.25897	2.29075	-0.0983634	-0.277743	0.764228	0	0.622064	-1.39004	-1.53311	2.80886	2.99803	3.30715	2.67438	2.50025	-1.24161	-0.428711	0.345989	3.33248	1.45611	2.45468	-0.215175
ANGPT4	chr20	3.59929	NA	0	-1.36789	-0.145635	3.06318	NA	NA	-0.372069	-1.74125	NA	NA	7.77397	NA	7.01491	10.2266	1.55561	16.5104	-1.32597	-1.90624	NA	0.549773	2.70507
ANGPTL1	chr1	0.731381	-0.740256	8.43617	-0.130734	0.363776	0.67817	1.30336	2.74539	0.939378	0.436803	0.692823	4.55904	0.180339	7.29011	-3.8778	2.41547	2.70708	0.32648	0.0042227	3.9198	1.62801	2.2225	-0.886371
ANGPTL2	chr9	0	NA	NA	-0.90399	-0.151007	1.28507	1.77636e-15	4.79353	2.47801	0.846837	1.41254	1.93901	0.495118	3.00146	-0.0589862	-0.199847	10.7592	0.195479	1.31019	0.596498	-0.173082	-0.808391	-1.47132
ANGPTL3	chr1	-4.02639	5.96592	3.55271e-15	0.137796	2.60228	NA	4.83616	0.177904	2.35658	9.92092	NA	-1.12927	-1.98904	1.05205	0.724383	6.53643	2.45234	4.03265	4.70032	2.41293	0	4.43438	0
ANGPTL4	chr19	0.615736	-1.94846	-2.61654	2.04773	1.26969	-0.0468987	0	3.94447	1.52556	1.48536	-1.2102	0.885578	1.02768	0.116584	6.57383	1.70829	0.802682	-2.86845	0.985542	3.21148	1.71287	4.11532	1.60896
ANGPTL5	chr11	6.67265	NA	1.36472	1.41545	2.14641	1.88199	NA	NA	NA	4.75498	3.62517	-4.90358	2.14562	5.93093	-3.55271e-15	1.63091	3.55271e-15	NA	10.4902	0	3.49887	-1.77636e-15	0.527615
ANGPTL6	chr19	1.34922	-5.80155	1.74619	5.10933	5.1149	-6.60562	7.03433	4.54862	3.22803	0.652373	1.64369	-8.91272	1.58548	0.930019	-13.3375	-1.70872	4.40991	1.25631	1.12443	4.41953	3.62601	0	0.2755
ANGPTL7	chr1	NA	4.68402	-2.39391	3.14212	13.1176	6.37341	NA	1.24928	1.03841	9.37243	0.996788	NA	8.36305	8.16348	0.738615	11.3119	5.46561	-7.38285	7.64829	-2.20054	4.68166	-1.16943	14.9657
ANGPTL8	chr19	-3.42973	3.15303	3.00464	-0.763291	NA	NA	7.54439	1.77636e-15	1.76545	3.27474	NA	5.02969	NA	7.06523	NA	NA	6.52211	NA	8.8958	NA	NA	0.582648	NA
ANHX	chr12	NA	NA	NA	-0.317737	NA	NA	NA	1.77636e-15	1.77636e-15	NA	5.10973	2.53795	0	NA	NA	NA	3.23368	4.96657	NA	7.98863	NA	NA	NA
ANK1	chr8	1.0584	-1.44437	-1.25116	-0.900417	-0.32428	1.91104	-0.654302	-2.86065	3.93304	-2.30786	-3.87928	-3.0097	0.0149011	15.7938	-0.259179	5.61603	-3.7053	-4.06313	-2.29827	2.56582	0.822414	-3.56375	-0.584017
ANK2	chr4	-1.69828	NA	-7.39347	0.101037	-0.846066	-4.07399	-1.20599	2.6368	-2.1594	-1.34898	-1.46755	-2.0433	-2.62729	-6.23211	0.440857	-7.73872	-3.659	-6.87203	-2.47155	-0.00264641	-0.508813	-3.39714	-3.14324
ANK3	chr10	1.7683	-7.4759	-3.71067	-2.12779	-3.77838	-4.10869	-3.24642	-3.05883	-2.59307	-2.22381	-3.28629	-3.82664	-8.10059	-2.12205	-2.08961	-3.45858	-1.57538	-5.38106	-3.29406	-3.53755	-2.19601	-1.94809	-4.21597
ANKAR	chr2	-1.09398	0.798264	-1.33691	-0.257096	-2.04742	-0.510411	-0.278935	-3.70916	-1.98648	-0.414129	-0.640741	-2.21059	0.646045	-1.54995	0.537469	-0.392741	-3.36564	0.0252073	-0.137279	1.47359	1.40184	0.658699	-0.444691
ANKDD1A	chr15	0.813873	0.807629	0.787698	-1.12157	7.67007	-0.676189	-0.125588	-2.65133	1.7357	0.0843765	2.0937	-2.31834	-0.498641	-3.04585	-5.53622	0.106449	-4.79727	-0.143948	-1.65158	0.159195	4.33257	0.051546	0.189557
ANKDD1B	chr5	6.63607	2.92487	5.17894	0.189069	6.22796	3.01682	3.40162	1.55013	2.26868	1.54262	-2.1986	-5.03249	5.87101	3.44783	4.6815	-3.91679	2.11026	8.09201	3.55271e-15	10.2358	3.12289	3.07209	NA
ANKEF1	chr20	1.08683	-1.41205	-0.489043	1.36049	0.849003	3.52662	-0.530326	0.345966	1.55969	-2.0628	0	5.47213	0.193848	-2.92143	-1.66151	-7.82765	-3.8181	-4.17017	0	2.67602	-3.9277	-1.4271	1.48482
ANKFN1	chr17	0.326343	-8.50363	4.18381	-0.921926	-5.9056	-2.4892	NA	-0.67867	0.811272	0.669507	-6.10248	-0.775668	-4.13774	0	5.28752	-0.474692	-3.70957	-2.12773	2.38865	5.44326	-0.569262	0.31256	1.03368
ANKFY1	chr17	-1.14252	0.511363	0.053287	0.36035	-2.0425	-4.60903	-1.93645	-4.85353	0.980019	-2.12355	-1.74966	-1.38378	-1.31541	-3.43792	-2.12689	-2.24956	-1.4546	-2.54001	-2.17167	-1.03434	-1.32874	-1.24034	-1.49467
ANKH	chr5	-0.538616	-1.32455	-3.23436	-0.658439	-1.4876	-1.18404	-0.258781	-1.03891	-1.08997	1.30937	-0.795109	-0.437194	-1.45611	-1.9452	-0.760331	-1.35851	-1.60607	-1.34428	-0.66172	-2.03346	-1.61632	-1.44691	-1.21968
ANKHD1	chr5	-2.51739	-4.17372	-0.307672	3.40184	-4.27368	-0.0379878	-1.91766	-1.42588	-2.01231	-4.19294	-3.24114	-4.34227	-3.08284	-6.30401	-5.44102	-3.38595	-4.8223	-3.10539	-2.34355	-5.11969	-4.70805	-2.5294	-4.14397
ANKHD1-EIF4EBP3	chr5	-6.63781	-3.67842	-0.411861	-0.241018	-3.22505	-2.13952	-3.50759	-3.02717	0.432439	-8.05068	-6.7401	-4.90854	-6.91766	1.01319	-5.7198	-3.86141	-6.81372	-3.00849	-5.77335	2.4127	4.3145	-1.80897	-4.36843
ANKIB1	chr7	0.595968	-0.975962	-0.264466	-1.31748	-0.261827	-0.545602	0.495985	0	0.102899	-0.299731	-0.439048	-0.731725	-0.717016	-0.199786	-0.676786	-1.75777	0.389153	-0.193228	-0.800312	-0.404373	0.317646	0	-0.804702
ANKK1	chr11	3.55271e-15	NA	NA	0	8.54254	NA	NA	NA	NA	3.54522	3.64302	NA	13.5722	3.77473	4.26137	5.07603	7.89609	-2.14557	NA	NA	3.63215	0.163591	9.77
ANKLE1	chr19	3.63168	9.47882	3.35888	4.68425	1.31515	0	3.17566	0	4.59118	10.7644	9.68789	3.55271e-15	-2.33405	NA	1.63014	8.82457	4.15432	3.00127	6.93872	7.42654	5.47501	0.194858	7.81589
ANKLE2	chr12	-2.53702	-3.462	0.48845	-1.13844	-2.46225	-1.87953	-2.24027	-0.0721546	-3.10856	-1.30553	-1.89337	-1.68292	-2.95223	-3.39299	-1.13068	-1.64284	-2.73108	-4.27001	-3.86217	-3.27843	-1.22041	-0.594712	-1.64836
ANKMY1	chr2	-2.13043	-3.40011	-2.11831	0	1.46628	-0.122512	1.33185	1.17733	-1.73992	-0.702049	-1.9664	-3.56056	-7.24997	8.28538	0.308104	-5.50186	-3.18922	-2.05381	-2.47099	-1.36454	-1.0372	-0.973667	1.25091
ANKMY2	chr7	1.05983	1.4534	0.372911	0.071747	1.13873	5.34608	4.2105	0.777409	-1.09879	1.51629	3.25314	4.27369	0.990671	0.875725	0.484199	4.7631	2.4453	2.13963	1.49671	6.78423	1.76946	0.226931	1.7502
ANKRA2	chr5	1.29394	0.835182	0.246538	0.813975	0.525465	0.923291	1.50438	1.15178	0.570811	0.557608	0.871653	1.21779	1.51933	0.846412	1.252	1.76613	0.805748	1.4676	1.19256	0.0331209	1.00048	0.503879	2.17911
ANKRD1	chr10	NA	3.55271e-15	6.95648	1.74725	-3.5496	6.20693	NA	3.19116	1.09084	4.87138	-4.45907	-5.06465	7.17731	9.8292	-0.0936548	2.15378	6.17763	2.94853	4.47544	5.64919	-2.85669	10.0387	1.6661
ANKRD10	chr13	-0.308101	-0.21331	-0.529652	-0.639678	-0.55852	-0.275061	-0.293393	1.20282	-0.651093	0.0301159	0.01573	0.22369	-0.145524	-0.562021	-0.102628	-0.300982	0.135948	-0.336598	-0.0231485	0.186722	-0.336592	-0.262743	-0.146127
ANKRD11	chr16	-2.85697	-2.66431	-2.25319	-1.39973	-2.24939	-2.43637	-2.52374	-0.592358	-2.07247	-0.860243	-2.44301	-3.09359	-2.62679	-3.08724	-2.68461	-1.76822	-2.09831	-2.29027	-2.74268	-1.4566	-1.44726	-1.36201	-2.99217
ANKRD12	chr18	-1.7525	-2.35435	-1.15185	-1.75475	-1.3954	-1.4365	-2.33476	-1.36938	1.14854	-1.23579	-1.21422	-1.0658	-0.857874	-2.2855	-1.22446	-0.836117	-1.49947	-1.41915	-2.20542	-1.47876	-0.731139	-0.202581	-1.94365
ANKRD13A	chr12	0.553987	-1.19017	0.204383	-1.09917	-0.108135	0.836453	-1.06757	0.315755	-0.429286	-0.224246	-0.405176	0.040336	0.634099	-0.544745	1.18194	1.00528	-0.648143	-0.48904	0.476263	0.751382	-0.836326	-0.302279	0.252504
ANKRD13B	chr17	-0.79229	3.06035	-1.07159	0.274375	-8.03981	-1.32526	-3.46671	1.11918	0.307749	-2.34961	9.42724	-3.94144	-3.93374	-4.0884	-2.23731	-1.08803	-5.1525	8.13298	-3.43002	-6.18067	-2.61796	-1.15851	-3.80757
ANKRD13C	chr1	0.602885	-2.13313	-1.37482	-0.491797	-0.374792	-0.0653123	-0.348033	-1.7144	-0.590557	-0.768719	-0.186895	0.029209	-0.296158	-2.57467	0.515869	0.719694	0.936716	-0.521038	0.194067	3.34971	-0.711192	-0.374411	0.373884
ANKRD13D	chr11	0.907542	-0.392167	0.313514	-0.251044	1.47537	-0.773379	-0.0265542	-1.79715	0.0606214	2.98908	-0.48967	0.00126685	-0.247598	1.96209	-0.285021	-0.940872	1.15185	-0.183416	3.09911	-0.379793	0.7788	1.89811	-0.450662
ANKRD16	chr10	2.26756	6.63568	-0.656266	0.252404	3.31703	1.58855	2.41562	4.89637	3.49383	1.35487	0.940528	0.777027	-0.0977017	0.972439	0.950711	1.00302	5.13718	-7.31178	0.618084	-0.095307	0.0116809	0.752176	5.06844
ANKRD17	chr4	-2.62436	-2.77846	-0.942605	-1.89428	-1.69272	-0.904152	-2.38311	-2.43141	-0.958347	-1.98146	-0.823373	-1.66704	-1.64092	-2.85206	-1.65843	-0.875488	-2.50053	-0.622166	-2.00156	-2.38021	-1.48535	-1.05797	0.851291
ANKRD18A	chr9	-2.35132	0.0616743	2.56463	-0.260272	-4.93616	6.59467	3.55271e-15	0.93451	-0.849259	2.87687	2.88387	-3.47681	-5.05262	-0.709517	0.232205	0.311065	3.35939	2.52559	3.3364	0.237534	1.03664	0.0858673	NA
ANKRD18B	chr9	-5.16178	-5.49147	-3.47517	1.38713	-5.51397	0.129133	NA	-3.13222	-2.99327	6.99944	2.06417	-5.36905	-3.35469	-1.60868	5.17173	-6.68019	-3.40316	-5.36936	-5.33305	-0.851846	-0.149642	0.178007	0
ANKRD2	chr10	5.03034	NA	8.84869	0.843256	3.55271e-15	NA	8.76498	-0.989115	NA	8.25564	NA	NA	8.97215	8.01372	0.441558	0.296675	0.68819	3.55271e-15	11.1107	8.04678	8.02612	3.04851	7.05302
ANKRD20A1	chr9	-4.23504	-4.61786	-4.90131	-1.09948	-7.13588	-4.68917	-3.64443	-3.70601	-2.67086	-6.35433	-11.9777	-5.52648	-12.5882	-5.51162	1.53269	-6.62626	2.10527	-5.91632	-8.54459	-4.85761	-5.03057	-2.50968	0.739276
ANKRD20A2	chr9	7.10325	NA	-5.91854	-3.01226	-0.105586	0.925004	NA	0	1.77636e-15	-2.87707	-9.92557	-2.46507	-5.63783	-7.66511	NA	0.96355	-3.9112	-6.56712	NA	-8.62959	-7.19763	0	NA
ANKRD20A3	chr9	-4.15509	0	-9.14908	-2.106	-1.13206	-0.937763	NA	-2.74436	-3.29919	-10.0296	-13.0025	-1.23854	-4.94914	-11.7128	-9.42911	-7.46561	-7.84625	-4.20922	3.55271e-15	-7.53273	-5.1266	-4.41225	0
ANKRD20A4	chr9	-2.78376	-1.02467	-0.367147	0.611031	-6.09156	-7.00243	0.539827	-1.66764	0.691942	-5.80273	-6.7413	-7.68058	-13.4698	-6.32897	1.99389	-11.3329	-5.97561	-6.54098	-8.15364	-3.73969	-0.0997527	0.581888	-0.362274
ANKRD22	chr10	0.508571	NA	NA	0.581575	2.03714	-3.40863	-0.0781479	-0.478275	2.74995	0	9.08583	5.19585	-1.22209	0.671335	2.79521	0.755275	-0.120222	0	NA	0.802477	-1.44306	3.14467	4.89355
ANKRD23	chr2	-3.29446	-4.43675	2.08122	-0.555888	-2.83815	0.342819	1.75287	4.16313	-3.67603	-3.97422	-3.46286	-0.15255	-1.98961	-5.70872	1.62983	-8.27345	-0.00545174	1.22629	-7.07954	-4.72367	1.50974	0.505925	-3.79146
ANKRD24	chr19	-1.03169	NA	3.55271e-15	-0.396825	NA	NA	NA	4.92663	5.60166	-1.09309	-7.36529	2.41606	-0.924719	0.758105	3.55271e-15	4.45866	-5.49591	NA	NA	4.82075	-3.23618	-1.77636e-15	0
ANKRD26	chr10	-1.64546	-1.38826	-1.10353	-1.49516	-1.71947	-0.985058	-0.905404	-1.22195	-1.59822	-0.162447	-0.800787	-0.358729	-0.411771	-2.13646	-0.490071	1.21416	-1.39349	-1.15058	-0.734926	0	-0.0570996	-0.128104	-2.19287
ANKRD27	chr19	-0.260697	-0.649939	-1.37402	-0.691585	-0.208489	2.79646	-0.445072	1.82421	0.606301	0.280315	0.145927	0	-0.197082	2.44797	1.452	-0.649637	-0.356913	-1.58855	-0.00443934	-2.35458	0.635714	-1.16597	-0.0511378
ANKRD28	chr3	-0.487339	-3.24402	-1.1259	-1.39854	-0.731383	-0.752761	0.0163719	-2.65706	-1.27732	-1.40167	-1.15502	-0.299063	-0.919385	-3.15971	-1.37931	-0.489573	-0.995413	-1.59442	-1.60679	-1.40974	-0.17986	-0.737984	-1.38839
ANKRD29	chr18	2.9185	-6.23886	-9.81137	-1.12134	-0.578109	-0.245887	0	NA	-2.90201	-0.0142727	-4.35565	2.36993	1.33714	1.60924	-3.3318	2.34161	2.71676	-0.557778	-0.663569	-0.124806	-0.204818	-0.685877	0.771628
ANKRD30A	chr10	NA	NA	-4.4105	0.417761	-3.15271	NA	NA	0	-2.03071	NA	-4.9292	0.732551	7.27837	5.13429	0	-5.77047	7.10543e-15	1.11433	NA	-2.9388	-6.82733	-0.869593	NA
ANKRD30B	chr18	NA	NA	-6.77434	-0.94175	-8.02908	NA	NA	-5.04932	-1.47282	8.2183	-7.50573	-2.34216	-7.51369	1.18277	-5.14485	0	-0.996406	-1.50571	NA	-7.82104	0	-0.912368	NA
ANKRD30BL	chr2	3.55271e-15	0	-3.55271e-15	-1.18281	-1.0977	1.50964	NA	-3.583	NA	0	-6.6719	3.55271e-15	-6.41151	0.0570191	NA	-3.26189	0	5.10468	NA	4.86996	-1.31422	1.77636e-15	NA
ANKRD31	chr5	-6.45673	-1.7376	-4.31778	-0.144677	7.53977	0.880875	NA	-0.625026	1.36562	-4.34708	0.897312	0	-0.453579	9.08821	-6.51109	0	-1.44796	-1.07005	1.82603	8.39793	-1.3227	-3.63653	2.56201
ANKRD33	chr12	NA	NA	NA	-0.114765	3.55271e-15	NA	NA	-1.96944	4.77311	-2.81626	-3.55271e-15	5.38905	NA	3.63392	3.55271e-15	-7.29806	-2.60986	NA	NA	4.10435	0	NA	NA
ANKRD33B	chr5	1.84859	-4.60823	0.752664	1.30618	1.34979	3.44539	-2.21109	3.54292	-2.5437	-6.02455	-4.87764	0.00315994	-2.02143	-1.67395	0	-1.70573	-2.16671	-1.64475	2.52346	-4.76288	-5.6026	-0.818289	-6.01962
ANKRD34A	chr1	2.54054	2.69412	3.22637	1.54782	2.85385	0.733117	1.77636e-15	7.42835	NA	2.15735	4.33492	1.60612	4.53503	1.02697	2.55656	10.9314	-0.0130937	6.0247	0	9.74291	2.05257	0.1641	5.0042
ANKRD34B	chr5	NA	2.80933	NA	-0.239293	0	NA	NA	1.8076	0.588688	3.55271e-15	3.55271e-15	-7.20589	7.42472	0.387662	-3.62404	3.39891	-4.3277	12.5184	NA	-3.9296	-3.16997	0.510165	NA
ANKRD34C	chr15	NA	NA	NA	-1.91944	NA	NA	NA	NA	5.29383	-1.13451	-7.7431	3.55271e-15	-10.4198	8.54202	-3.93579	-2.11335	NA	-6.45045	NA	3.55271e-15	3.55271e-15	NA	NA
ANKRD35	chr1	0.106615	NA	1.21473	-0.909792	3.08647	1.31428	NA	6.55556	3.19066	0.105564	NA	0.886509	0.112989	5.8832	1.29751	0.587344	0.680994	0.466761	0.747717	8.50468	0.964923	2.16058	-1.18472
ANKRD36	chr2	-2.21285	-3.63397	-1.41128	-0.409209	-1.50599	-0.310272	-2.20393	-1.10333	-1.7591	-1.57652	-1.53913	-1.07425	-1.26503	-2.1688	-0.783572	-1.19871	-1.55365	0.0138699	-2.10364	-1.93506	-0.516012	-1.51062	-2.81735
ANKRD36B	chr2	-0.538484	-2.06308	1.02182	-0.0516156	-0.271553	0.653103	-1.18267	-1.50811	-1.11827	0.528867	-0.462362	-0.208177	-0.138186	-0.180071	1.07717	-1.45067	-0.594442	-0.67887	-0.982694	-0.273534	0.608686	0.011317	-1.26534
ANKRD36C	chr2	-1.22033	-2.51705	-0.136095	-0.696228	-1.38664	-0.0732908	-1.49417	-1.2153	0.205165	0.112494	-1.1173	-0.606435	-0.720804	-2.75797	0.344977	-0.387364	-0.696303	-0.996202	-1.724	-1.15169	1.17136	-0.167996	-1.82451
ANKRD37	chr4	1.34928	2.2422	0.677001	1.46186	0.320032	0.00779215	3.64903	-0.0946475	1.25505	0.810225	0.768227	0.218553	0.326985	1.65076	1.59057	0.867099	0.567002	0.349911	1.095	0.002844	0.987143	0.740062	1.40954
ANKRD39	chr2	-2.03608	-1.53862	-1.32869	0.488097	-1.05536	0.817745	-1.8386	-1.05792	0.536852	-0.930765	-0.641205	-1.849	-0.750929	-2.22459	-1.34342	1.12421	-1.39117	-1.14456	-1.6128	-0.292823	0.486937	-1.45928	-1.7405
ANKRD40	chr17	-1.45643	-2.12389	-1.18565	-1.82306	-0.609769	-0.99287	-1.35666	-0.588456	-1.37018	-0.884492	-0.655749	-1.62123	-0.762459	-1.77016	-0.131242	-1.25616	-0.557673	-1.09893	-0.941389	-1.55801	0.519307	0.406093	-0.448704
ANKRD40CL	chr17	4.72641	-3.39608	-5.25933	-0.185496	8.2466	NA	1.77636e-15	2.88521	-2.05773	NA	-3.39692	1.41864	5.46778	6.00118	-6.57819	-6.47278	1.01807	14.6609	NA	-6.3435	3.55271e-15	0.956841	0
ANKRD42	chr11	-0.387538	0.152494	-0.87989	-0.895733	-0.731527	0.42205	0.112423	4.81345	-1.53803	-0.619276	3.88669	2.08194	-0.256402	-0.77644	1.02007	1.17629	-0.0665945	-0.250445	-0.922796	2.67045	0.763434	-0.605597	2.18765
ANKRD44	chr2	-0.968353	-2.43682	-1.98345	-0.91414	-1.05934	-1.37985	-1.93004	-2.4607	-1.02138	-1.19664	-0.494461	0.917462	-0.631426	-0.134707	-0.203712	-0.801301	-1.22848	-1.0241	-0.852515	-2.40044	1.73066	-0.601933	-1.18411
ANKRD45	chr1	-4.22142	NA	0.513848	0.323553	2.80272	2.53653	NA	2.50237	NA	-3.8813	0.638282	2.97701	-1.46299	18.93	1.07625	NA	5.92647	2.26232	3.55271e-15	8.25867	0.0541489	2.32983	2.57285
ANKRD46	chr8	0.415553	-2.66631	1.05743	-0.927618	0.0810263	0.982413	-0.740152	1.18546	2.23522	0.554889	0	-0.922572	1.52915	-1.22372	-0.438592	-1.54774	0.444098	-0.413953	1.79487	0.290591	1.4337	2.9578	2.77953
ANKRD49	chr11	3.57745	-0.663929	-0.449996	-1.1131	1.47658	-0.238547	0.32249	0.258258	2.01382	1.83008	0.891809	-0.168347	3.47102	1.65422	1.35729	2.46481	1.82089	2.75141	1.49871	0.0189147	0.742488	1.1374	2.44893
ANKRD50	chr4	-3.19354	-1.22728	-0.653486	-0.00816337	-0.469912	0.784078	-2.31022	-0.857564	-1.5685	-3.69095	0	3.24259	-0.970447	-3.829	-9.94512	-0.942623	-1.82776	5.0557	-2.205	-1.40604	0.540277	0.353299	-5.43831
ANKRD52	chr12	-3.97925	-7.8202	-2.92025	-0.225282	-0.23773	-3.77901	-4.85882	-5.41628	-1.35056	2.40256	-2.83957	3.2906	-2.83876	-2.37416	-0.522274	-2.80831	-2.8993	-2.55155	0.546194	3.36976	1.87727	-2.489	-1.80845
ANKRD53	chr2	4.90628	-3.8669	1.38339	5.7739	1.8144	3.70191	-2.42236	3.69717	2.10668	3.03783	8.82678	1.18757	2.27397	0.153117	5.10475	3.66556	-5.62027	-1.90958	2.96462	10.6378	2.55419	0.375619	3.19722
ANKRD54	chr22	0.519456	1.94382	0.0746842	0.943767	-0.012678	-0.227999	-0.143781	0.158912	-0.0596178	0.213662	0.817299	1.99907	1.06092	-0.168925	-0.210132	0.302664	0.608062	0.386779	0.547681	2.61254	0	-0.501764	0.557208
ANKRD55	chr5	6.41793	0.762792	1.64687	-0.385864	4.86882	-3.65282	8.915	-0.109041	3.60222	9.99784	1.61493	10.2641	9.33609	1.55206	-3.55271e-15	6.52665	3.6495	3.40854	9.46583	12.4498	4.73762	9.95313	7.73518
ANKRD6	chr6	-0.649155	-0.986038	1.87063	-0.110885	-0.750277	2.00651	1.08397	-0.536065	1.50138	-0.232279	-2.39945	0.30099	1.22118	-5.63963	0	-2.00722	0.937968	-0.338066	2.24529	3.00187	-2.30855	-2.21718	0.946479
ANKRD60	chr20	NA	NA	NA	1.77932	3.7629	NA	NA	NA	1.77636e-15	7.80899	0	NA	10.2689	6.76291	NA	2.64982	3.47961	NA	8.63388	NA	NA	NA	NA
ANKRD61	chr7	NA	12.0153	6.77459	2.11168	8.44219	-2.74161	NA	NA	1.01033	8.97379	3.78912	4.57904	2.37409	3.63109	7.10543e-15	6.97155	8.58298	8.51758	2.23115	6.02129	4.17389	4.66986	6.75999
ANKRD62	chr18	NA	NA	-5.67126	-1.22089	3.32615	-5.18591	NA	1.17651	3.11042	4.52316	-7.83712	2.02943	8.71271	-2.9477	NA	-0.320494	0.260977	3.41543	4.99466	-0.560888	5.58911	0.00902389	NA
ANKRD63	chr15	NA	4.51194	NA	NA	NA	NA	NA	NA	NA	NA	NA	NA	NA	NA	NA	NA	NA	NA	NA	NA	NA	NA	NA
ANKRD65	chr1	0.894699	0	2.70762	1.43721	2.99714	-0.143422	1.77636e-15	NA	1.81364	0.479829	NA	4.55395	1.8383	0.103026	0.638499	4.7096	2.38845	4.346	2.26663	3.48412	0.733855	-1.8933	1.96708
ANKRD66	chr6	NA	NA	3.67496	-0.876653	0.470492	-1.77636e-15	NA	1.44995	5.88042	6.43715	1.28578	3.55271e-15	0	0.683664	-4.79572	0	NA	NA	0	3.78422	0.254179	-0.674666	NA
ANKRD7	chr7	0.640104	-2.85532	6.00879	1.68694	0	1.06443	NA	4.51155	1.84643	10.4804	7.71539	2.65165	-2.50842	1.60976	3.55271e-15	-6.91595	1.10877	8.35235	-2.70613	-2.9103	3.55271e-15	1.87884	NA
ANKRD9	chr14	0.466197	-0.772755	-3.31401	2.30059	1.10818	-2.33052	0.521272	-1.40734	0	-1.84424	-5.42298	2.00919	-5.90058	0.212143	-0.629787	-0.210426	-1.4823	-0.321968	0	-0.534767	2.09674	-4.18832	2.26316
ANKS1A	chr6	-1.81256	-0.493016	2.00623	-0.218067	-0.0935002	0.000531186	-2.3283	-1.4278	-1.21725	-1.05983	-0.100171	0.658118	-1.26653	-7.72817	-0.639849	-0.768059	-0.920516	0	-1.2233	0.0143436	-0.815255	-0.403742	-1.25691
ANKS1B	chr12	2.43677	-3.03087	0.445751	-0.744229	-1.52325	-6.24466	-0.440009	-2.90356	-0.518586	-6.18649	-6.08233	-3.08934	-3.93994	-0.175903	1.43426	1.86767	-0.448208	-2.87226	-0.848921	3.18307	0.490901	-0.150517	-5.52473
ANKS3	chr16	0.962768	3.11623	-1.19056	-0.935157	0.0163539	2.19681	-0.2095	-1.34385	1.34119	-0.582228	-0.0907761	-2.54688	1.7241	0.454079	-0.639587	-2.79125	-0.252502	-0.719182	3.16127	5.28088	-0.312793	0.00370958	-1.34244
ANKS4B	chr16	NA	NA	-5.79133	0.172536	NA	NA	0	1.77636e-15	NA	NA	-7.24365	NA	-9.18762	0	NA	0	-4.77929	1.28578	NA	NA	NA	NA	NA
ANKS6	chr9	-2.37612	-9.02335	-1.75292	-1.03664	-1.41447	-4.57462	-2.09923	-2.34151	-2.86081	-1.68627	-2.17594	1.40013	-2.63726	-5.5138	-3.63749	0.440696	-2.41361	-2.40834	-1.80018	0.421402	-1.88407	1.89533	-3.7956
ANKUB1	chr3	-4.01132	3.50039	-3.57168	-0.133575	-4.08987	-4.22051	NA	3.98043	1.11526	1.95652	-10.7241	-9.49084	0.80015	-0.965052	-10.5561	0.0905312	-4.98732	-6.80587	NA	-5.41087	0.0814654	-1.0731	0
ANKZF1	chr2	1.52333	-0.989354	-0.859348	0.572392	0.604108	0.0558764	-0.486981	-0.463329	1.1071	-0.145451	0.0436825	0.511246	0.704871	-0.370406	0.681214	1.45439	-0.00757524	-0.0543262	0.449972	0.0167305	0.779755	0.782732	1.2576
ANLN	chr7	0.367254	2.96212	-0.649788	-0.100064	11.0346	-4.30513	-0.186353	-0.394005	0.511239	8.56306	3.38054	4.63912	-1.4756	1.30562	-5.00064	3.6226	2.40821	0.757465	2.51211	0.996936	1.85833	1.50507	5.64399
ANO1	chr11	1.98977	3.55271e-15	0	-1.00819	-4.96369	-0.239272	NA	-0.865713	-0.785245	0.534976	-4.26495	1.9447	1.49464	3.97993	-0.879553	0.0792256	-1.45919	1.98096	0.255719	0.303442	-1.02275	-1.08256	2.06174
ANO10	chr3	1.12404	1.76778	1.91603	-1.53113	-0.634675	0.35191	1.92487	0.0555813	1.54491	0.209303	-0.128948	-1.42984	0.636512	0.128292	-0.96923	0.922621	0.449258	2.08835	-0.0386576	-1.13316	1.60839	-1.127	1.00193
ANO2	chr12	0.203444	-9.43495	-3.07062	3.42013	1.04959	-0.53128	NA	-0.563851	-0.594441	3.49186	-0.644108	-3.22854	-2.11981	1.71083	2.11532	10.4361	0.510882	-0.329492	0.862904	-3.31428	-0.023285	1.26362	-2.87921
ANO3	chr11	1.21075	NA	-6.23775	-1.23106	-4.98689	-0.221327	0	-0.571827	3.42715	-4.68673	-4.63625	-4.1932	-11.8761	-5.08423	1.15781	7.00681	-3.18855	-3.88317	-2.76148	-3.18367	3.55271e-15	0.201113	-0.0238384
ANO4	chr12	2.72054	NA	-5.78428	-0.918023	-0.203113	-1.77636e-15	NA	3.81434	1.80514	-6.53723	-0.236301	-0.855046	-1.90928	0	13.2235	20.0111	1.87985	-4.99312	NA	-8.93998	2.14228	-0.784476	0
ANO5	chr11	-4.61189	0	7.84831	-1.14427	2.65249	-1.00489	NA	-4.7428	-0.94139	-9.50237	2.62877	-4.26679	-1.85844	-3.00939	-3.9337	-4.50764	-5.68382	-4.77024	1.46936	-0.167697	-4.63349	0.777075	0
ANO6	chr12	-2.11852	-4.21471	-1.14277	-1.20119	-0.217523	-0.97924	-2.54164	-6.53857	-0.523383	-1.16232	-0.281572	-0.818262	-1.15339	-2.03107	-0.476425	-1.05554	-0.84496	1.69384	-1.67527	-2.19679	-0.503717	1.97413	-3.21595
ANO7	chr2	-4.76573	NA	5.03199	0.917999	0.752444	-1.92007	3.35474	2.68444	1.37941	0.259176	9.92639	0.292728	-3.05878	3.61157	2.69706	1.64585	2.17327	-1.91138	-1.63043	-2.54418	-0.276667	0.105174	3.14943
ANO8	chr19	1.0028	-7.17158	-0.755824	-0.139885	-5.85513	-0.625049	-4.1966	-5.06429	-2.11385	-5.10059	-6.83753	-1.62641	-9.71883	-7.85219	-2.46281	-0.223111	-4.848	-4.26393	0.459638	-7.59528	-4.99234	-0.188362	0.590951
ANO9	chr11	-0.573355	-2.30345	-3.899	1.47574	0.810407	NA	0.309155	-0.446539	-0.853359	1.39204	0	2.94186	3.51049	-1.37578	2.11097	-1.29902	-1.12633	-0.173366	-0.78716	0.0575131	-0.799663	0.801818	-4.35596
ANOS1	chrX	-3.55271e-15	NA	-6.67936	-0.169322	-3.98892	1.47487	NA	4.85555	-2.10242	-1.31529	-7.52796	0.933262	-0.275124	-1.44079	0.00905657	0	0	-4.24315	0.935212	13.6378	-1.03744	0.0833966	-2.63872
ANP32A	chr15	-1.62946	-1.29773	0.173264	-0.129782	-2.02605	-1.50615	-1.78566	-1.87886	-1.85265	-0.800274	-2.24094	-0.588844	-2.29651	-1.78008	-4.09489	-1.98622	-0.711208	2.28019	-1.05601	-1.19323	-1.4064	-1.85136	-0.914615
ANP32B	chr9	0.54842	0.17294	1.39148	-0.038845	0.333908	0.0896521	0.0532566	-0.0506204	-0.254757	0.986774	0.092402	-0.200159	0.2868	-0.208943	0.224702	0.018335	0.229716	0.34092	2.11897	-0.2226	0.0276223	0.209266	0.359395
ANP32D	chr12	NA	NA	2.77636	0.944227	NA	1.77636e-15	NA	NA	NA	10.2616	NA	3.21007	NA	12.4728	NA	7.10543e-15	NA	NA	NA	NA	NA	0.0346198	NA
ANP32E	chr1	-0.429604	-0.617866	0.78533	-0.01189	-0.050178	-0.32593	-0.562807	0.211494	-0.259438	-0.420846	0.297186	0.540565	-0.0983682	-0.0966397	-0.340413	-0.0466485	0.0486388	0.0261047	-0.231049	0.0498312	2.53711	0	0.0346754
ANPEP	chr15	3.71032	1.59893	0.501276	-0.513913	0.415999	3.3143	0.151801	2.25826	0.996386	0.747691	-4.83824	-0.362835	0.162989	-1.22131	3.73559	0.232151	-0.257872	4.28984	0.997689	0.0727006	0.731762	2.51927	0.0714427
ANTXR1	chr2	-0.916399	3.55271e-15	-7.34732	-0.928877	-0.916394	-0.971625	0	2.02209	-0.65456	-0.678011	0.968399	0.824144	-0.183231	2.60293	1.72691	-1.48809	4.13166	0.335886	-0.536601	-2.64837	-0.519259	-0.394401	-1.04074
ANTXR2	chr4	-1.15547	-0.965805	1.66498	-1.19669	-0.913177	-0.724531	-0.490511	-0.212093	-1.06614	-0.981653	-0.596342	1.84539	-1.1186	1.64467	-1.35771	-0.550605	-2.5985	0.447327	-0.691734	-0.662932	-1.28003	0.166549	-1.936
ANTXRL	chr10	0.970348	-4.57595	3.11038	0.829756	-3.80456	1.70269	-7.56874	-4.12063	-0.514739	3.28651	-14.2637	NA	1.31234	2.42835	-5.38493	-0.414862	10.3037	-7.14609	0	-4.33543	NA	NA	NA
ANXA1	chr9	0.874534	0.102384	1.05498	1.65839	0.456608	-0.00908289	0.137241	8.8249	0.544154	-0.0724478	1.15101	0.753233	0.428178	1.78383	1.79577	0.382918	5.07096	1.51301	0.555344	-0.123232	-0.136422	1.36626	0.297765
ANXA10	chr4	1.96177	0	1.34655	-0.11355	3.84984	NA	NA	2.35249	0.259643	2.42843	4.95234	5.42306	6.35289	6.33533	3.55271e-15	0.818852	1.02123	-7.22782	0	0	0	0.23245	9.17412
ANXA11	chr10	-1.71851	-2.78347	-1.53174	-1.16113	-0.988801	-1.08438	-2.18551	-1.66802	-0.421549	-1.25528	-0.978757	-0.650812	-1.39828	-2.14554	-0.932805	-0.907565	-1.21661	-0.0733724	-2.21304	-0.752492	-0.876284	-0.643873	-1.8444
ANXA13	chr8	3.55271e-15	3.55271e-15	3.84064	0.142192	-5.74199	1.77636e-15	NA	1.17206	-0.685285	11.5461	NA	1.76158	-3.65817	6.80453	-0.0907567	4.21507	0.751276	3.74955	-3.55271e-15	-1.76039	3.27872	2.79943	NA
ANXA2	chr15	-0.510434	-0.285622	-0.298211	0.65071	-0.673692	-0.441131	-0.518571	-0.533663	-0.618975	-0.331606	-0.815452	-0.0455314	-0.555122	0.488655	-0.523856	0	-0.41024	-0.694979	-0.371784	-0.848151	-0.540087	-0.193915	-0.378613
ANXA2R	chr5	5.48731	0.822245	1.63611	0.740138	3.58901	0.680815	1.23861	1.77636e-15	0.0651664	5.00018	0.530094	4.88521	1.67476	9.62963	2.37366	0.0667026	4.22914	1.1942	3.50142	5.01685	0.695166	-0.162399	1.98148
ANXA3	chr4	6.25058	8.71106	-0.0823255	-1.74721	1.80362	-0.00939793	NA	-0.14566	0.965964	0.639686	-9.88221	0.531449	1.37544	0.531965	1.91521	0.644866	1.69106	0.14258	0.835201	2.89061	0.576877	0.927266	5.7265
ANXA4	chr2	0.044538	-1.50173	-1.53543	-1.25896	-1.74408	-1.02308	-0.895507	-0.243124	1.26068	-1.05966	-1.42293	-1.29942	-1.15381	0.369909	-1.13072	-0.363545	-1.24921	-1.65023	-1.04812	-1.52538	-1.18463	-0.706693	-1.22988
ANXA5	chr4	-0.321353	-0.231567	-0.363072	0.235015	-0.224072	-0.121445	-0.100991	1.45916	-0.430571	-0.213881	0.138232	0.266093	-0.179611	0.00981548	-0.0310877	-0.681027	0.359153	0.113401	-0.00648778	-0.00385167	-0.127615	-0.291812	-0.300464
ANXA6	chr5	-0.309448	0.440041	1.44365	0.176887	-0.214257	-0.437019	-0.468935	-0.440835	-0.500572	0.0543262	-0.870938	-0.768714	-0.125728	-1.21629	-0.803527	-0.35156	0.52959	-0.594605	-0.97435	-0.5298	-0.834742	-0.531461	-0.595373
ANXA7	chr10	-0.397901	-0.512014	-0.22711	-0.72644	-0.0772978	-0.130368	-0.507137	-0.510928	-0.431283	-0.0893201	0.213906	0.246782	0.342622	-0.330141	0.27005	-0.196358	-0.196133	0.139994	-0.183985	-0.0590362	-0.37393	0.515342	-0.312679
ANXA8	chr10	-0.792103	NA	0	1.35478	3.55271e-15	NA	NA	-0.813388	-0.579742	1.83801	NA	-4.7186	-6.26636	NA	-2.43811	NA	4.72864	-6.99488	10.2212	-1.86512	-0.140456	1.77636e-15	-1.09548
ANXA8L1	chr10	-1.09311	NA	NA	1.99855	NA	NA	NA	NA	-0.445025	3.0336	NA	-1.3222	NA	NA	-5.25032	NA	NA	NA	11.9824	-1.55229	0.791587	NA	0
ANXA9	chr1	5.83885	12.156	1.91154	0.016057	5.13378	1.17087	6.04339	1.81331	1.63193	2.65208	7.8754	2.20836	0.662352	2.02468	0.724976	9.68197	6.76375	2.13003	3.15722	9.56928	1.20846	2.56825	6.4658
AOAH	chr7	2.53602	0.174415	1.58167	0.809234	0.811921	4.24701	0.317779	-0.616483	0.100716	4.41699	1.59849	1.92441	1.87605	0.418364	1.15836	1.88885	9.2483	0.513816	4.30488	3.77664	8.97419	5.25892	0.891617
AOC1	chr7	-1.42487	3.55271e-15	-0.724128	-0.277218	NA	NA	2.9078	-0.573488	1.08737	NA	2.62877	-0.128442	2.21387	14.4558	1.7721	0	-0.100651	5.14015	NA	3.60879	7.24297	3.19044	NA
AOC2	chr17	-0.0378241	6.32442	0	-2.61104	-2.35489	NA	1.30558	-0.0273336	1.77636e-15	5.96167	13.1826	1.18757	6.24319	6.72766	NA	3.40889	1.23803	0.756786	3.61252	3.42585	3.55271e-15	-3.04963	12.3441
AOC3	chr17	-0.329035	NA	4.42941	1.32358	1.55316	-0.599743	-4.19443	2.26963	0.183116	0.0922202	7.67884	0.741333	0.46773	6.82615	2.19001	-0.14564	1.62994	2.46814	-1.02846	1.04706	-0.740368	-3.89787	0.54414
AOX1	chr2	1.07252	-2.82977	-4.88865	-0.744627	0.210767	-0.229149	0.322889	2.04615	3.33229	0.0765916	-1.95107	-2.34115	-0.250635	-2.30845	-0.460736	4.03175	4.05234	3.05083	-0.0391505	0	0.184836	1.03871	-0.525115
AP000295.1	chr21	5.15513	8.29524	-2.28397	NA	0.873347	0.74003	NA	NA	0.259643	5.62062	4.17665	0	-7.34457	NA	0.989149	4.33401	NA	-4.60063	-7.16925	-3.02247	0	3.0964	0
AP000311.1	chr21	-1.44521	3.32277	-3.4468	2.76473	-6.73061	-0.832707	-1.37457	-0.98831	3.55271e-15	-0.923643	-5.28865	-6.30096	3.58276	-4.6217	-5.77482	-6.73987	-1.90678	-0.747149	-0.0782306	2.20846	0.544516	-3.80457	-2.50436
AP000350.4	chr22	NA	3.16029	-6.84662	0	-2.34836	NA	1.77636e-15	NA	NA	-11.1264	7.16605	-9.45454	NA	3.55271e-15	-9.85223	-5.58744	0	2.79871	NA	-2.43359	NA	-2.67604	NA
AP000471.1	chr21	NA	NA	NA	3.4471	2.69855	NA	6.24769	NA	NA	NA	NA	NA	NA	NA	0.888427	NA	NA	NA	NA	NA	NA	NA	NA
AP000552.3	chr22	NA	NA	NA	NA	NA	NA	NA	NA	NA	NA	NA	NA	NA	NA	NA	NA	NA	NA	NA	NA	2.92782	NA	NA
AP000646.1	chr11	0	0	5.28645	-0.50257	NA	NA	NA	NA	NA	NA	NA	NA	5.80104	6.84246	NA	NA	2.55255	-4.14542	NA	NA	2.21994	0.582648	NA
AP000721.1	chr11	NA	NA	NA	NA	NA	NA	NA	NA	NA	NA	NA	NA	5.39922	NA	1.9984	NA	NA	NA	NA	NA	0	0	NA
AP000781.2	chr11	0.661503	-3.11379	-4.16653	0.656554	0.769582	-3.5966	NA	NA	1.89144	0.216756	0.982669	3.02874	-0.862407	NA	NA	-2.62604	6.49445	6.0716	9.65324	5.77145	1.78589	0.0794837	-0.123878
AP000812.4	chr11	NA	NA	NA	3.33967	NA	NA	NA	NA	NA	NA	NA	NA	9.39308	NA	NA	NA	NA	NA	NA	NA	NA	NA	NA
AP000944.2	chr11	-5.90527	NA	2.42147	-0.871584	-4.8512	4.72139	NA	NA	-1.41247	-6.83753	2.23674	-2.67197	-7.81189	6.73722	-4.60661	-4.32776	0.943721	6.9668	-4.13328	-4.44479	-2.21864	-1.56332	-5.07639
AP001034.1	chr11	NA	NA	-2.19289	5.24502	-4.15943	-2.03036	NA	0.877236	-0.643507	NA	10.1188	3.55271e-15	5.23857	8.40751	4.7883	NA	6.17763	NA	NA	NA	3.55271e-15	0.314416	NA
AP001267.5	chr11	-6.94831	-7.36825	-4.21176	-1.94498	-4.8744	-7.12068	-8.35602	-6.94917	-5.02771	-9.01488	-6.7068	1.21698	-7.08502	-9.86015	-8.78353	-6.72094	-11.177	-9.15463	-6.27689	-5.21854	-0.387871	-3.83435	-12.6026
AP001273.2	chr11	0	NA	NA	NA	1.33624	NA	NA	NA	NA	NA	NA	2.16851	NA	NA	0.383005	NA	NA	NA	NA	NA	1.71049	NA	NA
AP001453.5	chr11	-2.31746	NA	-8.33919	-3.25364	0.625378	1.58895	NA	0.722236	-0.953664	-8.91871	-8.31734	NA	8.91813	-7.90304	-13.8833	-7.83515	1.39676	-6.59978	-9.16312	0.956793	-5.92127	0.274179	-5.77512
AP001458.2	chr11	NA	NA	4.13469	NA	NA	NA	NA	1.80066	NA	NA	NA	NA	NA	NA	NA	NA	NA	NA	NA	NA	NA	NA	NA
AP001781.2	chr11	0	NA	NA	NA	NA	0	NA	NA	NA	NA	-1.1297	0	NA	NA	-4.92811	NA	0	0.816691	NA	NA	NA	NA	NA
AP001931.1	chr11	4.41979	NA	-6.60471	0.168151	NA	5.60218	6.29731	2.69114	1.75171	3.09468	9.192	4.51894	5.96056	4.67671	3.96296	7.888	3.79911	NA	8.82376	4.8844	0.285857	3.41755	8.962
AP002373.1	chr11	8.4072	5.06079	NA	2.32256	0.704208	NA	NA	0	NA	10.2122	NA	6.63313	5.7384	NA	9.82766	3.87134	NA	-4.37714	3.55271e-15	3.93122	NA	2.77782	NA
AP002495.2	chr11	4.04956	4.89352	0.13735	-0.273481	-3.76349	1.24391	4.25814	4.1299	4.67377	3.41951	2.20139	0.600581	2.2509	1.11126	0.860982	1.57282	3.4405	1.71197	7.05224	0.611552	0.9799	3.94768	6.5763
AP002512.3	chr11	NA	NA	-2.4359	0	0	0	NA	3.5319	1.4865	NA	NA	0.631107	0.786234	NA	NA	-6.64971	-3.3373	0	NA	5.76253	1.97183	3.16799	NA
AP002748.4	chr11	NA	NA	NA	NA	NA	NA	NA	NA	NA	NA	NA	2.48875	NA	NA	NA	NA	0	0	NA	NA	NA	-1.77636e-15	NA
AP002884.3	chr11	11.334	8.86897	6.66283	3.4471	3.55271e-15	-3.83612	1.77636e-15	NA	NA	17.8402	3.15496	-1.12316	3.09431	2.27845	13.0992	NA	3.36796	0.922906	4.65519	NA	NA	4.08516	13.3933
AP002956.1	chr11	1.56435	0.907126	-2.18667	0.959483	0.068327	-0.355984	1.42441	3.93115	0.374385	2.19118	3.1313	1.22759	0.999012	0.39867	7.58645	0.13849	-2.1356	-6.62736	-0.182398	2.4825	0.635252	0.495197	1.53243
AP002990.1	chr11	-0.254373	-1.66331	5.94417	3.7325	-1.84372	-0.107392	0.781678	-1.16908	-0.204958	-0.559395	-3.30076	-2.64261	-0.175115	-2.10655	-0.287261	-2.93398	-3.07595	-5.35701	-1.23378	1.00741	-0.305102	-0.716798	-3.21783
AP003108.2	chr11	8.27761	0.0170493	-0.286571	-0.464344	-4.45479	-1.3944	1.4439	-0.0810605	-1.82409	-3.96068	1.41836	0.786696	1.34572	3.12293	-5.14064	-2.7394	1.21468	-3.06714	-2.83136	-0.0352775	-5.88664	-4.02534	-3.23474
AP003419.1	chr11	NA	NA	0.277249	NA	4.6924	0.741858	NA	NA	NA	-5.86284	NA	NA	-5.3717	-5.16493	-5.67376	3.43928	NA	NA	NA	NA	0	NA	6.1019
AP1AR	chr4	0.0329908	3.97845	7.64524	0.56149	0.736229	0.561464	1.57939	0.63057	-0.876711	-0.270118	1.72682	0.940404	0.743336	1.10023	-0.720924	-0.524118	-0.26779	1.33988	1.91481	-0.381229	0.687028	4.25611	0.29
AP1B1	chr22	-1.68713	-1.42085	-0.271821	-0.0441513	-0.471215	0.985298	-1.30898	-0.106309	-1.25776	0.0934761	-0.486144	-2.3988	-1.95348	-1.15017	-1.2732	-1.15288	-0.709734	3.57756	-1.92013	-0.666252	-0.343302	-0.501448	-1.48135
AP1G1	chr16	-1.72567	0.862001	-2.29196	-1.68745	-0.898547	-0.165111	-1.44041	-1.34017	-0.181328	-1.2168	-1.01461	-1.65495	-1.61906	-2.44913	-1.46782	-1.30108	-1.38961	1.99921	-1.98942	-2.21656	-0.735204	0.0523437	-0.398402
AP1G2	chr14	-0.867819	2.1384	-0.54171	0.371806	0.12731	-0.157017	-0.731572	-1.01136	-0.807439	0.00631987	-0.557088	-0.874956	-1.19129	-1.20653	-0.625892	0.147613	0.43326	-0.398572	3.66974	-0.308937	0.259375	-1.01651	4.87292
AP1M1	chr19	-1.57493	-1.25036	-1.75054	-0.833774	-1.22211	-2.29153	-1.59789	1.56383	-1.7725	-1.29987	-0.831763	-0.787781	-2.85008	-1.62662	-1.40797	-1.04524	-0.927594	-1.84722	-1.0281	-0.397994	-1.43458	-0.481456	2.35657
AP1M2	chr19	0.493472	11.5531	-1.00138	-0.224672	3.09057	NA	-0.120061	0.38944	1.8501	0.448734	16.0565	0.142773	17.0799	-0.333527	0.0453415	0.402956	0.639364	6.41096	9.94948	-0.0857335	0.433711	1.05483	NA
AP1S1	chr7	-0.602412	1.20323	-0.674798	0.0407831	0.14243	-1.49078	1.89221	-0.540924	-1.12473	0.873207	0.292953	1.07146	0.286386	-0.341038	-0.144298	3.84063	1.09531	0.251817	1.25618	-1.40513	-4.19839	-1.27532	0.571692
AP1S2	chrX	-0.0514067	-0.707553	1.30541	-1.67327	-0.239854	-0.28627	0.101916	1.65318	-0.803662	0.333403	0	1.79544	0.364437	-0.996272	1.72751	0.490723	2.34026	0.0854516	-0.416318	-0.462807	-0.680829	-0.0373817	-0.25606
AP1S3	chr2	-1.49737	8.93263	0.322837	-0.139447	-1.84097	0	-0.805803	-0.288188	-0.399713	-1.53899	-2.59028	-4.79532	-5.13376	-2.62492	-2.61278	-1.21324	-2.68098	-2.25487	2.16656	0	-4.01355	-0.99131	3.34985
AP2A1	chr19	0.0352787	-0.235527	2.33882	1.9118	-2.05701	-1.593	-2.32851	-4.06206	-0.949009	-0.596984	0.169094	-5.6662	-0.473355	0	-1.13604	-0.482639	-0.560904	-0.813048	-0.485836	-4.1276	-0.871391	-1.93541	-2.13992
AP2A2	chr11	-1.38134	-0.871984	-4.21308	0.465087	-3.28172	-3.90141	-0.832823	-2.83441	-2.81921	-0.213111	-6.08021	-4.78422	-5.28602	-1.64944	-2.89979	-1.50442	-1.10397	-4.95524	-0.854342	-4.44047	-1.08031	-0.714454	-2.01522
AP2B1	chr17	-0.989531	-1.41523	-2.64871	-1.54131	-0.299313	-1.03899	-0.331853	-1.8185	-0.804571	-0.760678	-0.893608	-0.070315	-0.292454	-0.568521	-0.65984	-0.102367	-2.07028	-0.696002	-1.56608	-0.45549	-0.373641	0.760244	0.450368
AP2M1	chr3	-0.612757	-0.835307	1.44024	-0.565605	-0.488903	-0.836961	-0.258039	-0.496719	-0.30982	-0.378007	-0.602107	-0.767286	-0.580063	-0.728381	-0.621863	-0.63142	-0.368367	-0.479011	-0.476677	-0.611734	-0.612166	-0.323722	-0.613538
AP2S1	chr19	0.186834	0.857608	0.833159	0.202731	0.432067	-0.230195	0.337676	0.00145232	-0.527106	0.0381264	0.285888	0.173638	0.130725	0.263116	-0.184997	0.280055	-0.0215489	-0.0653593	0.285629	-0.227573	0.0629751	-0.173857	0.0282076
AP3B1	chr5	-0.464093	1.31648	0.611716	1.59066	-1.26871	-0.0345314	-1.01567	-1.57886	1.82174	-0.384425	-0.170519	-0.0315948	-0.222453	-0.187433	-1.20167	-0.409564	-1.21105	-0.107768	-1.37637	-1.06071	-0.840192	-0.0619077	-1.34969
AP3B2	chr15	-4.77097	0	-4.03556	-0.686429	-7.7199	-2.72481	0.365737	0	5.06276	2.48881	-0.00293046	-0.106567	-11.4512	0.590382	2.4891	-5.2279	-4.74539	-5.09448	-1.16082	-3.90148	-1.76963	0	5.16286
AP3D1	chr19	-1.44799	-1.0157	-0.830583	-0.520704	0.499701	0.669987	-1.35569	-1.82571	-0.486584	-0.979149	0.165638	-0.104205	1.00121	-2.18771	-0.818792	-0.728824	-0.701309	-1.0957	-0.792232	-0.333349	-0.381346	-1.1449	-1.54799
AP3M1	chr10	-1.50255	-1.06417	1.93842	1.85526	-0.231469	-2.50915	-0.617622	3.07418	2.36627	-0.421031	0.0208947	0.707917	0.392011	-0.347488	0.2274	0.054985	-0.494118	-0.964533	0.83439	-0.709351	-0.228367	-0.0783715	-0.0593452
AP3M2	chr8	1.92492	-1.60686	-0.548508	1.63448	0.149102	-0.515781	1.56153	2.79957	-1.44373	1.85552	-0.305692	0.345562	0.765012	0.317029	-0.5087	0.958523	-3.26788	-1.15817	1.2332	1.2836	0.0634997	1.11094	0.156287
AP3S1	chr5	-0.240445	0.174859	-0.743213	-0.599898	-0.163139	-0.638857	0.0217557	0.594759	-0.725411	0	-0.128484	0.551192	-0.247942	-1.21278	-0.323918	0.347189	0.672108	0	-0.224813	-0.0270038	-0.529697	-0.152877	-0.165905
AP3S2	chr15	0.511705	-0.809702	-3.37495	-0.828365	-0.951396	-0.0411606	-0.956225	-1.26859	0.23416	-0.13679	-4.88493	-2.26309	-1.80215	-2.19307	-1.35996	-2.04941	4.0789	-4.15449	0.842477	-3.49365	-3.579	4.79823	0.381053
AP4B1	chr1	0.885116	3.0084	2.13552	0.433175	0.0234663	-0.853451	-0.319335	-0.418168	-0.609494	0.824739	0.227555	0.38275	1.83476	0.475758	1.59017	2.02147	0.554575	4.47702	1.20429	0	3.92318	0.544615	0.9365
AP4E1	chr15	-2.83064	-4.6751	0.102631	-0.948974	-0.267718	0	-1.6961	1.54046	-1.0046	-2.64434	-0.487689	-0.788619	-0.130312	-1.52281	-4.99725	-0.561548	-2.02294	5.86756	-2.72454	-0.149365	-3.12907	-1.36488	-3.5116
AP4M1	chr7	0.272168	1.36671	0.995465	0.116103	1.10605	7.10343	3.06206	-0.611803	0.581985	1.06229	2.07027	0.583574	0.882072	-0.728385	0.152362	-3.09581	0.916208	0.369402	3.1512	2.48494	0.171709	1.39133	0.856383
AP4S1	chr14	0.818542	0	-0.0738026	-0.209291	-1.74163	-0.333131	0.810947	0	4.32783	-0.283125	0.0691699	2.57095	-2.12864	-2.69795	1.06141	-2.10732	-4.59486	-4.02162	-2.4875	4.79198	-1.0434	-3.37093	-1.52235
AP5B1	chr11	-3.78281	-0.35148	4.95997	0.0551961	0.678505	3.19495	1.76803	-2.35689	1.1948	-2.19626	1.43837	1.46807	-5.53797	-4.78361	0.00610911	3.35012	-3.32823	4.91295	1.15035	2.56381	0.306482	2.84109	-2.07389
AP5M1	chr14	-4.32462	-3.04763	-0.278407	-1.55338	-1.32957	-1.14599	-1.09586	-0.39053	1.43178	-1.25112	-1.39987	-1.0589	-0.670431	-1.29286	-1.37167	-1.72596	-2.12206	-2.01696	-2.66288	-0.968079	-2.58688	-2.46112	-2.2897
AP5S1	chr20	0.386836	-2.62512	-1.50206	0.204401	2.42419	0	0.837405	0.0261506	0.115732	-0.0580272	1.81043	-5.60128	-4.15132	-0.0605933	-0.337391	1.52379	-0.140116	-1.46375	-1.11571	-0.172715	0.617834	-0.0923043	-0.731509
AP5Z1	chr7	-1.25256	-0.134785	3.1391	0.899903	-1.14464	-0.618284	0.515905	-2.49685	-0.147603	1.93584	-0.674946	0.919431	-2.13142	-1.02606	-1.49511	-1.50286	0.96679	-1.58693	-1.80891	-0.497893	0.344327	-0.880159	-0.807693
APAF1	chr12	-2.34056	-1.12793	2.55243	1.24612	2.95063	-1.63385	0.526977	-1.7202	-0.334673	-2.48071	-0.370519	-0.453481	-1.53225	-4.01608	-1.49258	-0.448826	-0.24143	-4.71049	-2.67979	0.838616	-0.759306	-2.21925	-2.27466
APBA1	chr9	-5.03776	NA	3.55271e-15	-5.85123	NA	0.207061	NA	NA	NA	NA	NA	3.65354	0	NA	NA	3.46254	NA	2.36691	NA	4.59614	NA	1.83833	-3.55271e-15
APBA2	chr15	-0.182933	-2.86481	-1.09206	1.72616	0.109131	NA	-0.742557	4.22259	-2.19408	-1.27518	-1.50549	1.36006	-3.10939	-6.05176	0.0924036	3.5844	-2.15662	-0.992018	NA	6.0674	-2.08793	2.82591	3.64367
APBA3	chr19	-0.362341	-1.0236	-0.14349	0.49535	-0.674556	-2.36253	1.08962	0.711958	-0.766345	0.554738	-0.171331	0.694899	-1.48676	-0.760528	0.170761	-0.127741	0.305985	0.398366	2.00625	2.77632	0.936453	-0.111763	1.48456
APBB1	chr11	2.07726	-0.321773	1.04726	1.54218	0.64058	0.0499945	0.243064	NA	-1.02106	0.181903	0.425576	-0.528673	-0.116879	-2.07201	-0.163741	1.00953	2.48939	1.82413	0.00443934	3.35149	0.263525	0.2323	1.74971
APBB1IP	chr10	0.243367	0.0520353	0.633391	-0.387875	-0.171028	1.73945	-0.654058	4.2815	3.89319	0.889046	-0.204485	0.795101	0.657974	4.89868	0.60049	2.10179	11.8075	-0.29764	1.94116	1.19333	0.719327	2.04591	-0.586217
APBB2	chr4	-0.87741	-1.9321	0.262087	-1.61817	-1.59134	-2.49654	-3.69472	-1.31764	2.61712	-0.938438	-8.51491	-1.34477	-1.42502	-3.10577	-6.34218	0.0679219	-0.852965	1.42495	-1.52999	2.32287	-1.7931	-1.51724	-1.72615
APBB3	chr5	2.69414	1.6708	3.52829	2.10116	1.57785	1.81575	2.5677	2.32445	0.319292	0.590115	0.943957	0.128612	1.2959	0.517977	0.686156	1.73738	1.15966	2.61851	0.534153	1.55425	2.28661	-0.0833985	0.593775
APC	chr5	-2.70093	-0.953649	0.667058	-0.473917	-1.32344	-0.271015	-0.819777	0.638342	-2.33647	-2.04544	-1.32069	-2.67801	-0.901087	-2.73954	-0.375794	-1.26327	-1.17144	-1.30424	-2.45546	-2.34875	-3.11722	-1.74366	-3.49452
APC2	chr19	NA	-3.49299	2.04825	3.92621	1.22429	-1.77636e-15	1.77636e-15	3.24842	-3.8622	-1.67226	-7.91523	-4.85891	-8.75688	-5.30667	-3.03653	-1.24583	-4.83578	-3.9656	-0.529961	6.69329	0.442449	0.360733	-3.31029
APCDD1	chr18	0.268575	2.7172	11.4751	0.822986	0	-0.589265	1.77636e-15	4.1109	3.48522	0.580338	2.65891	7.64905	0.466222	2.77229	2.72165	-0.226935	5.22915	7.10543e-15	0.210758	0.172285	-0.62803	0.180268	-0.214888
APCDD1L	chr20	3.78552	-4.32168	NA	-0.369694	4.87291	NA	NA	NA	1.77636e-15	9.02824	NA	8.36707	-0.0239176	1.4085	1.19971	5.51058	-0.911138	NA	NA	NA	6.39501	0	-0.657062
APCS	chr1	NA	NA	NA	0.311048	NA	NA	1.77636e-15	NA	2.78246	NA	NA	0	NA	8.4899	NA	NA	2.50161	4.30048	NA	7.62258	NA	NA	NA
APEH	chr3	-0.475784	0	-0.358887	0.603843	1.57902	-0.500454	-0.190294	0.994091	-0.614079	-0.182477	0.446076	0.57445	0.990509	0.21542	0.106107	0.00476638	-0.141883	0.0552762	1.19704	0.48393	0.160204	-0.275161	0.483075
APELA	chr4	NA	3.55271e-15	-5.68066	1.70527	-7.27927	NA	5.06279	3.35754	4.71091	4.48628	NA	1.97767	-1.69603	3.60302	3.3808	2.83571	0.172322	3.48894	NA	-1.26785	1.98793	0.642091	NA
APEX1	chr14	0.573524	1.54662	1.16559	0.185459	0.480302	0.613335	0.552718	0.670584	0.205637	0.0844622	0.551561	0.252011	0.677449	0.199801	0.636503	0.993824	0.166057	0.424485	0.297093	-0.0655457	0.0383027	0.246348	0.469893
APEX2	chrX	0.124858	5.77472	2.61472	-0.746563	3.07797	3.9188	0.0806621	0.555398	0.466071	0.723577	2.05627	1.61846	3.8072	1.16047	1.08245	1.22017	-0.452156	1.72485	1.16867	2.42517	1.05995	2.15397	1.25123
APH1A	chr1	-0.330501	0.752563	0.673787	0.0783188	1.01171	0.0597341	2.26954	0.177988	-0.470109	-0.190585	0.1149	-0.012225	0.298029	1.38496	0.0282198	1.54311	1.14892	0.200919	-0.114098	-0.074391	0.365844	0.201748	0.334931
APH1B	chr15	-0.292218	-0.352146	-1.8474	-0.329747	0.238188	0.561208	2.63957	1.33363	0.50691	0.577563	0.338889	1.06329	0.0957696	1.16196	0.655371	-1.28372	0.0295355	-1.20659	0.223544	1.16297	-0.507784	-0.352549	0.190869
API5	chr11	-0.39752	-0.384765	-0.969317	-1.04886	0.155967	0.767303	-0.463879	-0.0203543	0.194183	-0.654717	0.077952	-0.311922	0.0458174	-0.793953	0.134466	-0.230132	-0.207542	-0.690101	0.0468848	-0.451726	0	0.167709	-0.413384
APIP	chr11	0.651182	-2.32407	0.0710955	-1.97241	0.521585	1.034	-0.190508	-1.12012	-0.398973	0.155558	0.0231895	-0.482702	0	-1.60094	-1.39734	-1.07871	0.32398	-0.296015	0.887502	-0.410995	-0.65209	-0.76171	-2.28357
APLF	chr2	0.0279962	-6.91554	-6.43869	-0.926775	-2.15269	-0.963241	4.52042	-0.900879	7.9058	0	0	-1.56141	-1.51416	-3.43581	0.252821	-4.84594	-3.39053	-2.39758	-2.19293	-8.37992	3.39975	-2.70352	6.27729
APLN	chrX	8.40113	NA	6.37026	-1.23425	-4.37044	0.897028	2.86006	NA	NA	-0.0466726	NA	2.92351	NA	NA	6.49769	3.17838	0	-7.31559	0.489114	7.8761	4.86013	7.81425	NA
APLNR	chr11	3.1046	NA	NA	-0.749067	3.38763	1.03863	NA	NA	-0.70872	-0.0960418	0	7.63317	3.35973	6.66883	NA	0.717154	4.233	3.0926	2.12754	4.31843	2.05472	3.75393	1.95821
APLP1	chr19	2.05598	3.55271e-15	2.96949	2.9769	0.543298	0	0	2.22939	2.58596	4.22119	0.680485	2.82464	7.2784	0.469465	-0.33065	-1.16909	6.73745	6.71416	0.834197	6.60843	3.04966	-4.31824	1.09996
APLP2	chr11	-0.897363	-0.615041	0.0661875	-1.38102	-0.526372	-0.774052	-0.270369	-0.963278	-0.562565	-0.550375	-0.368878	-0.63366	-0.600142	-1.07214	-0.325093	-0.772582	-0.751664	0.302978	-0.906032	-0.626288	-0.617909	-0.033952	-0.863867
APMAP	chr20	-0.461854	-0.634592	1.4164	0	0.38893	0.571324	-0.384619	-0.253887	0.261136	-0.202891	1.50385	0.176616	0.681017	-0.379517	0.767476	0.315144	0.0385993	0.709793	-0.446568	0.577393	0.449567	0.489505	0.0483524
APOA1	chr11	9.47126	-4.59175	3.56404	1.90119	2.45273	1.2447	-0.25265	NA	3.8147	4.70521	5.92832	2.63684	-3.79802	9.6809	-2.33015	14.1309	2.05406	NA	1.48004	5.55062	3.34049	-5.26227	0
APOA2	chr1	15.9991	1.29283	3.55271e-15	1.69149	1.42289	NA	NA	1.77636e-15	3.62549	20.7476	NA	NA	16.6182	9.88014	1.9984	13.3146	13.8522	NA	NA	8.471	NA	NA	NA
APOA4	chr11	NA	0	NA	3.13017	NA	NA	NA	NA	4.261	6.60843	NA	NA	5.4934	NA	NA	NA	2.67877	10.9517	NA	NA	NA	NA	NA
APOA5	chr11	NA	NA	NA	-1.72187	3.55271e-15	NA	0	0	5.50491	4.7187	-3.58962	NA	-10.1904	8.30211	NA	NA	6.58142	5.13787	NA	2.8092	NA	NA	NA
APOB	chr2	-5.60534	NA	-5.30795	-1.25492	-3.27138	-3.50075	NA	2.04778	0.159555	-4.58	-14.8938	-5.97549	0	NA	1.77011	2.08896	-4.44111	8.49352	0	-8.75654	1.58811	0.313442	NA
APOBEC1	chr12	0	2.52382	NA	-1.07283	3.43731	NA	NA	4.35175	NA	NA	NA	NA	4.76339	6.00878	NA	5.26363	2.40462	NA	NA	NA	NA	NA	NA
APOBEC2	chr6	5.54639	3.38813	3.32379	7.28483	NA	1.88734	3.62915	NA	1.77636e-15	3.75216	6.0935	10.2217	5.22622	2.96321	4.68928	5.2347	6.50769	5.86865	5.60798	8.63526	4.797	NA	4.06736
APOBEC3A	chr22	6.62377	0.755714	6.46581	2.86351	3.85525	NA	5.90097	0.482602	1.07492	20.0177	-0.826866	-7.72574	11.0952	18.0978	-0.219838	4.13732	3.83575	8.06122	7.97545	0.688266	0	6.04255	5.56591
APOBEC3B	chr22	1.10866	2.17186	1.48825	1.93509	1.04672	NA	3.30551	0.978239	0.438468	8.26763	6.18851	1.75814	-1.0187	4.11168	9.68412	4.78991	1.46148	1.08539	5.43082	0.0582754	4.73677	2.53379	8.26941
APOBEC3C	chr22	-0.90167	-1.27992	-0.334364	-0.300514	0.382018	0.493108	-0.344117	-1.09515	-0.757734	-0.227161	0.200687	0.106585	0.405487	0.211494	-0.0313396	1.49128	-0.252986	-0.0746266	-0.341847	-0.0452807	0.213778	-0.118107	-0.691092
APOBEC3D	chr22	-1.9053	-3.54943	-0.901122	0.837691	-1.48399	-0.751113	-0.477507	-0.997486	0	-0.122505	-0.292986	8.31677	-11.2242	0.53463	0.936437	3.38697	-0.674226	-3.60706	2.59668	2.74682	-1.50219	1.70369	-2.37641
APOBEC3F	chr22	0.418594	-1.52142	-1.30898	3.32129	1.68495	-0.643086	0.472306	3.03347	-2.61381	0.9685	0.558594	-0.974317	5.27523	0	-0.762065	-2.46689	1.24351	0.206346	1.47072	7.43089	0.515982	-0.180841	5.19474
APOBEC3G	chr22	0.687935	-1.1581	-0.387853	2.51613	0.186855	1.33799	-0.5397	2.74054	0.439672	-0.312036	0.455628	3.38209	1.23291	2.79006	-0.815214	5.30918	2.13284	-0.0921992	0.755356	1.30971	0.135563	3.30317	1.51572
APOBEC3H	chr22	0.499417	3.90915	6.38792	-0.603796	3.98703	NA	3.75662	6.22221	1.21127	-3.39897	8.86159	NA	9.62177	4.24182	3.6355	5.4992	-2.30515	3.16299	14.3457	5.91159	3.3736	5.25461	7.47669
APOBEC4	chr1	-3.55271e-15	-5.61465	NA	2.52275	2.27532	3.55271e-15	NA	4.86757	0	-4.44036	NA	-1.63335	-8.14809	10.3738	NA	-2.34456	3.76503	NA	3.55271e-15	3.61542	0.382073	0.164578	NA
APOBR	chr16	-0.659851	0.000955732	5.18374	-0.119789	2.19593	1.96733	2.37894	-1.75242	0.497787	2.62408	3.31326	2.00453	0.904934	6.69087	0.811308	0.242211	2.52252	4.42745	-2.60376	1.03083	2.06656	6.5217	-0.873383
APOC1	chr19	2.47089	0.0722262	3.896	1.82381	-1.2338	-0.046905	3.37236	4.34379	1.74452	2.89692	3.85596	0.336897	1.42183	3.12278	8.25097	3.52944	8.71603	8.87178	6.33344	13.1924	3.51065	1.74757	3.17131
APOC2	chr19	-3.55271e-15	-6.29446	5.72882	-0.176351	-2.33654	NA	-3.90471	1.76239	-3.03012	5.01349	NA	NA	-6.89547	NA	10.2215	-1.15561	2.05051	NA	NA	2.94123	3.10444	-1.19436	NA
APOC3	chr11	NA	3.36216	NA	3.89643	NA	NA	NA	1.77636e-15	2.59102	17.1957	4.16921	NA	NA	10.6795	NA	4.16194	3.40924	NA	NA	NA	NA	NA	NA
APOC4	chr19	NA	NA	NA	4.29061	NA	NA	NA	NA	NA	-4.90283	NA	NA	NA	10.0152	NA	NA	5.5225	NA	NA	7.64947	NA	NA	NA
APOC4-APOC2	chr19	NA	NA	NA	3.12959	NA	1.77636e-15	0.937698	NA	-3.72033	1.38537	NA	NA	NA	NA	0.913535	NA	-5.00137	NA	NA	NA	1.39045	NA	NA
APOD	chr3	1.7446	NA	-1.22505	3.57402	2.12856	1.44103	NA	3.97557	-1.6448	2.49627	19.2859	2.09829	0.496731	11.4802	8.23258	3.25634	11.4743	3.13284	0.897851	15.6909	1.95604	1.84836	2.40364
APOE	chr19	2.3073	14.9358	2.06878	1.08948	4.9913	1.44282	0.814677	4.92808	2.13345	2.62764	16.9682	1.81173	1.46803	7.44875	3.43929	3.01385	9.04635	10.0313	0.772795	4.58938	4.30992	0.805027	4.31606
APOF	chr12	NA	3.55271e-15	3.99952	1.84731	2.35181	NA	1.04265	1.94886	7.53826	NA	-7.17539	2.70585	NA	-0.966888	NA	4.61973	3.88273	-5.27165	NA	4.19237	-1.45597	5.65928	NA
APOH	chr17	-5.5011	-3.99427	1.5213	-0.281273	-2.21055	1.1488	6.38273	9.4428	3.14696	2.74616	-0.487145	0.462925	-2.25146	2.9346	1.61066	-6.63284	7.98798	-2.95504	3.55271e-15	-4.96241	NA	4.35462	-4.73839
APOL1	chr22	-0.677353	1.9446	-1.58239	1.48116	0.538379	-0.113346	1.29593	0.178319	0.706641	-0.130682	0	2.0275	0.801025	2.245	1.54129	-0.195403	1.94093	0.887794	-0.038563	3.61295	0.603332	0.822466	0
APOL2	chr22	-0.26753	0.759175	-0.907902	-0.377362	0.329122	-0.0197191	-0.580009	-0.90925	1.34705	0.43399	0.542889	3.24132	-0.0572636	0.253558	0.426765	0.892789	1.95719	-0.807341	1.00959	-0.282867	0.80174	0.63173	-0.505253
APOL3	chr22	0.340206	0.50348	0.566236	2.57027	-0.226058	-0.467454	1.13826	3.28445	-0.78789	-0.107701	0.477981	0.932281	-0.371493	6.29172	1.26483	-0.0916224	0.29846	0.592572	-0.215248	-0.981409	-0.977006	3.82651	-0.303151
APOL4	chr22	3.09557	0	5.79674	-0.2235	3.57669	1.7468	NA	NA	3.07103	1.68425	2.4284	1.70059	1.04876	2.4001	2.75264	4.03999	3.27716	8.36713	1.21263	8.45517	1.58936	0.439331	4.72212
APOL5	chr22	NA	NA	NA	-1.92724	NA	NA	NA	8.55254	NA	NA	NA	NA	NA	NA	NA	NA	NA	NA	NA	NA	2.09377	NA	NA
APOL6	chr22	-4.14908	-4.44701	-1.1832	-1.66991	-1.3306	-0.997738	-3.8718	-4.18266	-1.30872	-3.18433	-0.983434	-1.32216	-0.861423	-4.89131	-1.34261	-1.59072	-4.42658	-0.819929	-3.89122	-0.732558	-1.34765	0.155805	-4.78275
APOLD1	chr12	1.3805	0.283855	-1.0017	0.926163	-0.691007	-0.587108	-3.83521	0.168913	-0.546713	0.758737	-3.12693	-1.66791	0.519	-0.605584	14.6881	-0.117308	3.86154	2.17162	-0.670098	-1.12495	1.09616	2.23988	6.18933
APOM	chr6	4.61169	7.51089	1.24229	-0.694546	2.53127	NA	4.67227	3.88539	3.05326	2.42218	3.93722	0.804186	2.13999	2.12213	1.45029	-6.18614	6.90032	-2.41416	8.39688	3.58267	3.02299	-0.586759	4.35354
APOO	chrX	1.79806	2.19063	0.687974	-1.65914	1.80473	1.61052	0.649515	7.62456	1.36815	0.738884	2.17039	1.90268	1.90482	1.13263	0.141171	0	1.13475	1.90591	1.01727	0.635133	0.314738	-0.132746	3.37582
APOOL	chrX	-2.64082	-3.41326	-1.23181	-1.10476	-0.889936	0.157345	-2.25238	-2.62164	-1.43601	-2.39228	3.43632	-0.601513	-0.600253	-2.51961	-0.908164	-0.0501517	-2.13718	0.168805	-1.36954	-2.00127	0.0459789	-1.10515	-2.89144
APOPT1	chr14	-0.187847	-0.775822	0.288094	0.432828	-2.03647	0.0528994	0.447229	-0.367002	0.816183	-0.170276	-1.32159	-1.13991	-0.966458	-0.140402	-1.4853	-0.679338	0.343014	-0.880691	0.462763	-1.0199	-0.861965	-0.853825	1.73985
APP	chr21	-1.24578	-2.11889	-1.7365	-1.32452	-0.463117	-0.568972	0.20582	-1.87827	-1.23735	-0.426339	-0.649855	-1.2762	-0.202205	-0.379329	-0.649558	-0.452031	-0.244949	-0.351597	-0.903423	-1.3527	-0.0201756	-0.471823	0.282928
APPBP2	chr17	-1.06706	-2.22273	-1.29719	-1.10788	3.45145	-0.401926	-0.906927	-1.15628	-1.06291	-1.5534	-0.760205	-0.0670011	0.341415	-3.18117	-1.30889	-1.03515	-1.31974	-1.36371	-1.29773	-1.33791	-1.16613	1.09455	-0.739783
APPL1	chr3	-0.524949	-2.39438	-0.720447	-0.591034	-0.332034	-0.879642	-0.933739	0.359602	-1.65659	-0.365025	-0.818837	-0.714231	-0.890331	-1.86547	-0.788851	-0.795498	-1.01969	-1.14371	-0.9734	-1.16728	-0.484146	-1.06353	-0.807015
APPL2	chr12	-0.0223753	0.40548	2.96854	-1.16338	-0.44179	-0.626028	1.15099	-0.197516	1.72691	-0.0605114	0.118312	2.17776	0.120482	0.372375	0.111405	0	-0.499463	-0.158547	-0.221753	-0.989686	-0.262993	-0.323367	0.399924
APRT	chr16	-0.185314	-0.00797658	-0.406926	0.0435216	-0.176862	-0.0676879	-0.089919	-0.198715	-0.388224	-0.0989935	-0.01573	-0.0630861	-0.0998092	-0.131993	-0.286295	0.28929	0.268285	-0.301817	-0.261546	-0.19542	-0.309052	-0.149815	-0.248255
APTX	chr9	0.454709	1.01675	3.78134	-1.42573	0.00515903	1.77912	1.84396	-0.185699	-0.291418	0.0343576	0.699965	1.19487	0.770576	0.775119	0.140925	0.698176	1.53789	0.231142	1.37451	-1.53916	0.684514	0.0660626	0.0690382
AQP1	chr7	1.75948	3.55271e-15	3.22845	-0.482951	0.989969	0.488992	0.198094	0.484775	3.92235	0.863379	NA	1.92498	1.11438	0.12973	8.37647	1.50438	-0.163055	NA	0.4428	5.34627	1.7802	2.78433	3.2641
AQP10	chr1	3.72748	6.45701	-0.832824	0.435744	1.3356	1.61181	NA	NA	NA	3.55271e-15	NA	NA	10.4066	0.687682	NA	NA	2.77934	4.15837	NA	3.76563	-2.87134	1.77636e-15	NA
AQP11	chr11	3.35938	1.95557	3.20102	0.515992	8.24082	5.01255	1.06985	1.04051	4.0419	7.7823	6.62004	0.418676	10.634	0.279047	10.6253	1.89508	0.8083	7.29807	3.01201	-0.584176	1.64318	NA	6.53916
AQP12A	chr2	0	4.18154	3.42783	1.76061	NA	NA	5.2237	-0.336189	0	NA	NA	NA	NA	-1.6654	3.49692	4.46313	4.33413	NA	NA	NA	NA	NA	NA
AQP12B	chr2	NA	NA	NA	0	1.16707	NA	1.77636e-15	2.21146	NA	NA	NA	NA	6.15266	-2.19308	NA	NA	3.51167	NA	NA	NA	NA	NA	NA
AQP2	chr12	10.8322	NA	0	-1.03307	NA	NA	NA	1.77636e-15	NA	3.55271e-15	NA	NA	0	NA	0.00617994	3.71846	NA	3.75807	0	7.22255	-6.13665	NA	NA
AQP3	chr9	0.957237	0.57373	1.39177	1.79629	1.49695	2.78466	1.72859	-0.960472	2.89415	0.827704	0.911685	0.665338	5.45311	0.932874	2.33294	4.12315	4.08322	1.13154	1.31323	-0.757057	1.46668	3.31693	6.54772
AQP4	chr18	8.53538	0	2.14479	3.78417	4.30439	-1.77636e-15	NA	-1.77636e-15	1.77636e-15	0.125762	-7.65222	-1.45158	2.77482	0.0792815	-4.18014	-4.39781	7.84555	-5.99011	4.76807	-3.29682	-0.616376	-0.654765	0
AQP5	chr12	NA	NA	4.34969	1.38466	NA	3.78009	NA	0	NA	5.43463	5.42419	-1.71013	NA	NA	-3.11804	0	3.60769	NA	NA	9.87263	0.487625	-3.00761	NA
AQP6	chr12	7.00725	0	0.028298	-1.32814	3.55271e-15	2.03233	NA	1.77636e-15	1.29778	11.6091	NA	2.06465	0.0832286	3.55271e-15	NA	-5.67976	0	0	3.55271e-15	-3.66683	-4.30059	-3.77474	NA
AQP7	chr9	-0.167758	NA	NA	-1.11956	1.5086	1.67724	5.58596	2.68775	2.73027	0.380421	-7.09295	2.63892	1.41319	2.59069	-6.4979	1.03453	2.64568	3.30606	0.337179	-2.10039	0	4.4979	7.12612
AQP8	chr16	7.55527	1.56373	NA	0.669125	7.33095	NA	NA	2.23604	NA	2.37877	13.9293	NA	6.1403	-0.391717	NA	NA	0.651675	NA	0	12.7055	4.92104	4.77546	8.68194
AQP9	chr15	6.35386	0.539985	4.37641	0.646918	6.91309	-1.77636e-15	NA	5.1397	0.247611	2.66951	NA	1.18661	13.1488	3.20837	7.82638	2.36153	3.55271e-15	2.47587	-1.85132	4.61409	3.116	5.29699	2.91293
AQR	chr15	-3.43798	-3.46556	-1.90021	-1.75768	-1.66021	-1.77054	-2.5848	-3.8044	-1.2071	-1.8022	-1.82413	-1.11796	-1.34284	-2.92341	-1.00888	-2.16349	-3.12351	-1.07513	-2.89301	-1.94049	-2.1215	-0.92894	0.160763
AR	chrX	-2.96265	NA	-3.42696	-0.593922	1.78087	-1.77519	-3.84072	2.46541	0.652482	-2.71431	0	-1.91436	-1.48745	5.53882	-0.659644	-5.67774	-4.26353	0.812326	-5.53696	-6.26666	-1.494	-1.43318	-5.39904
ARAF	chrX	-0.53684	-0.0328091	-0.346182	-0.0861897	0.162756	0.741855	-0.564981	-0.279969	0.225633	-0.327506	-0.161706	0.457188	0.745682	-1.22213	-0.0101186	0.462394	-0.634996	0.110317	1.25509	0.473626	0.923931	0.164495	0.429734
ARAP1	chr11	-1.05767	-0.747029	0.830045	2.29936	-1.34318	-0.3119	-1.517	-1.62613	-0.757622	-1.09754	-1.28864	-1.11562	-1.09094	0	-1.77989	-0.358812	-0.296729	0.00217594	-0.465235	-1.90839	-0.552216	0.21972	-1.53417
ARAP2	chr4	-0.170659	-2.01434	-1.12246	0.829547	-0.452075	1.28229	-1.38457	-1.70218	-0.12015	-1.33356	-1.29995	-1.22676	-0.20899	-2.27043	0.261791	-0.203515	-1.49699	-1.31805	-0.306267	-1.61921	-0.696725	-0.0481821	-1.02654
ARAP3	chr5	-4.00868	10.9739	-4.2613	-0.76477	-3.13892	-0.798899	-1.92586	-2.37258	0.898824	-1.75145	-7.13009	-3.83646	-2.48172	0.361926	-4.06841	-2.23735	-3.25341	0.692862	-2.84352	3.565	-2.51624	1.41985	-3.02002
ARC	chr8	4.33124	2.31068	2.94642	1.11004	3.321	NA	NA	1.14647	3.44503	1.99469	14.8718	8.36707	1.51885	6.54647	0.100913	3.03505	3.69288	1.85074	5.23742	6.70413	4.55857	1.27261	6.33113
ARCN1	chr11	-0.934253	-0.255949	-0.82947	0.21024	0.365039	0.0173771	-0.715836	-1.51004	-0.684603	-0.574034	-0.0153358	-0.315279	0.195986	-1.7829	-0.00342981	-0.263003	-0.76035	0.276256	-0.739621	0.936888	-0.516605	-0.314787	1.78705
AREG	chr4	0.900453	0.250465	2.1235	1.29372	1.44884	3.65434	0.4306	0.625719	0.523354	0.998758	1.44218	2.50049	4.09136	5.20991	1.83503	1.27877	1.52133	1.21917	2.74377	1.83128	3.97072	3.7769	1.47169
AREL1	chr14	0.334323	-0.148474	-2.59047	-1.26028	0.911221	0.382819	-1.16049	0.155572	-0.216277	0.523055	-0.997964	-0.656372	1.49719	0.921068	-2.12461	0.244226	-0.0494757	0.319623	1.37402	-0.727495	-1.4143	0	0.576801
ARF1	chr1	-0.438565	0	-0.154512	-0.6075	-0.235466	-0.334224	-0.295308	-0.0579992	-0.390164	-0.398558	-0.115714	-0.506389	-0.255261	-0.428444	-0.116775	-0.395042	-0.266611	-0.36023	-0.259689	-0.361239	-0.388387	-0.298403	-0.407153
ARF3	chr12	-0.464566	1.72217	-1.24653	-0.113919	-1.17211	0.472168	-0.018008	-0.835416	-0.939174	-0.233455	0.575275	-1.08877	-0.745732	-0.829727	0.685596	-0.86739	0.217774	-0.514902	0.080977	-0.25111	-0.332048	-0.747967	0.528625
ARF4	chr3	-0.406902	0.0351363	-0.252405	-0.641224	-0.226857	-0.0830681	0.45362	0.0987501	0.0459892	-0.232284	0.404153	0.208615	0.0359701	0.744573	0.111958	-0.225608	0.0593631	-0.109767	-0.079187	0.380828	-0.256553	-0.0765639	-0.0972452
ARF5	chr7	-0.0484237	1.84631	2.14533	0.00626997	-0.104887	0.0206765	0.178666	-0.0494214	1.05322	-0.196488	0.174437	-0.340013	0.00785414	-0.0138659	0.251255	0.0849301	0.375834	0.820639	0.286854	-0.120667	0.101713	-0.243086	0.0295669
ARF6	chr14	-1.56784	-1.37348	0.117283	-0.4187	-0.19391	-0.526486	-1.5524	-1.4803	-0.823136	-1.05219	0	-0.00651534	0.0548039	-1.15734	-0.0601768	-0.0454029	-1.47109	-0.220654	-0.833346	-0.579679	-0.384504	-0.188253	-1.22743
ARFGAP1	chr20	0.131903	2.32847	-0.049795	3.25357	0.793609	0.0954731	0.830218	0.559673	-1.12812	-0.321915	-0.293416	-3.5332	-1.79458	1.51836	0.0786576	0.468872	-0.0911957	3.42508	5.87422	1.36657	4.41651	1.68947	-0.371511
ARFGAP2	chr11	-0.192833	0.0145449	-0.585028	0.432814	0.0924013	-1.21141	-0.70208	1.31148	-0.00150569	0.195692	-0.214638	0.156332	-0.429118	-0.993361	-0.464754	0.0667355	0.371066	0.0669598	0.0344218	-1.1296	-0.248925	-0.0960302	-0.437956
ARFGAP3	chr22	-0.206562	-0.0296165	-0.613087	-1.06954	-0.112288	0.0802296	-0.0111517	0.680973	-0.143232	0.095718	0.441515	-0.176616	0.0517977	-1.25811	0.0585068	-0.31752	0.547418	0.51156	-0.207542	1.3191	0.113024	-0.0345389	0.0610022
ARFGEF1	chr8	-1.14719	-2.67854	-1.69936	-1.09454	-1.33178	-0.964644	-1.73993	-2.06937	-1.41085	-1.5726	-1.42901	-0.683165	-1.21507	-3.10799	-0.209259	-1.10567	-0.572606	-0.134377	-1.86865	-2.97102	-0.481685	-0.773143	0.323368
ARFGEF2	chr20	-3.30224	-3.39002	-1.88835	-1.00572	-1.23385	-1.34314	-4.34495	-3.0743	-0.342183	-1.53095	-1.19404	-1.32756	-1.46984	-4.32819	-0.540299	-1.17423	-1.71185	-1.63508	-3.75571	-2.69392	-0.894696	-0.748359	1.47801
ARFGEF3	chr6	-9.85618	NA	7.85093	-1.85149	-1.3906	-2.2637	3.55271e-15	-2.40461	-0.833094	-5.60683	-7.00542	-1.88825	-1.73707	-5.95103	-2.61699	-2.47832	-7.49456	-5.10775	-8.06689	0.585567	-1.51233	-1.70015	-0.883519
ARFIP1	chr4	-0.442954	5.02153	0.686983	-1.73721	0.161424	0.664854	-0.793442	-0.202219	0.20413	-0.0995698	0.947952	-0.378592	0.243093	0.139561	0.324832	0.164745	-0.588747	0.373068	0.104297	-0.958006	-0.216826	0.190552	-0.281371
ARFIP2	chr11	-0.608098	0.30819	-0.82573	-0.459021	0.672244	0.147371	-0.248392	-0.0869629	-0.937143	-0.462961	0.962433	-0.30456	0.624267	-1.12932	-0.15554	0.00274805	0.440387	0.235823	-0.189853	-1.33516	-0.323814	-0.634004	-0.677305
ARFRP1	chr20	-0.521155	4.15502	-1.07428	-0.597092	-0.539829	-1.84095	-0.929223	-1.11616	-0.463085	-0.618876	-0.660656	-1.57802	1.84142	-0.17792	-0.818155	-1.23495	0.0357817	-0.309972	-0.9646	2.81032	-0.122716	-1.17618	0.0265426
ARG1	chr6	3.69354	9.41065	3.05795	-0.0471331	1.80432	3.15169	2.47376	NA	4.45072	7.33857	0.19637	10.9892	8.9755	9.95403	0.614096	1.60883	-2.2212	10.0318	9.26353	-4.10728	1.81356	4.08582	8.37442
ARG2	chr14	0.605073	8.74934	4.27301	-0.000234803	1.01548	-0.680998	2.55023	0.94194	3.28288	2.1187	2.59326	2.2053	2.31101	3.38445	0.577362	0.813659	1.56645	6.5163	3.24508	3.47378	1.14598	0.156998	4.67648
ARGFX	chr3	0	0	4.36636	0.155073	0	-2.95754	NA	-2.5281	NA	NA	-2.53758	-6.51469	-0.425857	0	0	-5.49962	-3.89963	-5.5428	NA	2.63693	-5.89092	-0.108728	NA
ARGLU1	chr13	-1.6594	-1.1963	0.0759973	-1.3716	-0.774575	-0.985207	-1.67272	-1.41389	-0.443789	-0.870619	-0.737739	-0.320249	-0.668427	-0.875092	-0.388954	-0.416647	-1.13907	-0.57362	-1.3791	-0.827059	-0.338001	-0.434234	-1.56961
ARHGAP1	chr11	-1.41429	-1.27231	-0.704296	-0.523907	-0.928625	-0.732906	-1.18741	-0.111064	-1.10293	-0.84359	-0.599449	-0.724755	-1.20405	-0.985651	-0.975193	-1.11988	-0.737776	-0.542988	-0.74	-0.563284	-0.610299	-0.999836	-1.3457
ARHGAP10	chr4	-2.29017	-2.73126	10.4893	0.637323	-0.918271	-0.826183	-4.48971	-0.174854	-1.9829	-1.5848	-3.62247	-3.04412	-1.24012	-5.22124	-1.91537	-1.94234	-4.97339	-3.39741	-2.09145	-0.45835	-1.63179	-1.40076	-2.49465
ARHGAP11A	chr15	3.55271e-15	3.98083	-3.95753	0	NA	NA	3.55271e-15	0.84823	-2.17761	-4.33132	0.825785	0.892358	1.07489	-3.33894	0.496898	3.34444	5.53242	-6.28921	-4.9482	8.37094	2.92782	0.649405	NA
ARHGAP11B	chr15	NA	3.62103	0	NA	NA	NA	1.94445	0	-1.14715	0.637465	NA	1.49995	NA	NA	NA	NA	NA	4.48912	NA	7.64684	2.40201	NA	14.5849
ARHGAP12	chr10	-1.45404	-0.0266029	-0.0719387	1.85876	-0.746865	0.421028	-1.17332	-0.410763	-0.452368	-0.586604	0.369241	-0.139596	-0.1749	-1.26982	-0.0923943	0.282851	-1.47807	0.584004	-1.29094	-2.70768	-0.602723	-0.450823	-1.80772
ARHGAP15	chr2	1.57731	1.44231	0.174891	-0.34602	-0.496543	1.77004	-0.805587	0.197319	0.165574	3.44929	-0.481136	0.797913	0.777851	1.12741	0.514157	0.945953	0.238754	-0.152629	0.824612	0.185977	8.63973	1.83497	1.45224
ARHGAP17	chr16	-0.685384	-2.33849	1.97151	-0.846601	-0.408954	-0.904727	-1.45742	-1.52226	-1.55047	-0.171978	-1.62797	-0.70429	-1.53402	-3.67797	-2.065	-1.09844	-1.20465	-1.17241	-1.46445	-0.184462	-1.44867	-1.93054	-0.215242
ARHGAP18	chr6	0.0782799	0.151885	0.467825	-0.638632	-0.148908	0.707632	-0.396968	0.204188	-0.613701	0.405298	1.57049	-0.0764276	0.783562	-0.366244	0.880712	0.0146272	-0.24913	0.437729	-0.730266	0.0288334	-0.116545	0.465893	-0.437824
ARHGAP19	chr10	0	-5.5502	-0.503126	-0.86527	0.387666	0.4107	3.68024	-1.19186	-1.2064	-1.19666	-2.20588	-1.34711	1.07689	1.78594	4.02334	-2.9575	-4.49522	1.52437	0.895738	0.45792	0.85531	-1.71679	-1.22119
ARHGAP19-SLIT1	chr10	1.909	NA	NA	-1.15567	NA	3.55271e-15	NA	NA	NA	NA	NA	NA	7.10245	0	NA	4.74078	NA	5.46874	NA	NA	3.55271e-15	NA	NA
ARHGAP20	chr11	-1.49388	NA	0.196504	1.56065	1.43598	0.989436	NA	2.29553	0	-2.86453	1.76983	1.15694	-1.60674	0	-1.59396	1.97434	NA	-0.465264	-0.102338	-4.19525	0.411593	-0.420872	-3.77404
ARHGAP21	chr10	-1.28131	-3.1021	-0.91867	-0.765518	-2.45804	-1.46752	-1.49323	-2.55863	-0.515033	-1.43583	-0.324669	-0.594702	-1.68282	-1.0543	-1.53558	-2.29086	-2.00747	1.43528	-2.05827	-2.00122	3.59358	-1.53146	-2.30082
ARHGAP22	chr10	9.80572	-2.07917	-0.319795	2.66843	-0.0447393	8.21182	0	6.47481	2.49557	-1.15306	5.97727	-1.84444	3.6002	-0.806647	-0.164213	0.169042	-6.00005	-5.17635	0	12.7073	1.27664	-0.391625	1.1434
ARHGAP23	chr17	-3.00864	NA	-3.68397	-0.93221	-3.76745	-5.05125	NA	1.9128	1.77636e-15	-4.52681	NA	-5.57642	-11.6747	3.55271e-15	-4.76014	-4.14163	3.55271e-15	-1.33747	-0.437089	0.0551621	-1.94621	-3.27332	0.951192
ARHGAP24	chr4	-0.116186	-0.994494	4.28709	-1.30566	-2.55287	-1.10291	-1.48804	3.04061	-0.0229757	-0.866952	-0.52596	-0.931571	-1.24375	-0.507426	0.325681	-0.78357	0	-1.00728	-0.188756	-0.276663	-1.12207	0.559959	-1.76919
ARHGAP25	chr2	1.29957	-0.813965	0.295275	1.87251	0.170538	3.94728	-0.564411	2.11258	-0.887318	0.818758	-0.17801	4.07641	-0.0784988	1.68478	1.85344	0.20769	0.759244	-0.076545	1.02758	0.0143119	1.6971	3.46368	1.4415
ARHGAP26	chr5	-1.30538	-1.46832	-1.7945	-0.516608	-1.01184	-1.89254	-0.81279	-1.86389	-1.18249	-0.0394166	-3.06143	-2.42311	-2.23296	-1.85268	-1.957	-1.77622	-1.3524	-1.50901	-2.21683	0.719036	-0.0540138	0.424639	-1.31173
ARHGAP27	chr17	-6.72283	-4.06495	6.74476	3.62566	-2.04012	-2.22532	-1.9901	-0.397369	-1.254	-6.71612	-3.50333	-1.96535	12.793	-3.59826	-6.40313	-3.31529	-2.92914	-3.55846	-4.19576	3.13671	-1.5546	-6.32791	8.57393
ARHGAP28	chr18	-2.50268	-7.91071	-1.69242	-1.04943	-1.21948	2.83738	0.944881	2.75427	1.68526	-2.53029	-6.7572	1.65694	-5.05113	-5.73812	-5.72006	0.332854	3.23923	0.117309	-2.26715	-5.2821	-0.746957	-2.54074	-2.57928
ARHGAP29	chr1	-3.20605	-8.47736	-5.44561	-1.04411	-1.58483	-1.35985	-1.90684	1.0495	-0.584639	-1.18955	-6.29037	-1.40098	-1.57563	-2.92747	0.448686	-1.53898	-4.66363	-1.85551	-2.5905	-3.38309	-1.37752	-0.878427	-4.48547
ARHGAP30	chr1	1.7412	-0.928935	0.0722359	0.0830056	0.253725	1.83048	-1.13468	-0.311474	-0.219027	1.69956	-0.0762724	2.29411	1.22445	11.0367	1.53044	0.594484	-3.36745	0.167872	6.92191	0.385717	2.26309	5.29317	-0.576229
ARHGAP31	chr3	-1.48158	-5.61393	-5.6712	-1.45197	-0.446945	-0.924967	-2.28114	0.07155	0.108658	-1.6326	-2.30036	4.47472	-0.859343	-2.61417	0.536678	-1.17884	1.44376	1.53345	-2.9549	-1.90762	0.23431	-2.08094	0.796388
ARHGAP32	chr11	-4.92145	-5.59163	2.45856	-1.21053	-1.38527	-2.44841	0.597539	-1.41639	-1.62991	-3.20561	-5.97455	-0.950819	-2.71712	-6.94354	-0.38916	-3.46889	-1.24762	0.528981	-4.59486	-2.5638	-0.806017	-1.34545	-6.48197
ARHGAP33	chr19	-0.622939	-3.8314	1.75999	-0.91766	-2.78845	2.12501	4.33039	2.90883	-2.64996	-4.56994	-8.74243	-5.42357	-4.69575	0.970807	-2.06836	1.74498	0.670074	-2.35222	3.30435	-3.99721	3.35772	0	0
ARHGAP35	chr19	-4.32477	-1.2888	1.01923	1.66465	-1.78755	-1.99917	-1.64417	-2.54063	-1.2418	-2.71002	-0.975137	-1.3277	-3.11047	-0.339791	-1.38377	-2.42493	-3.89051	-1.84637	-2.11166	-1.32406	-0.98681	-0.169026	-2.82659
ARHGAP36	chrX	0	NA	NA	1.47665	NA	NA	NA	NA	NA	NA	NA	NA	7.40089	3.55271e-15	NA	6.14896	6.85803	3.96456	4.62701	0	3.55271e-15	NA	NA
ARHGAP39	chr8	0.95776	NA	NA	-1.30926	-0.822917	NA	0.575906	0.262811	0	17.0741	3.26299	0.735689	2.85864	-11.0228	-6.86136	-4.57174	-6.12754	-3.30142	NA	2.08601	-0.12355	-4.3065	-7.31491
ARHGAP4	chrX	0.750436	-0.330862	2.51545	1.47826	-0.189899	0.614098	-0.217953	-0.26435	-0.503967	9.30949	-0.839733	-1.48326	-1.30095	2.52673	3.58338	2.12284	2.57364	-0.350894	5.56761	2.42059	1.34258	1.103	0.257138
ARHGAP40	chr20	2.55438	NA	NA	0.69068	NA	NA	3.11109	NA	1.43094	1.74625	6.92032	0	-7.88647	6.49907	NA	-2.95346	8.35265	NA	NA	11.5929	6.00447	7.59646	NA
ARHGAP42	chr11	-3.82173	0	-0.571515	-0.876476	-8.22621	-0.70872	-0.82577	-3.17618	-1.5658	-3.57557	-6.36172	0.0608152	0.185043	-1.90513	-6.04884	-3.45018	-1.0308	-7.74312	-1.61249	0.633421	-1.16492	-1.14215	-2.93571
ARHGAP44	chr17	2.39139	-5.7956	-4.31196	-0.278425	-3.17823	0.39726	NA	0.606558	-2.35509	-2.57265	-11.6183	0.516604	-3.70331	-6.75487	-2.32859	-1.07643	-1.68337	-2.4789	0.44947	7.18884	-1.25667	3.15316	0.0856647
ARHGAP45	chr19	-0.2233	-0.305547	2.53151	0.300432	0.151091	3.1262	-0.843336	0.131916	0.380984	1.75821	-0.0460005	2.06286	-2.30963	0.338487	0.631876	0	0.155935	-0.467183	4.72631	1.02734	0.468039	2.34626	1.17044
ARHGAP5	chr14	-3.22355	-3.56814	-2.69957	-1.05737	-2.06176	-1.22493	-2.69284	-1.63958	-1.32135	-2.76682	-1.50634	-1.41298	-0.518835	-2.76313	-1.72473	-0.899767	-1.9628	-1.04867	-2.75562	-2.184	-1.46343	-0.473248	-2.87758
ARHGAP6	chrX	-2.83334	3.58778	-4.02481	-0.00691181	-0.901156	-0.59696	1.6208	-3.91579	-1.80546	-2.93122	-5.18015	0.209266	-1.15885	4.42472	-2.09777	-0.984677	0.77076	-1.64524	-3.3095	1.52335	-4.39484	-1.67273	-3.52137
ARHGAP8	chr22	0.0565249	2.16724	-3.87901	-0.24074	-2.30979	-3.73883	-1.2778	-1.96431	-0.969438	-2.17885	6.38631	-4.14643	1.97842	2.20015	-3.55218	-2.86961	2.44359	5.73816	0.182329	-2.02283	-2.44972	-5.57608	-0.175548
ARHGAP9	chr12	1.87404	-0.677479	0.165684	-0.310215	-0.167498	1.52747	-0.620823	NA	-0.302661	2.19698	-0.645215	2.57291	2.05194	5.4903	0.734871	-0.0531556	0.428233	-0.296938	4.02882	0.925605	-1.05423	1.75639	0.374011
ARHGDIA	chr17	-0.512165	-0.226304	-0.0854946	-0.605224	-0.543016	-0.845691	-0.89106	-0.243417	-1.54343	-0.294457	-1.0529	-1.29318	-0.72148	-0.312627	-1.09063	-1.19906	-0.866435	-1.25718	-0.571024	-1.0501	0.281431	-0.639475	-0.545348
ARHGDIB	chr12	0.732547	0.0550081	0.477246	-0.142521	-0.0305361	0.217695	-0.058177	8.6349	-0.116443	0.8207	0	1.15086	1.26479	1.19744	1.14742	0.677695	10.4266	-0.0952958	0.180661	0.938168	1.59261	1.22214	0.593321
ARHGDIG	chr16	NA	NA	-3.29375	-2.03353	0	1.01326	NA	2.57643	NA	8.12197	NA	NA	0	-1.00003	0.589679	0	1.48231	NA	NA	8.46105	NA	NA	4.49008
ARHGEF1	chr19	-1.92588	-1.12961	1.09819	-0.262666	-0.723147	-0.347172	-0.558088	-0.0692829	-0.214719	-0.166136	-1.15945	-0.202565	-2.57818	-1.02404	0.457972	-1.19447	-1.88932	-0.818628	-0.670284	-0.993595	-0.472391	-1.06789	-1.09684
ARHGEF10	chr8	-3.32131	NA	0	-0.848576	1.0886	-5.11398	0.923325	1.77636e-15	0.563879	-9.74924	5.71379	0.855073	-11.8054	0.257945	NA	-6.11952	0	NA	3.55271e-15	0.38913	-3.9912	0.52638	0
ARHGEF10L	chr1	-1.4411	1.17117	12.177	0.933556	-1.204	-1.97961	-1.02723	-2.04877	0.0201779	-0.519116	-9.55815	0.582059	-4.04277	0.687805	-0.918279	1.1577	-1.27311	-3.76519	1.66551	3.12443	1.68095	2.00639	-1.24196
ARHGEF11	chr1	-6.69041	0.228286	1.50424	0.454095	-2.51452	1.41785	-1.94099	0.758662	-1.59803	-1.53983	-2.27595	-3.59763	-3.16321	-0.333459	-1.54667	-0.590119	-3.25316	-0.865568	1.29073	-3.36132	-0.45626	2.17263	-1.35614
ARHGEF12	chr11	-4.59568	-1.90878	-3.44423	-1.74751	-1.79531	-2.90204	-2.84293	-3.38836	-2.08383	-2.45975	-7.47392	-2.10443	-2.98461	-2.38202	-2.95685	-2.62992	-4.05837	-4.22975	-3.99866	-2.3278	-2.05167	-2.64588	-4.3676
ARHGEF15	chr17	3.07574	NA	NA	1.11865	1.08873	-0.234316	0	NA	0.611505	0.692615	0.93543	1.18188	3.34223	7.77396	-2.18404	-0.365271	2.32009	0.061018	-0.446817	8.14285	4.1651	1.91007	-0.671178
ARHGEF16	chr1	1.0843	NA	3.55271e-15	2.0176	NA	-3.68387	-2.45375	-0.30609	-2.17731	0.762573	6.01044	-1.1382	-6.46908	-2.1111	0.642593	0.961114	-0.116466	-0.701987	NA	1.92036	-0.352001	1.69907	8.81779
ARHGEF17	chr11	-0.943534	-3.99011	-2.41508	2.97451	-1.29565	-1.09133	-6.30464	-3.16976	-2.08351	-1.4061	0	-1.25567	-0.914527	0.588091	4.45182	-4.94892	-3.67708	NA	-2.16818	-3.34341	-1.20067	-0.80068	2.93907
ARHGEF18	chr19	-7.8873	0.50938	-3.31841	4.25658	-3.2864	1.06443	-5.15476	-3.50789	-0.562196	-8.37694	-2.51403	-4.13643	-12.3779	-2.07622	-7.55854	-9.44618	-5.50935	-3.29834	0	-3.63395	-1.88904	-2.58208	2.87847
ARHGEF19	chr1	3.77082	10.4712	-0.20799	4.76537	2.30957	3.40989	6.05962	3.96113	1.22378	1.31697	2.5549	5.31221	1.34223	4.51938	0.849266	1.28158	2.9916	4.8153	1.86541	0.111031	2.64487	0.149096	1.18876
ARHGEF2	chr1	-0.280189	-1.18606	-0.753755	0.793435	-1.51095	-0.805728	-0.603095	-1.72519	-0.699101	-0.581888	-2.26431	-1.87363	-3.0137	2.66159	-0.0876784	-1.36166	0.076654	-1.01316	-1.37762	-0.979969	-1.49291	-1.40671	-2.27071
ARHGEF25	chr12	5.38783	NA	3.94651	0.847204	4.73491	0.959199	NA	4.91771	NA	6.8733	NA	2.10666	2.3786	9.00219	10.38	0	NA	NA	7.72672	0.643016	-2.05472	2.22138	8.71977
ARHGEF26	chr3	-2.44513	0	-9.78324	-2.56701	-4.18383	-3.93867	1.77636e-15	-1.77636e-15	0.959379	-5.53976	-10.6856	8.50871	-3.17919	-5.57648	-4.67396	-4.33377	-4.27062	-11.4862	-0.9853	-5.73337	-1.68917	-2.85249	-1.65423
ARHGEF28	chr5	-1.61512	0	-4.323	-0.598393	-1.89603	0.281998	-5.43382	-4.33658	-2.81145	-6.02832	1.26578	-2.34892	-5.65675	-3.34859	-1.95052	-5.65322	-4.70817	3.75436	-3.46861	-2.51969	-1.31835	-3.75398	6.65648
ARHGEF3	chr3	-0.00547768	-2.27844	0.833197	2.38006	-0.725738	0.729287	-0.53609	-1.00532	0.0134036	-0.113822	-0.546451	0.395487	0.4146	-1.81665	0.502786	1.49715	-3.21847	-0.27415	-0.255097	0	-0.89801	1.44708	-0.853192
ARHGEF33	chr2	-4.86535	-7.17009	4.73713	-1.16728	0	1.91852	NA	-0.167788	2.4513	-4.72328	-0.300769	1.25482	-4.37056	4.76669	-0.39168	0.677029	-0.308874	-1.26321	3.66911	5.56216	1.91005	2.02049	0
ARHGEF35	chr7	-2.53961	NA	3.84493	2.46171	-1.95047	1.62566	3.90647	-2.28894	0	-0.477231	3.57325	3.38186	NA	-1.42179	-9.67606	-4.09475	-2.40575	-3.69005	-0.26696	-2.97443	-3.68746	-5.32566	3.55271e-15
ARHGEF37	chr5	-0.237491	-1.51483	-1.79405	-1.09134	1.39667	0.473405	3.24949	-2.38565	-0.456486	0.500125	0.492518	-1.1375	-0.877158	-0.975225	-0.874875	-7.83929	1.41146	-5.80664	-1.09774	-0.926713	-0.611719	3.01434	-0.577805
ARHGEF38	chr4	-6.82666	-2.05381	-0.398484	-1.31666	-4.56055	0.242022	0.924857	-0.635537	-3.47543	-0.643706	-5.46955	-1.62545	-2.35604	-1.41278	-7.49961	-2.71073	-0.988196	-8.47781	0.172707	-0.516688	0.659447	-1.8617	1.85012
ARHGEF39	chr9	4.28705	3.76232	4.95732	-0.81613	1.75116	-0.395198	-2.6309	0.6694	-2.22292	-1.9799	0.823177	2.43575	-0.372306	-0.365254	-6.72196	-1.69481	2.14796	-3.27677	-1.25751	3.45309	-2.90895	-2.49264	-1.4323
ARHGEF4	chr2	0.564912	NA	-5.80456	-1.45992	0	-2.98206	NA	0.977155	-1.40767	-4.09467	-0.803148	2.89077	2.2201	-3.06695	-3.37679	-8.74534	-1.80011	5.73953	NA	-2.7422	0.209484	5.54976	-1.21728
ARHGEF40	chr14	-1.61965	-1.42965	3.09315	0.0670131	0.142884	0.475321	-0.721251	-1.09538	-0.125615	1.70432	4.8065	-1.98128	-1.35819	-1.00496	-1.18499	-0.298833	-2.99262	-0.994577	-2.33071	-1.03742	1.24527	-0.757835	-1.74214
ARHGEF5	chr7	-5.7382	0	-3.93725	-0.483479	0.665176	-1.53532	-0.0276884	-3.06543	0.0136596	-2.64424	-2.84208	-3.44156	-6.05499	-0.420801	-6.65597	-5.6463	-3.05619	-6.2085	-6.8168	-5.0028	-1.76972	-5.19854	-6.15718
ARHGEF6	chrX	-1.12128	-2.63987	-0.0720454	-0.111203	-0.434578	0.303854	-0.652056	-0.419561	-0.645879	-0.952318	-0.171855	0.524509	0.778854	0	3.15306	1.13599	-1.50119	-0.170183	-1.57626	1.81297	0.397161	3.80645	-2.15709
ARHGEF7	chr13	-0.805166	1.66439	-2.02864	-0.995849	-0.481141	-0.651976	-0.65258	-2.78463	-1.16731	-1.20862	-1.26012	0.285242	-1.04231	-2.49234	-1.72408	-1.06278	-1.43329	-0.803085	-1.3659	-1.71029	-1.21409	-0.75105	-1.8223
ARHGEF9	chrX	-2.07116	-4.60269	-0.457853	-1.26093	-2.09324	-2.0051	-2.58477	-1.62229	-2.28385	-4.4244	-4.57604	-5.32959	-3.29456	-4.23905	-2.94328	-4.81658	-3.65895	-2.93982	-1.68518	-4.40136	-3.4896	-1.13355	-2.47354
ARID1A	chr1	-2.47949	-2.75652	-0.481937	-1.52102	-1.60891	-1.76146	-2.84881	-3.6484	-1.33039	-2.13475	-1.63366	-1.71831	-2.40118	-3.62562	-2.10249	-1.14293	-3.41313	-1.49932	-1.47668	-1.73614	-1.5558	-1.47684	-2.79315
ARID1B	chr6	-4.59184	-5.62996	-2.91245	-1.41793	-3.75728	-2.74089	-3.56351	-5.15514	-3.56749	-3.47186	-2.8841	-4.79423	-3.26883	-4.27167	-4.19079	-3.24676	-2.2663	-3.2326	-4.36163	-4.41714	-2.599	-3.47627	-4.05375
ARID2	chr12	-2.52581	-2.69818	-1.00088	-1.36494	-0.384244	-1.30917	-2.29009	-2.35039	-1.15046	-2.86302	-1.42672	-0.176252	-1.31157	-3.38309	-0.505169	-1.69365	-2.7567	-1.67033	-2.8427	-0.547781	-0.811836	-2.08213	-3.87582
ARID3A	chr19	-0.692251	-1.33119	-1.52389	0.112627	-0.364952	-1.60456	-6.87431	2.92097	-0.418719	-0.0993598	0.984341	-4.43012	-4.7031	0.301843	-1.72833	-1.66712	2.17133	-3.01941	0.634956	2.51522	0.535536	-3.68878	-0.888899
ARID3B	chr15	-1.18578	1.87634	-2.25616	0.630472	0.158209	-2.50457	2.55799	-3.6418	-0.267861	0.826872	0.531327	1.60919	-4.0834	-1.42112	1.12554	-0.0796193	-0.729825	0	-3.13204	-0.638367	-1.18255	-0.591374	0.096076
ARID3C	chr9	NA	NA	2.73521	1.04262	1.25329	NA	NA	7.8022	NA	16.5141	4.35747	NA	2.00065	6.98494	NA	NA	2.98085	NA	6.32179	NA	11.045	NA	NA
ARID4A	chr14	-0.986391	-1.47118	-0.847334	-0.926049	-0.970538	-0.812488	-1.38897	-1.05988	0.054751	-0.935993	-0.671788	-0.598626	-0.353622	-1.67375	0	-0.436058	-1.15976	-0.380919	-1.24893	-0.942944	-0.0321994	-0.054578	-1.48892
ARID4B	chr1	-0.735717	-2.2707	-0.579695	-1.10331	-1.17405	-0.954601	-1.52084	-2.3353	-0.951293	-1.33899	-0.945078	-1.18604	-1.25264	-2.74472	-1.11613	-0.92961	-1.06252	-0.992212	-2.21994	-1.30303	-0.622874	-0.858119	-2.24095
ARID5A	chr2	0.125422	-0.675731	-0.239674	0.911734	0.0929398	2.1831	0.175303	2.09541	1.50772	0.272082	0.106177	0.688748	0.0918279	2.15929	1.75255	0.0138155	2.59661	0.46923	0.0348741	1.00774	0.721321	0.210883	0
ARID5B	chr10	-1.37849	-2.69834	-0.728713	-0.966382	-0.719921	-0.21852	-1.61256	-1.24705	-1.53704	-1.12797	-0.835933	-0.621347	-0.59777	-1.13497	0.66836	-0.793168	-1.88479	-0.559101	-1.93383	-0.695819	-0.907992	-0.612491	-1.56274
ARIH1	chr15	-2.48261	-5.36911	-1.7707	-2.00515	-2.13923	-1.30151	-3.66472	-3.36986	-1.2888	-2.50398	-3.14912	-1.70189	-1.65176	-5.60304	-4.65337	-2.13279	-2.82858	-2.30949	-2.82552	-3.3679	-2.26822	-1.28477	-2.40683
ARIH2	chr3	-0.516519	-1.15709	-0.928574	-1.36973	-0.456031	-0.325995	-0.27196	-0.0750035	-0.985065	0.128911	-0.549535	-1.49856	-0.20653	1.1661	-0.868012	-0.909706	1.77029	-0.918783	-0.313705	0.153921	-0.0152851	-0.841021	-0.330036
ARIH2OS	chr3	4.43121	6.27161	3.34725	5.31581	3.77729	1.49508	3.41092	1.45942	2.17032	2.72121	3.89221	5.44976	4.21551	4.53847	2.53494	5.09738	2.04107	2.00739	4.28259	3.29752	3.58444	3.87185	1.93013
ARL1	chr12	-0.573077	0.478759	-0.567691	-0.593126	-0.260069	-0.733079	2.84889	-0.392168	-1.3796	-0.322605	1.13773	-0.737607	-0.210982	-0.565438	-0.829533	0.175722	-0.4086	-0.285226	0.0120629	-1.16687	-0.46802	-0.504564	-0.241362
ARL10	chr5	-6.68449	-0.48163	2.17599	-0.744278	-3.65481	-2.69985	-2.08057	1.2913	-2.88271	-3.19675	-3.82787	-2.12716	-3.91347	-8.63968	-6.2124	1.09005	-8.98703	-7.43794	-2.75149	-7.01868	3.78364	-0.676111	-3.31115
ARL11	chr13	4.11102	3.52469	0.504522	1.48194	5.88911	0	1.97725	0.129821	-0.520795	3.8736	1.85234	2.79078	3.17929	2.2911	0.13532	6.77372	3.24804	1.52546	6.68234	4.1291	6.05712	-3.93439	1.75215
ARL13A	chrX	-3.55271e-15	0	6.54464	0	NA	NA	NA	NA	NA	7.63071	6.46861	1.08579	4.35682	4.32712	NA	NA	3.55271e-15	4.69378	-0.561243	0.264241	-1.17747	0	12.6698
ARL13B	chr3	-0.394698	-2.13755	-0.53631	-0.654075	-1.25748	-0.185875	0.411787	3.11269	-0.796461	-0.603718	-0.601931	-1.0972	-0.444946	0.718316	-0.420063	0.183088	-0.477077	0.139552	-0.390338	-0.698911	-0.517161	-0.0278665	-0.768137
ARL14	chr3	1.87973	NA	0	2.87767	NA	1.77636e-15	NA	1.4263	4.06081	NA	6.22057	NA	8.95555	1.75167	7.94151	NA	2.81075	6.91877	NA	1.23032	NA	2.39983	NA
ARL14EP	chr11	-1.33597	0.405472	0.433214	-1.38259	-0.219628	-0.0354681	-1.11144	-0.499823	-0.592258	0	0.261686	-0.725951	0.0380122	-1.06279	-0.110823	-0.70654	-1.7522	0.0539248	-0.925634	-0.544145	-0.246461	1.12386	0
ARL14EPL	chr5	0	2.39583	-3.65593	-0.69336	0	NA	NA	NA	0	10.6217	1.39605	0.940019	9.56083	2.30509	6.98139	NA	NA	5.13413	NA	0	2.9749	0.0653427	NA
ARL15	chr5	2.43217	-0.693966	3.20076	-0.176366	1.0829	0.935302	-0.110762	1.12613	-1.10455	1.80614	4.76847	-0.0899263	1.69503	2.41983	3.96968	1.317	-1.40108	-0.947036	9.10773	-1.25914	0.892679	1.42713	5.00563
ARL16	chr17	0.509432	1.64734	0.265796	0.424146	0.738489	0.548864	0.745055	0.561917	2.28832	0.158648	1.20892	-0.000330857	0.679887	-0.104175	0.0145001	0.0339537	0.667612	2.01958	1.20005	1.70898	0.113162	0.122961	0.737444
ARL17A	chr17	-3.99055	-1.37683	-2.97066	-0.82959	-9.27051	-5.04249	-3.4797	1.77636e-15	-3.06247	-5.35547	-9.21543	-8.50739	-14.5229	-6.38471	-10.381	-10.8834	-6.66407	-6.55429	-3.55947	-2.65952	-3.32939	-8.60233	2.73526
ARL17B	chr17	-2.47736	-4.11581	-4.20918	-2.59726	-6.79148	-4.17887	-1.30694	-3.25412	-5.27373	-7.28541	-13.0461	-5.8215	-16.4139	0.993805	-5.1104	-11.0727	-5.34747	-10.7552	-1.10537	-5.51412	-3.46361	-1.35392	-3.90986
ARL2	chr11	-0.0534353	-0.12552	0.332797	0.748285	-0.267056	-0.247715	0.230321	0.298338	-0.480637	-0.152575	0.542983	-0.281176	-0.328862	0.164092	-0.687422	0.0299564	0.218034	-0.283966	-0.32907	-0.0977392	-0.232749	-0.554105	-0.257856
ARL2BP	chr16	-0.300259	0	-0.0505927	0.033403	-0.631055	-0.198455	-0.0894457	1.43738	-0.458662	-0.0521853	-0.0487916	1.05734	-0.486861	0.00921371	-0.210312	0.157442	1.26639	-0.17067	-0.35324	0.413969	-0.343373	-0.515042	-0.0312276
ARL2-SNX15	chr11	-4.19226	0	-5.39909	2.14354	-5.48772	0	-1.77636e-15	NA	NA	NA	-7.37116	-2.1327	-8.64154	3.55271e-15	-5.06956	-1.56458	1.5019	3.55271e-15	NA	0	0	0.649405	NA
ARL3	chr10	-1.42869	-0.782066	-0.904382	1.15835	0.883836	-0.339264	-0.630507	-0.747801	-0.95722	-1.21728	0.982516	-0.248222	-0.256943	-2.09829	-0.786774	-0.78843	0.653503	-0.259439	-1.24956	-0.0611359	-0.142863	-0.803246	-1.49454
ARL4A	chr7	0.355051	-0.264892	-0.425745	-0.123154	-0.0177673	0.485763	0.00554643	-0.816985	-0.557137	-0.340118	0.214698	0.0435921	0.425251	1.13518	1.58841	-0.00193753	-0.30283	0.632038	-0.273134	0.372655	0.691613	1.40823	0.0456507
ARL4C	chr2	-0.621459	-1.94163	3.15508	0.757186	-0.259109	3.22262	-1.17481	1.77636e-15	-0.0667412	0.160675	0.260756	0.655982	1.27903	0.581564	1.48325	-0.146145	1.18061	0.36396	1.94607	0.171986	0.236609	0.052462	-1.14613
ARL4D	chr17	0.39251	7.2274	8.04251	1.85683	2.16232	0.967592	1.369	2.30328	2.45283	0.651755	2.47454	0.845373	1.48249	8.55709	2.9546	4.68937	4.00568	3.37788	1.36536	0.751899	0.958713	1.73979	0.489859
ARL5A	chr2	-0.412317	-2.16278	-1.57231	-1.2144	-1.08414	0.41631	-0.326489	-2.15794	-1.43269	-1.11685	-1.4941	-0.0465044	-1.43265	-3.03279	-0.4917	-2.14233	-0.95257	-1.53803	-2.43892	-2.29094	-1.4403	-1.04757	-1.91359
ARL5B	chr10	-1.54976	-3.83085	-1.19717	-0.215607	0.0813419	1.73583	-3.39762	-2.75213	-0.568489	-2.83615	-0.132665	0.0526628	-0.254737	-3.24196	2.2878	0.247424	-1.99265	0.241391	-3.95519	-0.561754	-1.10848	-0.307831	-2.12274
ARL5C	chr17	NA	NA	3.55271e-15	0.36526	NA	NA	NA	2.01341	0	NA	-6.33804	2.85927	4.90261	2.12895	NA	NA	1.68921	3.55271e-15	10.096	NA	5.27964	NA	NA
ARL6	chr3	-1.53485	6.0882	-4.12066	-0.286131	0.81747	2.30014	0.438314	2.39822	0.33663	1.46026	-1.5471	4.79808	0.361108	3.9661	1.10397	4.94483	-1.0936	3.03756	0.411719	0.63063	-0.403021	0.530302	0.0593405
ARL6IP1	chr16	-0.355873	-0.200027	0.656205	0	-0.378238	-0.305087	-0.217159	-0.0503073	0.39512	0.0596722	-0.0797618	-0.0458708	-0.0541058	0.311403	0	-0.152814	-0.218413	0	0.251711	-0.91189	-0.51841	0.360518	-0.0614153
ARL6IP4	chr12	-2.60656	1.95984	-2.71207	-1.79339	-2.99852	0.365782	-4.41255	-3.58928	-2.35265	1.06161	-3.32112	-7.03087	-9.01256	-4.75543	-2.06855	-3.05159	2.7343	-3.92743	-0.605312	-2.31155	-0.520722	-5.55056	-0.985735
ARL6IP5	chr3	-0.148317	-0.0155685	0	-0.456639	0.00707103	-0.101673	-0.0750329	0.640758	1.02022	-0.230766	0.18568	-0.0513877	-0.0546521	-0.297545	0.277767	0.15064	0.334118	-0.0170263	-0.302286	-0.0623272	0.0369853	-0.056661	-0.307767
ARL6IP6	chr2	-0.115898	-0.620061	-0.0149325	-0.0639301	1.27353	0.561724	0.212593	0.0562188	1.14039	0.227606	0.419655	1.78468	0.563781	0.961179	0.700669	0.35434	0.456384	0.127099	0.385854	-2.08736	0.235212	-0.169258	-0.264667
ARL8A	chr1	-0.654789	-1.20623	0.678108	0.00155432	-0.00343379	-1.18855	-0.382513	0.728483	-0.56582	1.50187	0.297767	-2.39498	-0.24441	-2.8012	-1.21848	-0.223375	-1.78836	-0.387902	0.470662	0.510171	-0.627743	-0.524584	-1.09397
ARL8B	chr3	-0.0970138	0.447171	0.594513	0.096714	-0.281529	0.235856	0.515751	2.3721	0.0770727	-0.358503	0.781643	-0.198955	-0.198972	0.0447857	0.152807	-0.350302	0.666504	0.187004	0.122521	-0.00326018	0.0801518	-0.159899	-0.662349
ARL9	chr4	13.7422	10.8941	0.640269	2.66426	1.81754	1.69791	NA	3.14184	3.06833	1.15469	0.384766	-1.97558	-4.17189	2.27802	0.109043	3.55271e-15	1.32626	0.155254	5.05623	1.71559	-0.740058	-1.12884	-0.801671
ARMC1	chr8	0.461185	0.65415	-0.767526	1.10534	1.17527	0.771506	-0.390645	0.683212	1.05626	0.625004	0.978498	1.67434	1.49307	0.259191	0.949744	4.41107	0.521427	0.880747	1.11008	2.25124	1.7463	0.268347	0.861721
ARMC10	chr7	-0.957977	-1.72802	-2.75006	1.08572	-2.0107	-1.67693	-0.881713	-1.91311	-0.106089	-1.10508	-1.50028	-1.27698	-0.38971	-3.65489	-1.75783	-0.730808	-1.52178	-1.73299	-0.884457	0.0341904	0.0890253	-1.41487	-0.710166
ARMC12	chr6	13.9323	12.1791	8.56593	-0.312775	2.55645	NA	9.02909	1.67659	NA	6.6838	7.76198	2.89767	2.44775	1.3215	-0.0402049	NA	11.3636	4.08922	14.1184	11.6103	NA	3.77181	11.5818
ARMC2	chr6	4.608	-0.518277	0.011218	-0.20872	3.52724	0.099547	0.27343	0.0968685	-0.364401	1.79323	-1.15642	0.812512	1.53433	-0.308031	0.519448	-1.50203	2.17656	3.04041	0.161053	1.78795	1.33666	0.79245	0
ARMC3	chr10	9.45403	0	3.55271e-15	-0.713865	-0.270168	1.77636e-15	NA	0.0913075	0	7.6956	3.55271e-15	-4.62688	-2.91015	-1.36253	3.55271e-15	0.770094	1.03315	-4.55813	0	-4.06202	-0.204704	0.850598	5.87547
ARMC4	chr10	1.37179	-8.09076	7.25705	-1.35242	-5.73693	-1.77636e-15	NA	-0.940872	NA	5.91919	7.10543e-15	-1.01355	-1.23373	1.75899	0.663285	3.55271e-15	-1.1267	-4.15774	3.55271e-15	-4.69136	0.90452	0.688599	-8.38665
ARMC5	chr16	-3.43336	-2.7847	2.77804	3.36878	-2.2759	-3.29773	-4.12281	2.33135	1.50016	-2.16467	1.96839	-0.883465	-3.67644	5.3081	-2.77983	-1.24322	-3.11423	0.477438	0.630733	-3.39987	5.27795	-0.948884	5.0465
ARMC6	chr19	1.34984	1.11832	0.418438	-0.70972	1.64696	-0.196796	1.75174	0.247912	2.64351	1.04744	1.37849	3.74816	0.0584887	-0.0365931	0.318736	0.817606	1.53836	1.00543	2.33277	-1.46547	1.17063	0.248671	2.73613
ARMC7	chr17	0.928547	3.36997	1.28469	1.96359	1.41193	3.01467	0.745596	4.61821	0	0.714351	1.58804	0.144638	3.29741	3.13983	1.34054	3.30743	0.949103	2.02581	2.54726	1.34336	0.424676	4.95885	2.82702
ARMC8	chr3	-1.87187	-1.17656	-2.29318	-0.480852	-0.381923	-2.42035	-0.479661	0.126746	-2.17053	-0.884975	-0.619464	-0.873999	-0.83544	-2.42091	-0.548825	-0.69953	-1.10933	-0.704265	-1.57308	-0.927672	-1.02282	-1.1419	-1.2917
ARMC9	chr2	-0.641825	-4.13833	8.36002	0.1172	1.77266	-2.44678	-0.484371	2.18169	4.50495	0.175692	2.22627	-0.214595	-1.65645	-2.5549	-5.13463	-3.06992	-4.61228	-3.67	-0.221713	-5.28366	-2.42213	-1.25576	-2.87186
ARMCX1	chrX	0.784106	0	2.41602	-0.366689	1.20561	1.84414	2.18839	4.06436	0.701435	0.450693	7.75009	3.12676	0.900755	1.34641	1.63086	1.39354	1.79237	6.15791	1.26647	2.43125	0.854762	1.34908	0.564178
ARMCX2	chrX	1.72173	2.5436	1.23053	1.64048	5.11872	2.42154	1.698	NA	1.73679	1.13542	1.07313	0.1899	1.05664	-0.166257	0	0.578027	0.831804	3.20621	0.828062	3.37969	1.83189	0.323999	2.49079
ARMCX3	chrX	-0.513787	-1.69935	-1.0935	0.319417	0.150976	0.180382	-0.782262	-0.242674	-0.508432	-0.345883	0.30909	-0.423168	0.434933	-1.63698	0.579001	0.112075	0.436241	-0.230261	-0.111048	0.0422718	-0.097189	-0.0410128	-0.887329
ARMCX4	chrX	-4.40335	-3.22666	2.17414	-0.0975863	-0.137808	-0.926665	-2.37505	-2.42993	-3.67538	-2.51487	-0.279938	-0.264213	-2.88028	-5.40093	-5.24385	-3.05384	-4.95292	-4.64624	-2.93614	-6.22886	-1.51829	-2.13018	-1.56758
ARMCX5	chrX	0.885194	0.352513	-0.672807	0.514018	1.25481	2.10703	2.27326	-0.448054	-0.423338	0	2.45694	0.73371	0.372397	-0.1139	-0.305645	2.10198	-1.53441	0.570539	2.49341	-2.29621	1.38058	1.31159	-1.27743
ARMCX5-GPRASP2	chrX	3.29021	4.3121	-0.713436	0	2.3222	2.77491	NA	-0.882932	1.81937	3.29962	3.88044	3.44174	2.84197	4.65679	-1.09075	5.00212	5.47222	4.66115	1.79275	5.99714	1.52199	-0.735196	1.42534
ARMCX6	chrX	0.34148	2.09388	-0.656639	1.70973	0.613193	0.816245	0.202293	0.690334	3.08739	0.970141	0.0104596	-0.26956	0.515607	-0.13197	1.05803	1.4362	0.910606	-0.166093	0.338699	0.881993	0.0931428	-0.630877	0.317308
ARMH1	chr1	4.6606	1.22399	2.51861	1.73083	1.42038	NA	4.58913	3.6013	-0.215113	2.30984	-0.0357126	0.997117	-2.07074	4.9282	-5.77629	-0.543226	2.19598	-1.88414	3.40505	1.72077	2.23042	1.7256	3.47069
ARMH2	chr6	0	12.2921	NA	1.69044	2.58807	NA	NA	4.04063	7.08889	-1.62049	3.15509	5.38905	NA	-10.0703	NA	1.90461	7.61554	13.0545	6.32179	NA	NA	3.3843	0
ARMH3	chr10	1.31306	-0.514348	1.14332	0.437582	-0.244758	-2.70557	0.0458873	0.855512	-0.560359	-0.210813	-0.539099	1.37221	0.618071	0.296063	-1.36669	-1.14281	-0.155393	-0.608313	0.870743	1.07419	1.29007	-0.178727	0.376043
ARMH4	chr14	-0.384766	-7.06204	-5.76441	-1.03909	-0.907767	0.818489	-5.42887	0	5.16394	1.33658	1.53027	-5.02544	-0.437612	2.18343	-14.0392	-1.32447	-1.17674	6.79334	-0.513481	-0.449562	-0.278055	-0.688587	-3.28746
ARMS2	chr10	16.2481	5.31673	NA	0.984743	NA	NA	NA	0	NA	16.6933	NA	1.61432	8.16706	9.52899	NA	NA	4.05646	2.79871	-3.98443	17.4103	NA	5.33727	NA
ARMT1	chr6	0.259875	-1.44747	0	0.601934	1.26413	0.417817	-0.266865	0.446166	0.0745412	0	1.47209	0.809722	1.37436	-0.00802785	1.33285	3.07103	1.37074	2.0826	2.54926	1.72751	1.68242	0.230103	0.617583
ARNT	chr1	-1.05519	-0.399706	-0.956645	-1.20411	-0.414312	-0.84003	-0.0196624	1.14196	-0.926516	-0.534184	-1.2191	0.499931	-0.646973	-0.611437	0.460571	-0.305617	-1.22871	-0.578924	-1.37431	-0.945936	-1.3983	-0.0753475	-1.5556
ARNT2	chr15	1.36824	3.55271e-15	1.29405	-0.845032	-5.27227	-1.77636e-15	1.54798	3.49685	-3.72844	-0.977129	0.308605	2.86127	0.489091	-2.78763	7.06054	-6.44994	0	-3.12547	-6.90313	0.529178	-3.44044	-1.18221	NA
ARNTL	chr11	0.152531	-0.18738	1.28868	-0.847474	-0.513526	-0.148821	-0.610901	0	-1.05799	-0.115621	-0.336843	-0.240561	-0.807925	-0.385547	-0.143627	-0.309278	1.2781	0.221901	-0.803735	0.737467	1.84284	0.889006	-0.565826
ARNTL2	chr12	-2.05163	-3.95156	1.21137	0.629329	0.569688	NA	NA	-3.80942	-2.15788	0.227603	0.528497	0.2992	1.73501	-2.53097	-8.13746	-0.858706	-1.01609	2.37445	5.69075	0.491619	0.379338	-0.527164	-0.598356
ARPC1A	chr7	-0.126313	0.406486	0.0537525	-0.121307	0.122477	-0.127115	0.575923	-0.542277	0.230541	-0.449413	-0.0262422	-0.200042	-0.515145	-1.04672	-0.748158	0.394029	-0.439226	0.0753109	-0.382196	0.923795	0.156913	-0.238629	-0.500176
ARPC1B	chr7	-0.855526	-1.19315	-0.135676	-0.805828	-1.10294	-0.999509	-1.21953	1.38414	-0.978436	-0.683464	-0.817599	-0.656241	-0.993371	3.84639	-1.63874	-0.782818	0.901764	-0.0220576	-0.804902	-0.189803	-0.781505	-0.785526	-0.68291
ARPC2	chr2	-0.594996	-0.741245	-0.754197	-1.10355	-0.326004	-0.6744	-0.622721	-0.933117	-0.756419	-0.455373	-0.825024	-0.975075	-0.673173	-0.347316	-0.529509	-0.822457	-0.693184	-0.925735	-0.736365	-0.786333	-0.466254	-0.639895	-0.489837
ARPC3	chr12	-0.235381	-0.182964	-0.272873	-0.820959	-0.398285	-0.456746	-0.415666	-0.125768	-0.615914	-0.22524	-0.442174	-0.442335	-0.348505	0.415596	-0.46975	-0.549865	-0.0145723	-0.0251842	0.202825	-0.532974	-0.450369	-0.48237	-0.108438
ARPC4	chr3	-0.706148	-0.943461	-0.0293892	-1.01549	-0.963603	-0.679613	-0.211667	-0.592094	-0.42669	0.42042	-0.557275	-0.705743	-0.934972	-0.886469	-0.573018	-0.786079	-0.59292	-0.0979405	-0.280395	-0.37635	-0.00173392	0.0400955	-0.739852
ARPC4-TTLL3	chr3	-2.18768	-0.232856	-7.65819	3.4938	-5.15985	2.26027	2.75412	2.94951	-1.19364	0.87932	-2.20789	3.87155	-9.91759	3.88505	-3.67596	4.36764	0	0.7959	-6.10641	-5.20608	-1.55873	1.00114	1.63752
ARPC5	chr1	-1.64456	-3.52545	-1.20568	-1.24739	-0.823066	-1.00515	-2.37287	-1.8711	-1.12322	-1.49571	-0.924797	-0.840269	-1.29399	-2.22087	-0.826339	-0.794883	-2.51259	-1.03852	-2.27904	-1.37067	-0.797641	-0.865439	-1.99584
ARPC5L	chr9	-1.06824	-0.682955	-0.690489	0	-0.11753	0.577375	-1.01837	-0.747395	-0.00065792	-0.0426179	0.050045	-0.652653	0.0709084	-0.52732	-0.314566	0.0339524	-0.528182	-0.531446	-0.343799	-0.315894	-0.316352	-0.389497	0.859447
ARPIN	chr15	-2.05875	-4.82256	0.966089	-1.3872	-4.01512	-0.592193	-2.53961	-1.56598	-1.16145	-1.57802	-0.635497	-3.86987	-1.49197	-3.5479	-2.20333	-6.11212	-2.51414	-2.0597	-2.09885	-1.22181	-2.61759	-3.02002	0.304321
ARPIN-AP3S2	chr15	0	NA	NA	2.38795	0.505278	0.731919	1.76892	1.77636e-15	-0.720437	-0.430334	NA	-1.16709	-4.99953	6.24383	-1.53235	2.38796	1.56398	3.55271e-15	NA	6.4695	-2.50499	-2.76117	8.06084
ARPP19	chr15	-1.16319	-1.91878	-0.74743	-0.467638	-0.907863	0.400606	-1.3912	-1.06398	-0.578182	-0.891757	-0.0619312	-0.407642	-0.517478	-1.7363	-0.246027	-0.658654	-0.48938	-0.667961	-1.04837	-1.51434	-0.980863	0.0439849	-0.337812
ARPP21	chr3	-3.55271e-15	-3.4091	-2.77377	-0.387777	-5.67798	0	NA	NA	1.77636e-15	NA	-7.57213	0.385348	-5.99105	-1.00765	-4.03118	-0.622773	3.83974	-14.3897	-1.04703	-1.65172	-2.37191	-0.483363	NA
ARR3	chrX	7.43637	7.68131	0	3.61448	6.37839	NA	3.36332	4.4847	NA	2.28644	7.82272	6.09404	5.4104	5.17485	2.15262	1.71394	3.05726	-2.08892	3.64897	8.47679	0	-2.47245	12.0239
ARRB1	chr11	-0.549061	-0.956695	-2.03496	0.284285	-2.77744	-1.79947	1.33577	-1.09021	-1.58563	0.0382432	-3.78091	-1.85484	-0.998568	-0.568308	-0.683401	-2.24349	-0.939168	-0.382804	-0.616799	4.32753	-1.00729	-3.44439	-0.541815
ARRB2	chr17	0.481423	0.00679506	2.42487	-1.02471	-0.754855	0.512534	-1.23309	1.37418	-0.686464	1.83855	-1.14897	-0.515245	3.00588	1.28385	0.959613	-0.933503	0.30177	-0.0831707	2.61123	0.292685	3.466	0.160557	-0.401026
ARRDC1	chr9	2.47883	1.14458	0.587259	0.58508	0.563201	0.604127	1.95419	2.03929	-0.435666	0.366385	-0.155205	-0.239888	0.719554	0.271553	-0.327991	0.673144	0.26788	0.218187	0.306494	1.06978	0	2.57136	2.35063
ARRDC2	chr19	0.0882243	0.800359	1.23816	1.40787	0.195204	0.150715	0.0473691	1.77374	0.0250364	0.398356	-0.0533139	0.35257	-0.269194	1.69666	1.66203	1.02515	3.25288	0.0953896	0.329338	0.804522	1.99166	1.31947	0.703903
ARRDC3	chr5	0.272932	0.0535047	0.533718	0.309649	-0.288305	-0.00623225	-0.140841	-0.189719	1.25596	-0.260364	0.254598	-0.216828	0.180125	0.661133	0.339289	-0.121628	0.0980574	0.056806	0.574213	-0.742626	-0.525707	0.0125416	0.116252
ARRDC4	chr15	1.07347	-0.435467	0.384174	0.721852	0.484926	1.8666	0	-0.84268	1.50472	0.187938	3.80159	0.181272	2.70853	0.662123	2.3703	1.03503	-0.275992	2.95466	-0.516652	4.64968	1.08972	1.57783	0.855208
ARRDC5	chr19	9.95812	2.06427	6.04291	0.449342	4.04526	NA	5.77357	5.73044	-2.87741	16.2746	6.44511	7.46364	-1.39474	4.84722	11.813	4.91348	11.6081	8.70931	2.89404	13.4344	NA	1.48673	11.6484
ARSA	chr22	-0.892295	-0.63982	-0.28469	0.566847	-0.28732	0.593452	-1.96506	1.32782	-0.475591	0.332778	0.419922	3.34482	2.13979	-0.293164	-0.347939	-0.241086	0.334817	14.8499	-0.811262	0.767266	-0.0509479	-0.28412	-1.60257
ARSB	chr5	-2.00519	-3.0518	-1.93491	-0.453581	-2.70197	-4.69972	-1.95007	-2.54768	-1.86725	0.485014	-0.556743	0.36258	-2.80272	-0.237442	-5.57353	-1.18306	0.251244	-2.7811	-3.76041	-3.80808	-2.46103	0.991616	-2.11218
ARSD	chrX	-0.904869	-0.971887	-2.25392	-1.31998	0.265752	-0.956102	-2.47602	-1.04457	-2.5235	-0.915219	0.457169	-1.71899	-1.14665	-1.60913	-1.76516	-1.26875	-0.759862	2.93175	-0.422456	-0.120743	1.82537	-1.32446	-1.17168
ARSE	chrX	11.2147	-5.99766	NA	0.160563	NA	NA	1.54337	-0.0710527	-1.58911	0.772684	-1.21841	3.21007	4.86172	-0.399396	2.89103	NA	-0.43773	21.0131	NA	7.10341	5.90227	2.45515	11.7158
ARSF	chrX	1.86614	NA	3.99716	1.27998	4.86052	NA	2.86429	0	3.36408	NA	-5.78652	7.61939	0.807478	-0.740307	2.65299	NA	5.10741	2.97279	-2.74395	11.3613	7.90606	0	NA
ARSG	chr17	0.269764	0.965341	1.49532	0.709058	1.85732	-0.223864	-0.435502	0.925963	-1.01208	-0.930173	-0.512454	0.836593	-1.41377	2.16466	-0.228274	-1.14111	1.07466	-0.634921	0.882114	-3.82675	0	-0.775825	-1.60769
ARSH	chrX	NA	0	NA	1.55214	NA	NA	NA	NA	0	NA	-0.45194	1.40219	9.26491	NA	6.40654	NA	6.48074	19.8843	NA	-2.76238	NA	4.38452	NA
ARSI	chr5	5.02801	NA	3.55271e-15	0.454093	NA	NA	NA	NA	-0.217239	6.53251	NA	1.96576	9.93076	NA	5.29584	3.45995	5.41973	NA	NA	5.38303	3.65857	1.65149	-0.49904
ARSJ	chr4	4.18181	NA	2.73046	2.08541	1.408	0.362897	-0.102675	-1.01823	-4.34	0.405522	-1.7964	3.08186	0.773527	3.02788	2.71962	1.13334	-1.22847	1.20436	-0.0957097	6.25014	-0.37047	-0.382161	3.96181
ARSK	chr5	1.0588	0.387984	0.0299856	-0.561834	1.48029	0.94367	1.77795	-0.419847	2.63526	1.20094	-0.871532	2.90674	0.342697	3.10245	0.834542	0	2.67612	-0.777655	0.278226	0.804463	2.78465	0.852332	-0.115292
ART1	chr11	2.52201	NA	NA	2.41736	5.76505	NA	NA	NA	0	11.0649	NA	NA	3.52522	3.80734	NA	4.47662	15.0292	3.60144	NA	NA	NA	NA	NA
ART3	chr4	-12.6435	-7.19134	-5.82643	0.00973581	-6.38087	0	0	4.37885	NA	4.92425	-0.870043	-0.173197	7.24294	3.22053	NA	4.75334	-3.17623	7.52676	4.76659	5.49305	-3.79968	4.29844	0.213156
ART4	chr12	5.00198	-2.91428	-1.6449	-0.870234	3.55271e-15	0.148272	NA	-1.60116	-1.90191	1.23393	3.97804	NA	2.66575	-2.16142	-2.45535	1.53497	-1.7673	1.20342	2.09444	2.96252	0	0	0.683604
ART5	chr11	11.5093	NA	NA	-0.169558	NA	NA	3.28546	NA	1.77636e-15	10.2908	NA	0.922174	0.886649	7.91967	7.36055	NA	5.3491	3.55271e-15	7.69884	6.4695	0.911385	1.974	NA
ARTN	chr1	5.52971	NA	5.96239	-3.12438	NA	NA	NA	3.31623	4.86577	0.852056	NA	-1.96939	-3.49808	2.03214	4.95054	-3.0499	0.170596	5.89584	-0.439099	2.59122	5.37894	NA	NA
ARV1	chr1	1.67133	2.20162	0.352574	1.91008	2.7156	0.697139	1.11083	0.33516	1.63514	0.056586	2.46926	2.94153	2.2101	2.38197	0.348701	6.07624	0.723943	2.23347	1.41603	1.92235	0.747488	0.21035	0.585789
ARVCF	chr22	-4.77278	8.57691	0.919416	-1.37524	4.53594	1.01736	-0.666636	-4.49721	-0.745847	-4.01461	0.276982	-0.837474	-6.26884	-1.97904	7.25179	-3.26728	-0.999994	-4.68157	-0.444368	-2.92979	-3.50113	-5.06119	-1.42506
ARX	chrX	8.95135	-2.4401	2.13809	0.217018	2.52138	0	NA	3.94531	NA	3.13054	2.23674	-0.728829	8.82806	0.941718	NA	NA	6.48621	-3.98404	0	8.77064	1.77634	NA	9.45161
AS3MT	chr10	-0.782067	NA	3.548	-0.652795	NA	2.04319	-0.489875	NA	NA	-4.00221	2.3469	3.88967	-11.2573	-4.20871	-8.5775	0.124628	-1.09662	-4.66898	1.72338	6.42849	-0.960193	-7.3901	1.55774
ASAH1	chr8	-1.14491	-2.24574	-0.391057	-1.70892	-1.49122	-1.31653	-2.09958	-0.736455	-1.01166	-1.06414	-1.1426	-0.426484	-0.726601	-2.30335	-1.14255	-0.439579	-1.34572	-1.1752	-1.54304	-1.55869	-1.24821	-1.01089	-1.61663
ASAH2	chr10	-6.99449	-8.66947	-5.7287	-0.6449	1.14368	-4.86274	-1.77636e-15	-1.77636e-15	3.18011	-11.3017	-0.992432	-6.55877	-2.73449	1.32393	-11.6901	-6.839	-0.0870771	-1.31154	-6.13106	-7.43334	-8.78944	-9.22391	4.37799
ASAH2B	chr10	-6.5475	4.31447	-5.74704	-1.10281	-0.408908	0.37753	-0.831817	-0.041864	0.89418	-6.567	-0.445935	0.90722	2.20199	-5.39117	-3.38135	-3.01269	-3.84236	-1.94548	-1.98687	-8.08779	-1.50022	2.19932	0.222296
ASAP1	chr8	-0.883069	0.523023	-0.822002	-0.308173	-1.79284	-0.423722	-0.39714	-0.507075	-0.161319	-0.517788	-0.94536	0.250097	-0.720342	6.03051	0.294799	-0.993654	-0.0639754	-0.298721	-1.5216	-1.77752	-0.159151	-0.747399	-1.98989
ASAP2	chr2	-4.21542	7.75628	-6.22329	2.31776	-1.66338	-0.602734	-4.34179	1.40925	0.199537	-1.93908	0.667647	-2.88498	-3.84602	-6.5235	-4.07436	-2.83654	-3.37542	2.84806	-2.27128	0	-3.25223	-1.9251	0.569713
ASAP3	chr1	-0.765252	NA	NA	-4.2859	3.25494	0.383528	1.75172	-0.333892	-3.35976	-0.412892	NA	-6.07932	2.07713	1.97707	-1.08735	-4.41734	NA	2.49612	-0.872397	NA	0.999332	-1.22976	-0.110146
ASB1	chr2	0.539702	-1.4529	0.641151	-0.249231	-0.348106	-2.2998	0.239896	0.197051	0	0.197162	-0.816903	0.682681	-0.961329	1.15065	1.13545	-0.986522	-0.688168	-0.358357	1.27266	0.540851	0	-0.285673	-0.803541
ASB10	chr7	NA	NA	NA	3.37856	0	NA	NA	0	NA	NA	NA	NA	3.78658	9.36179	0.624335	NA	3.54622	4.79406	NA	NA	NA	NA	NA
ASB11	chrX	6.53928	NA	NA	0.315242	NA	1.01177	0	0	1.77636e-15	-1.92604	0.43241	5.03415	7.72019	3.79045	NA	NA	-1.35902	-4.35394	1.68489	-4.91515	NA	2.7502	0
ASB12	chrX	7.07588	NA	0	1.14422	2.03824	NA	NA	4.42192	NA	6.66618	NA	NA	12.009	6.46434	14.4565	5.57669	8.55537	NA	5.52789	1.0808	5.56803	NA	4.56298
ASB13	chr10	0.801837	0.281569	0.668542	2.31818	2.17368	0.0512372	1.34652	1.63328	-2.50672	1.30495	5.1892	-0.0621311	0.758661	0.232842	0.413468	4.95613	0.362635	3.56165	0.612068	1.22486	0.621326	1.71329	0.0983282
ASB14	chr3	1.87155	7.48804	-0.376726	-0.570587	-2.75282	2.56572	-3.23385	3.65422	0.627403	-2.36066	-2.50696	2.63584	1.33359	0.607526	-4.16807	17.6443	-0.418234	-0.00725979	0.137689	2.79687	2.09707	-3.58977	-1.69363
ASB15	chr7	0.681345	6.49149	5.91161	0.215391	3.55271e-15	-3.11936	6.93784	NA	2.72976	-2.32455	2.47794	1.16768	1.88022	0	0	-3.78874	NA	2.70711	3.20808	-0.326616	4.69197	0	3.46431
ASB16	chr17	NA	-6.21109	6.47261	2.92433	3.55271e-15	3.22319	0	-0.0822526	3.6368	-7.59936	-4.59708	0	8.51971	6.08353	2.14924	0.647444	1.55283	3.99884	0	9.85216	-0.493347	NA	2.15486
ASB17	chr1	NA	4.14555	3.98822	2.56111	NA	NA	NA	NA	3.01739	NA	NA	-1.53891	13.7312	NA	NA	NA	NA	5.00929	NA	1.80438	NA	NA	NA
ASB18	chr2	0	NA	4.58999	0.35189	0	NA	NA	-1.68808	0	-1.9147	-0.802791	-3.22939	-5.25223	-0.724697	-3.44026	2.71036	10.3882	3.62773	0	-5.635	NA	-3.47694	NA
ASB2	chr14	-0.298479	2.28593	0.904171	1.36418	3.06241	-1.62674	3.91329	NA	NA	5.26175	-0.344408	-1.34099	3.98484	3.72879	1.54899	NA	NA	0.153887	4.78878	NA	2.12957	6.16487	5.33188
ASB3	chr2	0.412897	-2.224	-2.30559	-0.354575	-4.62552	-3.41923	-2.86993	-2.86287	-3.50987	-1.32798	-3.92383	-2.21938	-2.87972	2.46044	-5.22839	-2.98436	-0.500701	-2.0632	-0.799873	-3.91379	-1.50333	-2.6857	0.0391666
ASB4	chr7	1.29221	NA	0	2.53703	-5.66906	NA	NA	1.77636e-15	2.91534	-3.50512	0	-3.13732	1.18948	-1.80829	0.234263	1.67706	4.50187	-6.15746	1.25617	-12.3059	-3.47141	0.239934	NA
ASB5	chr4	8.66003	-5.63609	NA	-0.512408	1.73802	NA	NA	3.57916	-2.99565	NA	-6.44518	1.41348	3.07352	2.78277	0	NA	6.20634	-3.01468	5.7661	8.71466	NA	1.77636e-15	NA
ASB6	chr9	0.0633734	7.45714	3.81302	1.81828	1.18277	-0.0565342	2.8647	1.14486	0.679564	-0.95857	0.413332	-0.734615	-1.85278	-0.914122	-0.049259	0.291274	-0.815447	0.949374	0.0537778	1.73005	1.00583	-0.139775	-2.63238
ASB7	chr15	-2.07549	0.0679747	1.06783	-1.23076	0.709898	-0.243809	6.48776	-0.458888	1.53694	0.104475	0.274645	-1.37092	5.9024	1.82452	0.480415	-1.49705	1.06907	0.883144	-0.714178	-5.84051	0.532875	-0.296044	5.45393
ASB8	chr12	1.48055	0.707242	4.50639	-0.394224	0.857838	0.387162	-0.0328698	2.65082	-0.467598	0.378347	0.730346	0.074828	1.05791	0.468711	0.506132	1.43691	0.635287	0.348023	2.84904	1.23471	0.221603	1.0133	0.349428
ASB9	chrX	3.88135	-4.42977	2.59607	-1.15159	1.99576	5.24483	3.69189	2.29035	1.77636e-15	5.23412	6.67833	2.46473	4.15695	6.01817	NA	16.4571	6.28656	10.6315	4.5929	1.17463	4.52341	-2.11151	3.73104
ASCC1	chr10	0.909681	0.795332	-1.91453	1.00615	0.141464	0.0696179	0.457207	0.0992246	-0.944564	0.691008	0.04313	0.0379587	0.601571	0.880382	0.33195	-0.159392	0.563099	0.0865268	0.543892	2.47578	0.198971	0.719852	0.182551
ASCC2	chr22	0.224615	-0.0645127	-0.281843	-0.601494	-0.141748	-0.181769	-0.368099	-0.149336	-1.11931	-0.241936	0.164604	1.12653	-0.674025	-0.25254	-0.0344375	0.0517261	0.243467	-0.288978	0.214386	0.589742	0.460926	0.306928	0.0796179
ASCC3	chr6	-2.31152	-2.33408	0.630219	-1.37249	-1.10705	-1.68213	-1.30065	0.402257	-0.634385	-2.04925	-1.05911	-0.308959	-1.58375	-2.40862	-0.597837	-2.32638	-2.36655	-1.10976	-2.96473	-2.31178	-1.64461	-1.16354	-2.82555
ASCL1	chr12	NA	NA	3.15221	1.42475	NA	2.47593	NA	NA	NA	10.4974	3.55271e-15	NA	11.4467	NA	NA	NA	0.113208	5.07376	NA	NA	NA	2.77233	NA
ASCL2	chr11	-1.64837	3.32136	-0.600792	1.1397	-1.17224	NA	-0.0808037	-0.753066	2.91757	-1.23357	3.26299	2.53101	10.1486	3.539	-2.02577	5.68342	-1.19579	-6.41845	NA	-0.043293	-4.64955	-3.16826	-2.57917
ASCL3	chr11	NA	NA	NA	1.28781	NA	NA	NA	NA	NA	10.2775	NA	NA	10.3674	5.50445	2.465	4.71671	-0.66415	5.92661	NA	NA	11.5568	NA	NA
ASCL4	chr12	NA	5.10608	NA	1.36665	NA	1.36244	NA	NA	3.42443	11.1036	0	3.55271e-15	4.27475	NA	1.17781	NA	NA	NA	NA	0.290737	NA	0.4507	5.09612
ASCL5	chr1	NA	NA	NA	-1.5107	NA	NA	NA	NA	NA	NA	NA	NA	5.51798	-5.52455	NA	NA	4.71134	2.04611	NA	2.74935	NA	-1.77636e-15	NA
ASDURF	chr2	-2.08746	-5.95681	-2.54863	0.818394	-6.9152	-1.7977	NA	0	NA	4.95757	5.7555	-5.95124	-1.17368	-4.51404	-14.518	-11.2057	10.5785	-5.86063	1.0648	-8.26425	-3.58797	-6.81218	-1.73044
ASF1A	chr6	0.24162	0.207046	1.40842	0.0619843	2.45237	0.209224	-0.621828	-0.107198	0.0988322	0.362293	0.752949	1.13812	1.49951	0.961056	0.607207	1.29153	0.852425	0.511005	0.04488	0.571143	0.261249	0.926562	0.172282
ASF1B	chr19	6.56466	4.32953	1.3797	-0.165145	5.31521	6.77998	6.14836	4.34973	1.0897	8.77983	6.16266	6.54917	6.95158	3.91935	6.88126	3.02006	4.46419	1.31178	2.9624	-0.373248	4.63832	2.69532	5.68379
ASGR1	chr17	1.69578	0.776359	4.99185	-0.290684	-0.648883	4.85555	3.36728	1.3171	0.310169	1.87967	NA	0.508468	6.82112	0	0.0304313	-3.57299	1.71024	4.85685	4.06306	1.88263	4.06347	0.872108	0.756718
ASGR2	chr17	9.13202	0.942433	5.9818	-0.18902	7.36425	NA	NA	2.49062	1.81799	13.509	-1.02213	-2.21973	0.263395	6.57897	-2.58846	9.9946	0	8.43251	12.6371	2.55854	NA	7.50818	6.23928
ASH1L	chr1	-1.39543	-2.77047	-2.10381	-1.06891	-1.68223	-1.34068	-2.97809	-1.49497	-1.24552	-2.33886	-1.37763	-0.57115	-1.19834	-1.76504	-0.770892	-0.581779	-1.60964	-1.15325	-1.89703	-1.4845	-0.367516	-0.856936	-2.6607
ASH2L	chr8	0.139037	0.197006	-1.28528	-0.383204	0.578121	-1.34214	-1.29503	-0.309357	-1.25673	-0.245618	0.529389	0.387494	-0.0917065	0.838003	-0.0695688	0.0740023	0.166707	-0.365134	0.807398	2.3985	-0.0110663	0.828028	0.873266
ASIC1	chr12	5.92676	-4.07719	-0.923273	0.132739	-0.467431	-1.65266	0	0.84823	NA	6.27395	0.300187	2.65897	-5.51637	NA	NA	-1.84438	-4.15081	5.64715	4.23728	0	0.518631	0.31464	1.581
ASIC2	chr17	NA	NA	NA	-0.558923	3.55271e-15	0	NA	NA	0	4.62556	NA	1.18308	8.21591	NA	2.4921	-3.32479	0.704162	1.24383	NA	8.82279	0.689019	1.14441	NA
ASIC3	chr7	9.71823	9.90458	NA	0.0923187	0	NA	NA	0	6.88916	2.86372	1.36555	7.75008	-2.95881	-2.83886	0.888427	5.19194	1.95013	3.98772	4.56472	6.02633	5.02844	0.817115	6.44118
ASIC4	chr2	0	NA	NA	0.325114	1.27074	1.77636e-15	NA	NA	0	-0.729098	NA	NA	6.87479	1.1443	NA	NA	-1.76667	NA	0	NA	0.939172	-2.85011	NA
ASIC5	chr4	NA	0	5.34163	2.38663	NA	NA	NA	NA	NA	NA	-1.11634	NA	5.78625	NA	NA	NA	6.70558	NA	NA	0.05485	NA	NA	NA
ASIP	chr20	12.5864	3.77469	6.87043	0.504526	4.69279	2.76329	4.03457	1.77636e-15	0.650149	7.29781	7.68667	NA	7.26589	8.57842	1.36267	5.54824	7.7658	NA	6.10227	11.7473	4.07991	3.93753	5.93762
ASL	chr7	0.076959	-0.415305	1.22781	-0.566364	-0.373264	0.567063	-0.62637	-0.364275	-0.786379	-0.13832	0.184935	0.305121	0.150776	0.816633	0.15644	-0.218115	-0.147473	0.548234	0.734274	0.761792	-0.212792	1.14507	-0.0456507
ASNA1	chr19	-0.29212	-0.272613	-0.340923	-0.366641	0.220394	0.155752	0.260817	0.0935743	-0.980422	-0.016612	1.27473	0.128392	0.48872	0.0881522	0.426117	0.221793	0.416531	0.902197	0.147396	-0.100932	-0.535562	-0.433605	-0.0288788
ASNS	chr7	-2.14223	1.32125	-0.415122	-0.173081	-2.30802	-1.53724	1.18571	-3.72651	-3.13164	4.13082	-4.73583	-3.56376	-2.0152	-0.53606	6.01842	-7.11502	-5.46462	-2.29138	-2.80084	2.42398	0.565088	-4.19434	12.0453
ASNSD1	chr2	1.22801	0.432741	1.76853	0.142545	0.772055	1.0533	0.612795	-1.32282	0.674737	0.218247	0.747266	2.67273	0.755573	1.28533	0.461071	1.93928	0.67977	1.52085	0.00769895	0.494122	0.826045	1.60797	0.297268
ASPA	chr17	0.959478	NA	-3.48633	3.48583	-1.61435	2.3371	-0.133233	1.36106	-0.10159	0.687526	-6.05405	-2.08916	-0.138734	-3.36944	-0.634985	6.90213	-0.944143	1.68214	0.183706	-0.648734	0.117465	-0.178387	-2.28387
ASPDH	chr19	6.36085	6.42322	5.03128	2.10904	NA	NA	1.62932	1.46006	NA	0	-1.03287	1.04557	-3.887	0.00628398	NA	NA	-0.0146541	NA	NA	NA	1.93456	0.353058	NA
ASPG	chr14	4.73793	-5.07453	4.53217	-0.13395	3.55271e-15	-0.449519	5.59382	-2.64159	4.31334	4.67607	0	NA	-10.8171	4.43834	NA	NA	2.62149	-3.60636	NA	0.517718	-0.372865	-1.77636e-15	NA
ASPH	chr8	-2.58828	-1.87698	-0.0780835	-1.42995	-2.16661	-2.42037	0.0794516	-0.427516	-1.31309	-1.79545	-5.19739	-1.62841	-1.83271	-3.14724	-3.16285	-1.40626	-1.33211	-4.36903	-2.02797	-3.07248	-1.43772	-1.83749	-1.45439
ASPHD1	chr16	NA	NA	NA	0	NA	1.77636e-15	2.82424	NA	-1.12823	-2.31813	7.06071	1.31956	5.07947	2.84756	NA	2.13675	3.89564	NA	NA	NA	NA	-1.19671	3.55271e-15
ASPHD2	chr22	2.34826	-1.28634	-1.01049	0.949065	4.45669	1.87689	3.19051	1.77636e-15	5.59749	4.5688	3.49814	7.85387	-1.52628	4.20274	0.391949	1.0982	-2.51782	2.93798	-0.160322	3.03715	2.43738	0.132344	-1.11614
ASPM	chr1	-7.48373	-3.17353	-0.984035	-0.696483	4.95335	-3.30429	-2.35723	0.732841	-0.332474	-5.11514	-8.07811	-1.21326	14.6568	-4.9387	NA	4.14886	-3.39599	-1.4778	0.172592	-0.127948	5.57375	6.80209	-3.11096
ASPN	chr9	8.08693	1.36252	-0.206458	4.28684	2.94201	2.44261	NA	7.6941	-1.41669	2.44668	8.85684	-1.58724	3.64101	6.30155	NA	1.28963	-3.38849	-2.48618	1.71898	4.59522	2.86683	8.49041	1.79167
ASPRV1	chr2	5.27595	3.49704	6.15792	4.72308	3.34366	7.31387	1.77636e-15	4.33799	NA	3.08311	NA	-1.01198	12.9109	7.35838	4.3343	2.82246	5.70949	5.12657	NA	-5.22357	6.61368	0.201167	2.89856
ASPSCR1	chr17	-1.65838	-4.47073	-2.16219	0.736832	-2.59631	-2.9573	-0.728557	-1.35093	-1.9706	-1.79031	-1.53858	-4.58663	-3.68504	-1.7651	-3.1419	-1.40952	-1.31042	-3.25438	-1.28424	0.974526	-1.36725	0.214184	-1.20215
ASRGL1	chr11	2.01677	1.97988	-0.0495309	-0.951403	0.440268	0.0590965	-0.049193	1.99037	0.611476	-0.0420055	-3.23494	-0.210898	1.0924	1.4492	-0.724069	1.47055	1.19723	-1.46879	0.855489	3.93153	1.05394	1.1199	6.07183
ASS1	chr9	0.479534	NA	-2.13212	-0.0526877	0.435252	0.320174	0.342799	0.490306	3.04345	0.0923235	-6.50208	-0.151265	0.0192506	2.6333	0.206567	1.08959	-0.160627	0	0.26485	-0.378112	0.137622	-0.0765961	3.02402
ASTE1	chr3	1.93498	1.42375	-0.0121798	0.166394	1.41357	0.12188	1.79644	0.0155693	-0.625254	1.41431	1.23967	2.62971	2.71561	6.52198	2.27199	2.31881	1.01727	1.64055	3.93253	4.59036	2.84043	2.1011	0.491746
ASTL	chr2	4.70265	13.5876	9.91669	3.29603	1.98309	NA	-1.39022	3.60122	1.11687	4.7778	4.81084	NA	8.78179	5.77374	3.17676	6.45323	4.61701	2.44567	NA	10.7119	10.2638	6.12336	2.6014
ASTN1	chr1	NA	3.55271e-15	0.313874	0.0182078	-4.32118	-5.39002	NA	-2.46551	1.15706	1.86704	-6.70752	2.07467	-2.36912	-2.74933	1.08949	-7.2622	-1.21137	9.04397	NA	-10.6072	NA	-2.04345	NA
ASTN2	chr9	-5.0584	NA	-0.850197	-0.411198	3.00431	4.35706	-0.119807	0.893524	-2.19208	-2.80253	4.77203	4.24246	-1.3163	-4.18445	-0.304538	1.49178	0.358345	1.15678	-0.98164	-5.6716	-2.71813	0	-2.26793
ASXL1	chr20	-1.62863	-1.46194	0.350052	-1.32665	-1.81217	-0.576873	-2.3381	-2.72753	-0.895173	-1.43994	-2.62487	-0.953134	-0.62503	-1.94131	-1.13445	-1.1753	-2.01803	-1.759	-1.94993	-1.44662	-1.40935	-1.50149	-1.86091
ASXL2	chr2	-5.64025	-5.7653	-2.35182	-1.36063	-0.0280557	-0.975787	-4.48237	-4.87041	-2.34514	-6.36539	-1.8729	0.200391	-0.8328	-7.02031	-1.43378	-0.890023	-5.77041	-1.71467	-5.42571	-1.87919	-1.09542	-1.76434	-7.6014
ASXL3	chr18	-4.51237	-4.33173	-2.93834	-0.988265	-7.65512	0.680453	0.731314	-2.08807	-0.687183	-1.915	-4.92805	4.41189	-9.97369	-2.57112	0	-3.90268	-0.387179	-4.27748	-5.91018	-1.23781	-3.08921	-6.33471	-3.92342
ASZ1	chr7	0.675034	0	NA	-0.0495871	2.35181	NA	NA	4.78654	4.48918	-2.77947	-1.82183	-3.84519	-0.945171	5.13752	0.67784	1.02648	5.18345	1.55246	3.51308	0.122836	3.55271e-15	3.85889	NA
ATAD1	chr10	-1.17832	-1.26117	0.706922	-0.809229	1.08006	0.183374	-1.38153	-1.64167	0.63731	-0.908599	0.0471573	2.69232	-0.0119887	-0.213536	0.0237968	0.133005	-1.23228	-0.177053	-1.29558	0.0405792	0.745284	-0.353891	-1.07191
ATAD2	chr8	-2.6344	-3.0542	0.801053	-0.979779	-0.98104	1.50869	0.518897	-3.5212	0.775265	-2.39691	-1.21368	0.771305	-0.12089	0.217804	-1.29473	-0.449118	0.183063	-2.69602	1.05955	-0.365662	0.0104797	2.1597	-1.11107
ATAD2B	chr2	0.567026	-2.07915	-1.3245	-1.69746	-0.417133	-1.14283	-1.33696	0.220101	-0.939539	-0.80024	-0.914843	-0.770325	-0.761704	-2.669	-0.0663602	-0.944756	-0.475524	-1.19392	-0.842446	-2.58051	-0.892964	-1.39045	-1.82203
ATAD3A	chr1	-0.110001	6.2091	2.16549	0.85059	2.36083	-1.28672	2.06341	1.82423	-1.24094	1.74017	0.320178	2.31915	-1.07215	3.80288	0.455188	0.296037	-0.416508	0	3.91711	4.70919	0.163117	-2.16294	0.991945
ATAD3B	chr1	-2.81459	-1.22296	0.306386	0.781598	-2.13276	-1.78779	-4.03261	0.674346	1.49636	-5.36841	-0.481907	-1.09188	-5.90052	0.0769668	3.87564	-1.28261	-2.58404	-2.88752	0	-5.98423	-0.110211	-2.98916	-1.11184
ATAD3C	chr1	-0.839649	3.55271e-15	-1.4608	0.199661	-2.83202	4.29493	2.07375	-3.96901	0	-1.11035	2.97427	-4.35189	0.608818	0.598532	-2.31643	1.24565	-2.29861	-5.90205	-2.73133	-2.07706	1.4894	-5.94589	0.695773
ATAD5	chr17	0.360845	-0.657021	1.57331	1.10178	-0.24659	-0.203797	-2.90539	-2.20868	-1.33481	-2.18442	-0.223096	-5.278	-2.27256	2.80398	0.00269951	6.78535	-2.45951	-0.834662	-1.87228	-2.05964	0	0.27063	-3.4521
ATAT1	chr6	1.40622	0.175833	-0.479276	2.00523	-2.37993	2.08072	1.8195	1.80328	0.357115	-0.422935	0.475509	-1.98904	0.543122	-0.067675	-0.665968	-1.32845	0.485808	0.253938	2.60774	0.520501	0.703508	-0.136127	2.72092
ATCAY	chr19	NA	NA	3.55271e-15	-0.435865	-1.34888	NA	1.77636e-15	1.77636e-15	-3.25889	1.99981	-2.19729	0.820415	-6.403	4.03708	4.98763	-9.26073	-5.93022	-11.6732	NA	11.5937	0	0.292252	NA
ATE1	chr10	0.480082	-1.96192	-1.48886	0.0371601	-0.355041	-1.23241	-2.43858	-1.18127	-0.49518	0.419726	-0.574879	1.13948	0.265881	-3.20687	-2.19771	0	-2.41274	-0.0802593	-1.01117	0.112858	-0.729861	0.881257	-1.77218
ATF1	chr12	0.112605	0.910638	-0.288228	1.35333	0.449137	-0.431636	1.44752	0.212604	-1.19932	0.681579	1.73857	6.16849	0.39756	0	0.433158	0.857635	0.49609	0.866435	1.98447	-1.3985	0.475599	1.72021	2.41375
ATF2	chr2	0.531985	-1.55848	0.188755	-0.973651	-0.942115	-0.485712	-0.549164	-0.437915	0.0484157	1.87468	-0.554014	-0.364459	-0.328437	-0.964538	-0.103283	-0.090221	-0.723295	-0.0816197	-0.886446	-1.07246	2.77115	-0.578351	-0.589667
ATF3	chr1	0.180396	1.43949	-3.5268	-0.0713924	0.719559	-0.37641	4.89556	0.493519	0.259278	0.501101	2.16147	2.01293	0.0741259	1.71487	1.44035	0.739495	-0.00807749	0.750604	0.434443	-0.313226	-0.0784286	0.631636	0.0996112
ATF4	chr22	-0.459811	0.205831	-0.41085	-0.654149	0.741596	0.209725	0.0519667	-0.316124	-0.49676	-0.435738	-0.247678	-0.212086	-0.0869203	-1.06405	-0.00943652	-0.16642	-0.580314	-0.102974	-0.486208	-0.149672	-0.118526	0	-0.401295
ATF5	chr19	0.797569	4.72026	0.24137	5.71603	2.4534	1.71453	-0.0530028	-0.120204	1.72264	0.550019	-2.55106	0.932827	-0.507066	-0.505129	-0.921567	0.943903	-0.649397	-1.19604	0.262892	1.87775	-1.41893	2.22952	0.259309
ATF6	chr1	-1.96717	-2.42389	-1.58482	0.628684	-1.11703	-0.629004	-2.42897	-2.50245	-0.805084	-1.65966	-0.440236	-1.06308	-1.00259	-2.19596	-0.655931	-0.895755	-2.61623	-0.43671	-1.23532	-1.16834	-1.23224	-1.19499	-2.02361
ATF6B	chr6	-0.541482	0.76311	1.70214	1.3893	-0.0158463	1.00267	0.338258	0.649279	1.28495	0.140825	-0.586663	0	2.35449	0.438306	-0.105402	0.431838	-0.414917	-0.432344	-0.762343	-0.988629	0	0.832339	4.33472
ATF7	chr12	2.18237	-0.382564	-1.1629	-1.05184	-1.37812	-0.948412	NA	-2.70436	0.380753	-5.03485	-1.68363	-1.98043	-0.849853	3.68112	-0.0920491	-1.81777	0.71635	-1.54479	2.05236	-1.79001	-1.29662	-0.453339	0.303605
ATF7IP	chr12	-1.26246	-1.29422	0.375813	-0.523171	-1.24459	-1.53494	-1.58826	-1.1616	-1.31778	-1.20389	-1.20401	0.38864	-0.771431	-1.4973	-0.349631	-1.06079	-0.868213	-1.49121	-2.00012	-1.4483	-0.514203	-0.631007	-1.10679
ATF7IP2	chr16	-2.76348	-1.56634	-0.990714	-0.00137696	-0.415789	-1.20212	0.873075	0	-0.43529	0.048492	-0.301618	3.78851	0	-0.858006	1.04954	-2.14461	-0.126918	-0.843895	-1.03795	1.33819	-0.617693	3.23466	1.81183
ATG10	chr5	-0.490853	-1.96087	1.21545	-0.936143	-1.3298	-0.69174	-0.00859375	1.02893	-1.25992	1.49179	-0.594455	-0.460847	0.0451882	-1.22306	-2.03878	-3.99466	-0.174725	-0.634875	-0.373924	-0.752684	0.712538	-1.43608	-0.401071
ATG101	chr12	-0.103812	2.75205	-1.15179	2.61273	0.241393	0.639841	0.136882	1.36308	1.96934	0.407984	0.781821	-0.195724	-0.368494	0.605262	-0.652189	-0.264954	0.233514	0.24133	0.355742	-0.440378	-0.0829646	-0.613228	0.305092
ATG12	chr5	-1.06095	-0.35204	-0.962195	-0.518509	-0.787704	-0.839435	-0.0626	-1.18292	-2.02144	-0.888803	-0.817756	-0.567637	-1.08448	-1.12993	-1.27521	-1.2076	0.389467	-0.314316	-0.710926	-2.0553	-0.89881	-1.1836	-0.709158
ATG13	chr11	-0.466061	-0.29512	-1.39826	-1.11077	-0.466121	-1.1174	-0.345484	0.278855	-0.770656	-0.249439	-0.301992	-1.47715	-1.14291	-1.46671	-0.391612	-0.726525	0.289789	-0.733567	-0.522689	-1.57925	-0.401385	-0.357878	-1.36235
ATG14	chr14	-2.46637	-3.27898	2.44514	-0.812999	-1.11139	-1.98704	-1.15453	-1.34992	-1.35824	-1.69501	0.492868	-0.632194	-0.397722	-0.906709	0.670544	4.43372	-2.29092	-0.207213	-0.874127	-0.667243	0.38597	0.450838	-2.39334
ATG16L1	chr2	-0.727572	2.01592	9.34614	-1.90544	0.136811	-2.23763	0.308109	3.80529	0.707901	0.289881	-0.29132	0.929125	-1.46815	1.82154	0.879182	1.01555	0.0678626	-1.42801	-2.11553	0.567329	-4.50402	0.487386	-0.643798
ATG16L2	chr11	-0.521042	-0.406989	0.537687	-0.732585	0.190461	1.12101	1.80728	-1.38615	-0.426854	2.58859	-0.587804	1.57467	-0.556905	12.4244	0.508691	-0.379897	0.701122	0.324411	0.596907	-0.448355	0.644876	1.29801	-0.308387
ATG2A	chr11	-1.10549	-2.65136	0.835814	2.27615	-0.612806	2.36579	-0.848189	1.39068	-0.0404777	-1.47778	-0.790533	1.04712	0	8.26839	-2.52859	-0.0501218	-1.77418	1.87581	-1.89059	-1.34747	-0.166948	2.19934	2.7893
ATG2B	chr14	-1.38552	-1.97844	-2.89228	-0.75239	-0.904505	-1.38259	-1.7198	-1.49966	0.541406	-0.828134	-2.21298	-4.19769	-1.36406	-2.96067	-1.62535	-2.07708	-0.614428	-3.31171	-2.42875	-2.48593	-0.897253	-1.43486	0.82861
ATG3	chr3	-0.737306	-0.198982	-0.782206	-1.12535	-0.478391	-0.143607	-0.465635	0.0717962	-0.824302	-0.735479	-0.864425	-0.537322	-0.197827	-1.21697	-0.769165	-0.423669	-0.540628	-0.576103	-0.93009	-0.744915	-0.506508	-0.327527	-0.900779
ATG4A	chrX	1.21937	1.08659	3.93031	-0.632569	4.03491	1.72973	1.95516	1.81739	0.0227517	0.83176	4.02154	3.47402	1.68658	0.537693	0.935567	0.571402	0.788155	1.50622	0.926049	1.81663	1.18397	1.74061	0.573614
ATG4B	chr2	0.0926845	-0.132386	1.03714	-0.703067	-0.702373	-1.77903	-0.997724	-0.996262	-0.56612	-0.1954	-0.446562	-0.797068	0.0758601	-0.507531	-0.855397	-0.69705	-0.186572	-0.291082	-0.499256	0.64193	-0.667572	-0.801382	0.453736
ATG4C	chr1	0.470226	1.41868	-0.515839	0.821391	3.41926	0.894403	1.0072	1.3076	3.76817	0.690161	0.727931	2.23703	1.94493	-0.0446803	2.87914	2.37579	1.90472	0.671738	2.75916	-0.681733	0.650115	0.961114	0.0704268
ATG4D	chr19	2.40561	3.49943	6.80872	0.504307	2.87933	3.83322	1.97943	2.90045	3.01623	1.52074	4.55678	0.0946783	0.0490157	1.85602	1.14048	3.38817	0.359142	2.10527	0.767919	1.8816	2.05158	5.23857	6.09272
ATG5	chr6	-0.807914	-1.18413	-0.583156	-1.41869	-0.194247	1.32561	-0.722219	-1.13158	1.36547	-0.486635	-0.0323626	1.60094	0.126851	-1.17409	-0.369099	-0.170858	-1.14978	-0.234985	-0.379688	0.457075	-0.391723	-0.561017	-0.907607
ATG7	chr3	-0.474235	0	0.435081	-0.256333	-0.249767	0.324077	1.74008	-0.0263978	-2.47967	-0.0155209	-2.19111	-0.574628	-1.26359	-0.279004	0.275052	-1.56826	0.965134	-1.84108	0.701998	-0.818767	-1.64055	1.44438	-0.386152
ATG9A	chr2	-3.43427	0.96263	-2.36093	-0.538386	0.439556	3.34055	0.355773	5.71944	-0.941596	0.609893	-0.874063	1.81208	1.74604	7.56322	0.170418	0.943032	6.03087	-1.98318	0.961869	0.29235	0.701565	-1.53193	5.85799
ATG9B	chr7	-5.50585	-0.364126	3.47204	0.797174	0.656844	-0.927786	-0.324038	0.230889	-1.64828	-1.73365	-1.59018	-1.64033	-1.67431	10.2656	-6.38956	-0.736211	4.79611	-0.192577	0.531413	-1.98149	0.193939	0.641545	5.56948
ATIC	chr2	0.0933127	0.163429	-0.258582	0.0438213	0.254061	-0.832461	0.231926	-0.629174	0.0851741	0.519596	0.339635	0.893085	1.11973	0.255505	1.20373	2.76897	0.403662	0.355925	1.52266	1.94655	-0.0029411	0.637094	0.896943
ATL1	chr14	2.40591	7.28237	0.29211	1.73894	-2.11573	-0.234282	4.14847	0.480477	-0.991352	1.0523	-0.683352	0.249056	0.544667	3.69445	1.80452	5.34773	3.00753	3.46324	2.03964	-6.04186	-1.77442	1.73765	0.316706
ATL2	chr2	0.244552	-0.456549	3.4356	0.113582	-0.736276	0.605372	0.946028	0.704642	-1.19176	-0.145173	0	0.0912933	-0.424933	2.6571	0.406099	-0.259299	1.54438	-0.127613	-0.300289	-0.954361	-1.40123	0.233551	0.589925
ATL3	chr11	-0.961056	-3.77586	-1.22205	-1.81255	-1.34123	-0.822865	1.03524	0.461653	-0.932003	-1.03474	-0.296113	-0.996866	-0.586223	-2.14199	-0.51041	-0.799729	0.485196	-0.844557	-1.69111	-1.55947	-0.891525	-1.05307	-1.31638
ATM	chr11	-2.23175	-2.36938	-1.33095	-1.461	-1.80913	-2.71146	-1.78028	-2.13237	-1.8112	1.63017	-1.85389	-1.25957	-2.26515	-3.03226	-3.158	-3.49663	-2.87371	-1.95909	-2.83038	-2.58925	-0.644393	-1.68405	-2.26002
ATMIN	chr16	0.788918	-3.22146	-0.341524	-0.784868	-0.494471	-0.516199	-0.631146	0.639846	-0.454556	-0.169868	0.0962679	2.08951	0.530227	-1.67114	-0.68576	-0.396873	-2.78707	0.67166	-1.66263	-1.9675	1.24805	0.218829	-2.42028
ATN1	chr12	-3.60048	-5.34273	-1.96555	1.33842	-1.15286	-3.08742	-4.15377	-3.36761	-1.98024	-1.97998	-3.24417	-2.01681	-2.43289	0.975397	-0.246287	-2.0169	-4.4687	-1.87759	-3.84172	-4.26325	-1.49945	-1.37335	2.95151
ATOH1	chr4	NA	NA	NA	1.83801	NA	NA	NA	3.0131	NA	NA	NA	3.27343	7.10543e-15	NA	NA	NA	2.84033	3.76918	NA	NA	NA	0	NA
ATOH7	chr10	5.37604	NA	NA	1.49416	NA	NA	NA	5.30534	NA	NA	NA	NA	20.0528	10.0227	NA	1.77021	7.94171	NA	NA	6.47569	NA	8.59723	0
ATOH8	chr2	-1.23786	0.775794	-3.55271e-15	1.89535	-0.109092	-1.50246	NA	3.3685	0.870204	-0.772726	-0.900409	NA	-1.37257	NA	-2.83873	-4.41175	-0.190383	-3.48184	-1.703	-5.56251	0.300689	-3.2815	-0.832419
ATOX1	chr5	-1.16891	2.21481	-0.246504	-0.72608	-2.58364	-1.77041	-1.53555	-1.58217	-1.28426	-0.520823	-0.505686	-1.73927	-1.54658	-0.337935	-2.62142	-0.454627	-2.02031	1.18676	-2.13572	-1.33263	-0.411348	-0.432231	-0.68968
ATP10A	chr15	-0.998759	-2.50293	3.76739	-2.16658	-1.04658	1.19549	-2.18385	-1.01282	0.528982	-0.0150863	-0.450344	1.4582	-2.24644	3.20304	3.18188	0.710439	5.58215	3.04847	-2.34602	0.686444	5.52917	-2.33597	-1.38924
ATP10B	chr5	-0.741938	-7.52729	-1.23482	1.84768	-5.49848	-3.74179	NA	-1.18143	0	-3.11303	5.41337	0.957138	-3.58622	-4.20954	0	17.2471	-1.58186	-2.47592	3.55271e-15	2.05683	-0.119871	3.30054	NA
ATP10D	chr4	0.116691	2.59434	0.480101	-0.408039	-0.486316	0.243345	-1.43049	-0.900274	0.170739	-0.760606	-0.220926	0.624936	-0.363985	1.20097	-1.04368	-1.55107	3.90008	-1.38483	-1.26978	-1.83193	-1.70278	-0.246273	4.07297
ATP11A	chr13	-2.40012	-2.30912	1.27809	-0.28405	-1.27472	-1.04407	4.75541	-0.151142	-1.05288	-1.6785	-2.02185	-0.991919	-2.63118	-2.15256	-2.11836	-1.83581	-3.04034	-1.17769	-4.15249	-3.97784	-2.23376	-1.10211	-3.53827
ATP11B	chr3	-2.10237	0	-0.974239	-1.26221	-1.21297	-1.23861	-0.114029	-0.774071	-0.959578	-1.56654	-1.14199	-0.810978	-1.3398	-2.89506	-1.56391	-0.678461	-1.01232	-0.738774	-1.66429	-0.995147	-1.97436	-1.49165	-2.66469
ATP11C	chrX	-1.05346	-0.430296	-0.36346	-1.09867	-1.04181	-0.500573	0	-2.7463	0.305821	-1.18246	-0.64074	0.559598	-0.543891	-5.2359	-0.792467	1.91282	-2.00446	0.298968	-1.8835	1.13594	1.79306	-0.684943	-1.92332
ATP12A	chr13	4.42867	NA	NA	0.737568	0	0	NA	NA	0.637846	5.12109	9.227	0	-5.66911	NA	NA	-2.96405	1.32073	2.7525	NA	7.89696	1.22372	0.456477	NA
ATP13A1	chr19	0.0356116	-0.331876	0.368108	-0.297461	-0.299962	-1.05348	-0.0472672	-1.03135	0.630194	0.7009	-1.00075	-1.76434	-2.78389	-0.954108	-0.189525	-0.575037	-2.36256	-1.185	-2.26554	-1.89825	-0.263534	-0.533611	0.187351
ATP13A2	chr1	-0.816605	0.631346	-0.00912531	-0.97466	-0.12147	-3.61366	4.11168	0.4179	3.90277	0.281348	1.21715	-1.12736	-1.39018	-0.583538	0	-0.0742706	0.455403	-1.31817	0.838715	2.34291	-0.423096	0.00556238	0.507746
ATP13A3	chr3	-1.87289	-4.02355	-2.16458	-1.01671	0.218389	-2.15757	-0.108759	-2.65421	0.146086	-2.68707	-2.26062	-1.09846	-0.835556	11.2939	5.30961	-0.55627	-3.62374	-0.250304	-2.9067	-2.68086	-1.56184	-1.43773	-3.09283
ATP13A4	chr3	-4.46529	-3.74066	-1.29387	-0.0415231	2.26163	-0.418554	2.54369	-2.12768	2.49093	-0.432421	-3.32665	-0.211199	-16.9008	-1.21226	-1.31462	-4.3344	-2.43303	-2.25653	-2.93611	-3.53716	-1.43198	-1.43823	4.0281
ATP13A5	chr3	2.98227	6.19459	-4.18218	0.328762	-7.73753	-3.16764	NA	1.77636e-15	-2.42588	10.8641	-5.79561	-5.06782	-1.02423	1.79921	-10.417	0.971641	1.29043	-2.84465	0	-9.69838	3.21482	0.755251	0
ATP1A1	chr1	-0.955576	-0.903345	-1.43376	-1.03374	-0.625037	-0.672299	-1.13482	-0.612995	-0.495677	-0.656601	-0.548125	-0.83797	-0.568338	0.568264	-0.363836	-0.408901	-0.913695	-0.265565	-0.882275	-0.680025	-0.751115	-0.0965663	-0.94547
ATP1A2	chr1	1.51817	0	-3.55271e-15	0.235213	1.44189	0.68646	2.09386	NA	-0.573119	1.02027	-7.3637	-3.75262	0.68688	-0.888613	-1.41266	6.00963	-4.16241	-4.95152	-0.904909	6.83539	1.01416	-0.144203	0.410822
ATP1A3	chr19	1.77967	-1.88759	-2.47982	-2.00803	-7.46612	0	-3.34561	0	-3.77946	NA	-11.8434	-0.154318	19.7105	-0.0479628	-7.79279	3.7018	NA	-5.23327	NA	-3.96879	-3.31711	-1.93412	0
ATP1A4	chr1	-0.746147	NA	1.84302	-0.448548	0.835376	-1.06557	NA	1.42136	2.57381	7.10543e-15	-10.2289	2.6872	-9.08054	3.61735	-2.22015	8.30113	-5.40692	0	NA	9.24839	-3.50986	-1.01811	NA
ATP1B1	chr1	-0.634103	1.81146	0.36327	-0.486503	1.18398	0.0408409	0.0487793	-0.707502	-0.230528	0.0498223	3.08289	0.0449316	1.41355	-0.229213	-0.0841393	0.319632	-0.689887	1.83306	-0.0837264	-0.158971	0.456212	0.389375	0.532901
ATP1B2	chr17	1.36348	3.55271e-15	-0.551024	-0.83382	3.98136	0.0393494	0.93384	-0.0154167	2.57395	1.48999	5.52263	-1.22108	3.17012	2.85762	-2.47783	3.2414	2.36911	1.53288	0.176522	3.20557	5.70514	1.93998	2.57988
ATP1B3	chr3	0.100053	0.12517	-0.170684	0.160609	0.201406	0.411923	0.396388	-0.0661434	-0.232289	0.232008	0.532857	0.641834	0.43714	0.448117	0.402763	-0.0573968	0.212673	0.784352	0.0440481	-0.0688435	0.0940836	0.238245	-0.00597873
ATP1B4	chrX	NA	NA	-5.36873	-0.833298	-7.6028	NA	NA	NA	-2.46581	NA	0.0939502	1.32778	-0.971667	1.01033	3.55271e-15	-6.3291	NA	6.84835	8.4636	5.46352	NA	0.126135	NA
ATP23	chr12	2.76337	4.32323	-0.934726	1.35486	0.241018	2.99613	1.41913	-0.680797	3.33728	1.63543	3.3812	0.701543	1.12687	0.584253	-2.89856	-0.387116	1.78864	-0.250097	1.76652	0.473516	2.47646	-0.227977	0.689054
ATP2A1	chr16	-1.50108	8.19972	-0.325825	0.667902	3.40961	1.67573	NA	-1.17174	1.43094	2.4071	4.16158	3.55271e-15	9.65475	-0.697918	-9.92282	NA	1.02484	-3.69154	4.52562	3.7444	-3.95503	-2.05284	0
ATP2A2	chr12	-0.590447	1.37209	-1.31098	-1.85507	-1.13888	-1.04201	-2.39807	-3.64848	-2.66321	-1.89971	-2.96489	-0.657558	-1.54636	-6.1035	-2.70314	-0.98836	-2.3652	-1.37448	-1.66016	-4.92883	-1.54732	-1.98382	-2.99161
ATP2A3	chr17	0.278732	0.0529356	-0.131427	-0.497902	-0.180957	-0.725907	-1.25013	1.17388	0.657908	1.93223	-0.720161	-1.83907	1.72714	-1.27538	-0.873569	0.24952	0.673202	-1.28465	-0.495639	-0.857752	-0.807339	9.4588	0.671423
ATP2B1	chr12	0.333273	-2.63196	-0.500743	-0.772002	-0.754788	0.0071474	-1.44233	-1.75634	-0.856692	-0.539601	-0.981226	-0.670571	0.635165	-2.94638	-0.870599	-0.243343	-1.55919	-0.699185	-1.76649	-0.702704	1.13211	0.596066	-1.21586
ATP2B2	chr3	1.86614	NA	-3.07163	-1.23313	2.89364	-2.53657	NA	-2.63592	-4.23283	0	0	0.555215	4.99227	NA	0.832221	3.46809	-0.0349755	-9.50824	2.23865	4.41405	-4.83237	0	0
ATP2B3	chrX	NA	NA	0	0.537608	-3.55271e-15	-1.77636e-15	NA	0	NA	0	3.40739	0	5.31435	-0.842399	NA	NA	3.55271e-15	NA	0	-6.52638	NA	0.645871	NA
ATP2B4	chr1	-2.71793	-2.55027	-0.223239	-0.019484	-1.19716	-0.876994	-2.35298	-1.28183	-2.02037	-1.77075	-1.04567	-0.837081	-0.693741	-1.64934	1.34317	-0.585511	-5.26323	-0.786308	-2.05962	-1.59043	-0.672194	-0.69056	-1.91954
ATP2C1	chr3	-1.14359	1.29053	-0.32114	-0.260396	-1.53273	-0.877576	-0.0107007	-1.91048	-2.4953	-1.60609	-2.04284	-1.01561	0.0248587	-2.20166	-1.17962	-1.37815	-1.93555	-2.43347	-1.69704	-3.18239	-0.905411	0	-0.372445
ATP2C2	chr16	-0.21106	-8.63156	-5.31651	1.78911	0.149873	-2.63991	3.84743	-0.786167	-0.0604346	-0.262145	-7.5207	-1.08828	-4.32537	-1.22496	-1.27859	-0.867648	-0.538076	1.94797	-1.41734	-0.492834	0.236389	-2.01376	-5.67996
ATP4A	chr19	0	NA	4.17686	4.78795	1.47757	NA	NA	-1.85205	1.77636e-15	NA	NA	NA	4.13222	-0.0568434	2.00928	5.45672	-2.15325	NA	NA	4.79818	0	4.53919	NA
ATP4B	chr13	NA	NA	3.55271e-15	1.98344	NA	0	NA	5.84611	NA	8.85061	NA	NA	0.517604	9.69515	7.50673	NA	5.03817	NA	NA	NA	NA	0	6.1019
ATP5F1A	chr18	-1.1483	-1.29728	-0.908068	-1.0878	-0.995085	-0.802875	-0.851171	-0.852587	-1.12556	-0.723711	-0.761461	-0.672399	-0.826358	-1.4347	-0.747411	-0.555072	-0.518576	-0.678036	-1.06739	-1.29248	-0.878145	-0.471345	-1.17467
ATP5F1B	chr12	-0.209975	0.381683	-0.139134	-0.0448078	-0.177722	0.18522	0.147556	0.088889	0.151946	-0.264991	0.404941	0.0291533	0.573352	0.149915	-0.192549	-0.0725811	0.16431	0.149921	-0.0751673	-0.249882	-0.195686	-0.149372	-0.0211044
ATP5F1C	chr10	0	0.24119	-0.372128	-0.804247	0.26309	0.362026	0.12551	-0.0579255	-0.370995	-0.133743	0.288389	-0.213978	-0.0751852	-0.11436	-0.168481	-0.258951	-0.0117721	0.0322362	-0.0312884	-0.219442	-0.272884	-0.220765	-0.0791663
ATP5F1D	chr19	-1.00833	0.0955048	0.354733	-0.517283	-0.0372271	0.103601	-0.145187	-0.462179	-0.638477	-0.444655	-0.48116	-0.535688	-0.289926	-0.721892	-0.593211	-0.0150813	-0.415101	-0.723284	-0.409335	-0.347141	-0.167695	-0.384983	-0.713096
ATP5F1E	chr20	-1.68142	-2.86177	-0.448734	-1.07832	-0.57406	-1.2106	-1.94369	-1.45509	-1.01271	-1.12143	-1.56084	-1.42032	-0.910378	0.835403	-1.27533	0.265161	-1.91304	-0.703236	-2.90368	-0.900416	-0.753543	-0.355413	-1.88204
ATP5IF1	chr1	-0.419215	-1.78072	0.646474	-0.42221	0.977893	-0.653875	-0.446694	-0.597991	-1.14935	-0.284282	-1.03563	-0.621062	-0.746683	-1.07591	-1.1197	-1.1301	-0.693715	-0.485201	-0.616718	0.0634093	-0.0720745	-0.377458	-0.784987
ATP5MC1	chr17	-0.310442	-0.405749	-0.0627846	-0.466304	-0.865007	0.199153	-0.540087	-0.255666	-0.727487	-0.192808	-0.0366044	-0.494246	-0.410812	-0.507983	-0.760441	-0.160759	-0.617875	0.161808	0.0149641	-0.0593303	-0.23271	-0.0833257	-0.789771
ATP5MC2	chr12	-0.750469	-1.37847	-0.197924	-1.27307	-0.833957	-0.792037	-1.16972	-0.899945	-1.0499	-0.0322416	-0.855007	-0.90051	-0.745308	-1.16701	-0.6849	-0.813189	-0.692206	-0.793157	-0.7985	-0.770035	-0.984191	-0.872145	-1.3085
ATP5MC3	chr2	-1.52107	-3.00507	-0.944645	-0.587755	-1.00356	-0.922618	-1.32474	-1.27259	-1.45506	-1.44135	-1.41549	-1.07154	-0.775434	-2.28599	-1.31859	-1.26015	-0.980998	-1.25065	-1.16805	-0.939993	-1.20591	-1.26141	-1.91552
ATP5MD	chr10	-0.489268	-0.303442	0.257467	-0.861464	-0.281129	0.0367221	0	-0.378754	-0.386433	-0.148594	-0.281166	-0.328059	-0.107639	-0.684932	-0.343104	-0.387192	-0.287054	-0.35296	0.0539237	-0.21005	-0.404159	0.0697658	-0.200247
ATP5ME	chr4	-0.0953382	-0.0899786	0.621316	-1.34386	0.208399	-0.129046	0.443487	-0.131805	-0.647568	0.230691	-0.968448	-0.608633	-0.420402	-0.517048	-0.562508	2.1051	-0.263343	0.46485	1.71805	0.171869	-0.180848	-0.360155	-0.119732
ATP5MF	chr7	-0.371975	-0.323697	-0.244702	-0.430511	-0.570501	-0.349684	-0.382441	-0.520946	-1.07223	-0.0462742	-1.03955	-1.07029	-0.590296	-0.0394615	-1.02965	-0.59726	-0.278077	0.186965	-0.0841104	-0.496259	-0.757163	-0.323331	-0.238104
ATP5MF-PTCD1	chr7	-2.22214	3.37395	-8.25286	1.07733	-3.02826	NA	NA	NA	NA	3.51395	6.19499	3.55271e-15	0	NA	-0.948572	-1.46508	-1.09682	1.9881	0	-2.19265	NA	NA	NA
ATP5MG	chr11	-0.512741	-0.896975	-0.506576	-0.674492	-0.819903	-0.720633	-0.211394	0.344509	-0.527828	-0.538324	-0.570306	-0.776456	-0.641263	-0.976007	-0.777492	-0.606988	-0.816682	-0.505891	-0.285395	-0.743278	-0.471233	-0.42182	-0.831347
ATP5MGL	chr22	3.24388	-0.819778	-2.52665	-0.539679	-9.97723	-8.30419	0.562906	-0.937956	-2.56283	6.60473	6.02749	-7.47787	3.27831	6.12725	-8.63035	-0.732119	8.13987	-1.14299	2.00835	8.21039	-6.1901	3.4458	4.47908
ATP5MPL	chr14	0.348767	-0.901673	-0.416534	-1.58806	-0.455214	-0.414959	-1.11369	-0.771097	-0.614834	-0.796804	0.173164	-1.00564	-0.777967	-1.67477	-1.08169	-0.537475	-0.795352	-0.756532	-0.895548	-0.94479	-0.705449	-0.679872	-1.20394
ATP5PB	chr1	-0.276421	0.19235	-0.306732	-0.475334	-0.209505	-0.0942978	-0.308672	-0.12758	-0.721667	-0.283443	-0.000457107	-0.450847	-0.104009	-0.3121	-0.358435	-0.396772	-0.252913	-0.126197	-0.401391	-0.197943	-0.517227	-0.318946	-0.21999
ATP5PD	chr17	-0.866453	-0.995322	0.282791	-0.710594	-0.480203	-1.10341	-0.557255	-0.847195	-0.738294	-0.508827	-0.653199	-0.421343	-0.785974	-1.29904	-0.900879	-0.728368	-0.747865	-0.725136	-0.876108	-0.761197	-0.681118	-0.396045	-0.878732
ATP5PF	chr21	-0.47235	0.129939	-0.0456426	-0.482565	-0.00272659	0.117679	0.250672	-0.370495	-0.279609	-0.359592	-0.534511	-0.391768	-0.225529	-0.522411	-0.645527	-0.122399	-0.439386	0.303063	-0.138951	0.0362859	-0.352222	-0.123246	-0.355182
ATP5PO	chr21	-0.395874	-0.572505	-0.473616	-0.939045	-0.804531	-0.127206	-0.235291	-0.317455	-0.654236	-0.738515	-0.533609	-1.19517	-0.830071	-0.838581	-1.09401	-0.774001	-0.412565	-0.737479	-0.699643	-0.650445	-1.03372	-0.457655	-0.592006
ATP6AP1	chrX	-0.727127	-1.0825	-0.045968	-0.769294	-0.0971717	-0.504763	-0.111012	-0.644971	-0.92645	-0.411532	0	0	-0.40521	-1.23737	-0.24932	-0.171838	-0.455592	-0.480066	-0.408461	0.210226	-0.579268	-0.39952	-0.571572
ATP6AP1L	chr5	0.640656	-2.5066	1.38732	0.225734	-0.15454	0.680797	-1.77636e-15	0.950448	-1.07324	1.36398	-2.68628	-2.71686	-0.00548737	-0.336172	1.42616	1.47045	-5.46833	-6.60695	0.53906	-4.28348	1.79846	-2.02506	-1.14067
ATP6AP2	chrX	-0.850682	-1.82921	-0.775241	-0.925067	-0.780499	-0.767926	-0.676219	-0.763742	-0.78683	-0.71449	-0.384885	-0.765837	-0.655748	-0.713294	-0.692543	-0.640681	-0.591483	-0.788854	-1.16284	-1.55725	-0.81026	-0.819645	-1.029
ATP6V0A1	chr17	-1.03632	-1.05918	-0.250315	-0.996168	-0.794795	-0.731857	-0.376246	-0.449612	-0.835276	1.57885	-0.231505	-1.04918	-2.05263	-1.87527	-0.15834	-1.84684	0.127338	-2.34228	7.23153e-05	-0.475372	-0.829476	-1.82737	-0.539024
ATP6V0A2	chr12	-1.53452	-3.43559	-0.596512	-1.57345	-0.856776	-1.12698	-1.4076	-1.38032	-2.93627	-1.12603	-1.68835	-3.06311	-3.57933	-1.08157	-2.24241	-1.46897	-2.59381	-1.87125	-0.516282	-1.316	-0.974788	-0.461277	0.362811
ATP6V0A4	chr7	4.93387	NA	1.33288	-1.55196	-2.68975	-5.08817	NA	2.18437	1.77636e-15	-4.14677	-9.85544	2.47983	-7.70231	0.234179	2.67201	-1.35781	5.82612	3.30211	NA	0.182401	0.0758477	0.205388	NA
ATP6V0B	chr1	-0.29828	1.79599	0.498277	0.151142	0.801902	-0.306261	-0.48832	-0.573886	-0.744384	0.0253536	0	-0.291458	0.18273	-0.319671	-0.128372	-0.481572	0.757105	0	-0.0727916	-0.126059	-0.0376719	-0.193887	-0.0892873
ATP6V0C	chr16	-2.13183	-4.65553	-3.80154	0.144618	-2.53339	-3.82015	-1.77051	-2.90542	-2.99312	-0.333823	-1.72511	-4.6809	-3.35907	-1.59952	-2.91291	-3.09151	-1.8414	-3.34946	-1.74446	-1.64582	-3.26621	-3.00142	-2.43987
ATP6V0D1	chr16	-0.652733	-1.32693	-0.610208	-0.798495	-0.766533	-0.02704	-0.867797	-1.03507	-1.28963	-0.639481	-0.482675	-0.830258	-0.896395	1.7659	-1.31815	-0.833177	-1.23064	-0.293533	-0.41218	-1.47067	-1.16415	-0.587523	-1.18906
ATP6V0D2	chr8	0	-6.35356	2.94642	-0.120112	NA	2.22891	NA	5.35877	1.82985	4.23095	-4.56237	NA	-6.07506	-0.00309022	9.18143	0.941609	4.64238	10.7766	0	14.2007	NA	4.59481	NA
ATP6V0E1	chr5	-0.20295	0.0401987	0.150331	-0.27074	-0.0243477	0.0750261	-0.229341	0.604096	0.396076	-0.407928	-0.0139954	-0.110924	-0.140152	-0.0560436	0.138699	-0.262088	0.409899	-0.1451	-0.0654891	0.0385912	-0.412091	-0.139485	-0.198768
ATP6V0E2	chr7	-0.0186005	-1.34256	-1.08763	-0.537932	0.171546	-0.769716	-0.778169	2.03174	-0.279942	-0.442054	-0.308805	0.144133	-1.96612	0.626081	-0.780999	-0.836936	-1.10975	-0.0603845	0.0283734	1.8585	0.269626	-1.98437	-0.0275378
ATP6V1A	chr3	-0.457389	1.79035	-1.03285	0.0385726	-0.20504	0.245243	-0.621805	-0.672151	1.04555	-0.410631	0.895218	-0.031797	0.220779	-0.694965	-0.00617885	0.0354721	0.00698616	0.457242	0.697437	0.527019	-0.117131	-0.31793	-0.0631
ATP6V1B1	chr2	NA	NA	3.55271e-15	-0.169148	3.07304	0.740304	0	1.77636e-15	0.379516	-1.87281	2.19905	-2.63	8.80607	2.22204	1.81166	1.38596	0.435115	NA	0.38182	0	5.23906	-2.86516	0
ATP6V1B2	chr8	0.0645041	-0.923818	-1.12728	-0.727983	1.77445	-0.909817	-1.09397	-1.99631	-1.09978	-0.401945	-0.295878	0.610961	-0.598971	-1.71387	-0.219433	-0.0877517	0.0475612	-0.211806	-0.500473	-0.678826	-0.433427	0.482807	-0.900907
ATP6V1C1	chr8	-0.744226	-0.864604	-0.0453286	-0.834606	-0.936492	1.88601	-1.59572	-3.03398	-0.158193	-0.831338	0.399387	-0.370266	-0.00777708	-2.49011	-0.177475	-0.303716	0.353147	-0.117959	-0.512329	-1.1363	1.33475	0.258419	-0.308015
ATP6V1C2	chr2	-2.71057	4.85702	1.53087	3.8144	0.687094	-8.82462	-5.89108	-2.18078	3.52333	1.31791	5.41853	-1.20221	-0.0183332	1.45352	-1.05107	-0.300081	0.63764	-7.48282	-0.0328081	9.46695	-0.135622	-0.389415	-3.66879
ATP6V1D	chr14	0.389848	0.457764	1.07873	-0.955712	0.0471042	-0.338594	-0.280768	0	-0.42828	-0.123596	1.24592	-0.143837	0.12334	-0.586212	-0.452422	0.167363	-0.13909	0.0876814	0.0296184	-0.163947	-0.191806	-0.364368	0.301357
ATP6V1E1	chr22	0.354458	1.68605	0.750962	-1.16818	0.128283	-0.343282	-0.118325	-0.371137	-0.749769	-0.000256009	0.52595	-0.384049	-0.0218612	0.285898	-0.351681	0.582215	0.814324	0.337061	-0.0100208	-0.299472	-0.0300825	-0.16546	0.267772
ATP6V1E2	chr2	2.28363	5.00442	2.22339	-0.232476	2.95925	-2.824	-1.64218	0	3.21377	1.22971	1.22854	5.47395	1.93327	0.761304	-1.3085	-0.265235	2.88626	-1.94505	2.0932	-1.57448	4.20571	1.74743	3.19331
ATP6V1F	chr7	0.240155	0.223403	0.309245	0.30269	0.152932	0.364885	0.428964	1.3501	0.132334	0.257378	0.410267	0.0983191	0.350807	0.495374	0.221929	-0.160891	0.61905	0.228391	0.694583	0.362998	0.108718	0.448903	-0.0228055
ATP6V1FNB	chr7	4.21426	-2.61309	4.04344	-2.24789	NA	NA	-3.11308	0	NA	-2.78187	2.82239	NA	-2.27192	0.216608	1.24294	0	-3.93664	14.0363	NA	2.55296	4.81653	0.637931	-5.00887
ATP6V1G1	chr9	-0.106873	-0.355142	-0.0925256	-0.574114	0.056533	0.016333	-0.157158	0.239451	0.0696103	-0.152216	0.0209165	0.0324798	0.107639	-0.110023	-0.121676	0	0.164277	-0.0564429	-0.202357	-0.319906	-0.253093	0.301039	-0.0325963
ATP6V1G2	chr6	5.12872	NA	2.71394	NA	3.55271e-15	0.717685	1.77636e-15	NA	0	5.72401	2.08448	NA	8.62281	NA	-3.77979	NA	NA	NA	8.85807	6.19592	3.81722	1.04855	NA
ATP6V1G2-DDX39B	chr6	NA	NA	NA	NA	NA	NA	NA	NA	NA	8.37757	NA	NA	7.10543e-15	NA	NA	NA	NA	NA	NA	NA	NA	NA	NA
ATP6V1G3	chr1	NA	NA	NA	NA	NA	1.4328	NA	NA	NA	NA	NA	NA	NA	2.0701	NA	NA	NA	NA	NA	NA	NA	2.51442	NA
ATP6V1H	chr8	0.176894	-0.52933	1.36277	-0.540543	0.658073	-0.496997	-0.356412	-0.376177	-0.462985	-0.104704	0.0691817	-0.436592	0.285303	2.12698	-0.355666	-0.575514	0.185834	6.90372	0	-1.333	0	-0.0401772	0.440707
ATP7A	chrX	-3.44774	0.469259	-1.97749	0.277306	-1.05312	0.372868	0.568221	-3.20798	-4.58115	-3.82531	-2.54429	0.258049	-1.31243	-3.8276	-0.00610911	-2.64731	-3.12013	-1.73271	-3.77641	-5.0131	-1.05571	0.798597	-3.62614
ATP7B	chr13	-0.707604	NA	-2.50194	-0.601556	-1.01733	-0.510512	NA	-3.6926	-3.18248	-4.72615	-5.81449	7.66936	-2.63002	-2.67338	-6.50237	-5.54822	-1.43542	3.52595	-0.972105	-1.79758	0.325911	-0.664226	-2.67574
ATP8A1	chr4	-2.06005	-2.14443	-0.279283	-0.00448721	-1.44605	-3.66256	-2.64659	-1.29273	-2.76592	-1.56904	-0.705287	0	-1.15385	15.1909	-0.476662	2.06628	-1.93535	1.41785	-0.35034	-5.62194	1.67491	2.84163	-2.25193
ATP8A2	chr13	1.26402	NA	3.52717	-0.879952	0.355939	1.77636e-15	NA	0.630488	1.48856	-8.39254	2.75915	-4.75881	-5.83519	0.24939	1.22334	4.83201	-4.90624	-2.93316	NA	-2.86564	-3.52428	-0.930981	NA
ATP8B1	chr18	-2.24663	-2.33858	1.76945	-1.12231	-1.05079	0.309332	-1.44467	-1.33249	-0.539153	-1.27612	-1.13047	-1.29188	0.223077	-3.37632	1.15077	0.385818	-1.23932	-1.12194	-0.605947	-0.598316	-0.263369	0.666398	-0.602434
ATP8B2	chr1	0.183663	-2.27547	0.123936	1.27798	1.61034	1.33059	3.47135	-1.72382	-1.80515	0.389317	-0.85353	2.13787	-4.95912	0.0455845	-6.95921	4.97589	-3.50487	0.842385	0.440017	1.42641	1.5935	0.161713	-0.243377
ATP8B3	chr19	-2.56097	7.63878	-1.27469	-0.476154	-1.42884	4.73065	3.54429	-0.184669	-0.694055	-0.713732	-5.19112	-4.81761	-0.28398	-2.887	-6.04608	0.832098	-3.23079	-0.525457	0.449976	-1.76144	5.63938	-2.19156	-0.535721
ATP8B4	chr15	-0.56828	-0.397342	-0.0442272	-2.00393	0.0381489	-0.580459	-1.8216	-2.70701	-2.24576	-0.205442	-3.71505	-1.36465	-1.21418	-0.521293	-4.50117	-0.593257	-2.8353	-1.37129	0.288643	-1.53382	2.9328	2.25412	-1.21972
ATP9A	chr20	-3.5826	NA	3.58267	-1.09753	-1.21845	-1.01276	NA	-4.63319	3.9355	-3.3509	-8.51179	-0.549922	-2.03103	-1.49148	-0.321229	-3.46063	-4.07403	-4.75185	-2.35168	3.49383	-0.29381	-0.390728	-4.36779
ATP9B	chr18	-1.43337	0.330938	-1.01248	-1.56882	-1.19924	-2.79063	-0.934356	-2.09996	-0.209195	-0.833356	-1.67082	-2.38349	-1.96158	-1.93693	-2.59417	-1.20915	-2.50186	-1.86315	-1.57614	-1.84133	-2.68182	-0.990983	0.334012
ATPAF1	chr1	-0.255405	1.1246	-1.37005	0.011694	-0.573961	0.112446	-0.343338	-0.106733	-0.280841	0.207542	-0.355831	-2.63486	0.0614935	-1.86481	-0.911203	0.869221	-0.42076	-0.246468	0.275295	-0.841911	0.403515	-0.880214	0.438211
ATPAF2	chr17	0.136939	0.139317	0.12049	-0.435542	0.447661	-2.46575	1.35978	1.30946	0.0698529	0.371798	0.875722	-0.423334	-0.372492	1.80659	-1.07519	-0.272838	0.411235	-0.215121	0.667707	-0.156897	0.50325	0.612828	0.896716
ATPSCKMT	chr5	0.769806	2.62487	2.84407	-0.187135	0.732413	2.71113	1.9989	4.25294	1.05097	0.836552	2.36794	1.56421	2.79483	3.98545	-0.114163	1.76808	1.16516	0.766628	2.13535	-1.28117	3.14978	1.59963	1.82564
ATR	chr3	-1.08087	-0.977016	1.55998	-0.124639	-0.793354	-0.707491	-1.9675	-1.7961	-0.123765	-0.19116	-0.937622	1.35137	-0.432265	1.45737	0.443471	-0.515472	0.70368	-1.04554	-1.89739	0.102792	-0.439538	-1.21556	-1.08357
ATRAID	chr2	-0.164664	0.0760962	-0.20129	-0.0167038	-0.122778	-0.158721	0.138387	0.616149	0.0645631	-0.20357	0.320381	-0.089952	-0.0239142	-0.0816799	-0.0785263	0.68706	0.144324	-0.140369	-0.236179	-0.168618	-0.397066	0.0748651	-0.136681
ATRIP	chr3	-0.213928	-3.04344	-1.31204	2.13234	0.326233	2.42405	1.13113	-1.22621	-2.39592	0.292764	0.706171	5.70501	0	6.74729	2.61447	-1.11099	-1.2728	0.584831	0	2.37338	0.282008	-0.576464	4.2516
ATRN	chr20	-3.18435	-4.04093	-3.32491	-1.6253	0.319022	-1.36067	-6.35941	-2.93239	-1.5817	-2.66645	-3.80426	0.101396	-1.51868	-5.58903	-0.343988	-1.90975	-3.54561	-1.45022	-3.09348	-0.548131	-0.791042	1.06989	-4.16939
ATRNL1	chr10	NA	NA	-2.63665	-0.330951	-2.42889	-1.42469	NA	-1.05098	2.51724	6.2151	1.88437	0.76838	9.71553	-2.50413	0.577148	3.90536	-3.50957	-0.479355	NA	-0.617859	2.58986	-1.6304	0
ATRX	chrX	-1.83288	-2.35775	-1.30185	-1.7935	-1.81135	-2.09628	-2.41286	-1.49296	-1.5022	-1.99273	-1.67955	-1.08275	-1.4939	-2.75277	-1.50741	-1.21246	-1.7127	-1.6229	-1.78969	-2.12739	-0.453795	-1.46528	-2.74261
ATXN1	chr6	-2.26037	-3.47853	-0.739101	-1.36553	-2.17714	-1.34765	-2.00397	0.670095	-1.98562	-3.27477	-2.52098	-1.54661	-3.35149	-0.736681	-2.87285	-0.709669	-5.61333	-2.41689	-0.322751	-2.0813	-2.07686	-1.42203	-0.79593
ATXN10	chr22	-0.235628	-0.273609	1.27195	-0.202114	-0.187944	-0.533356	-0.0815357	0.23743	-0.748781	-0.291872	-0.140151	0.0920363	-0.188882	-0.162794	-0.525959	-0.0675121	-0.330224	-0.446402	-0.233061	-1.11978	-0.70384	-0.23797	-0.451627
ATXN1L	chr16	-1.55318	-2.40491	-0.571097	0.617659	-0.445253	-1.30601	-1.68946	0.428541	-1.321	-0.419016	-1.1123	-1.17568	-1.01181	-0.9841	-1.32251	-0.50522	-3.04599	-0.0668988	-1.92555	-0.391421	0.168134	2.12346	-0.159756
ATXN2	chr12	-2.31031	-2.49764	-1.73125	-1.52762	-2.60758	-0.763561	-2.6582	-2.18628	-1.8351	-0.989516	-2.26612	-2.58189	-1.82894	-2.91563	-2.15515	-1.74821	-1.82352	-0.664966	-1.83908	-1.29813	-0.221137	-1.79959	-1.79808
ATXN2L	chr16	0.728815	-1.1216	-1.67101	-0.129797	-1.28643	-0.140966	-2.21792	-1.57021	-1.46844	0.194592	-1.68171	-2.66927	-3.09646	-1.95157	-0.787807	-0.863059	-0.0025709	-1.16624	-2.89757	-2.05202	-0.894611	-1.57422	-1.92864
ATXN3	chr14	-0.584687	0	-0.633409	-0.862072	-1.90625	-0.446256	1.17707	-0.792029	-2.27977	-0.654755	-1.06717	-0.238232	-0.856163	-1.49928	-4.09422	-2.46204	1.05307	-1.76129	-0.935534	-0.312402	-1.08345	-1.56409	-1.38779
ATXN3L	chrX	NA	0	NA	0.084256	3.55271e-15	NA	NA	NA	NA	NA	2.54883	3.55271e-15	7.10543e-15	6.34253	NA	7.10543e-15	4.81228	NA	NA	3.55271e-15	NA	0.788657	NA
ATXN7	chr3	-8.04077	-6.29981	-0.917056	-0.91348	-2.607	2.42141	-6.24676	-3.50018	-0.207373	-7.36859	-3.89178	-2.94257	-6.31471	-11.0806	-9.2661	-3.09439	-6.23021	-4.31398	-8.30856	1.14908	-1.67664	-2.59593	-8.93386
ATXN7L1	chr7	-0.126576	-0.802084	-1.06351	-1.22869	-2.95965	-0.554412	-1.08499	0.12313	-0.722905	0.0832956	-0.211721	-1.95629	0.469041	-4.1719	-0.647847	0	0.730927	-1.47062	0.498374	0.579708	-1.35058	-1.38296	-0.588138
ATXN7L2	chr1	-4.62541	4.97862	7.51213	-0.597685	-0.743719	3.82556	NA	-3.69013	-2.16671	-1.69598	2.06062	0	-1.37941	-4.80394	-1.80282	0.284314	-0.467177	1.20545	6.4717	2.98303	-1.73735	-0.115069	-0.930063
ATXN7L3	chr17	0.551722	1.06983	-1.27187	-1.08106	0.842011	-2.93744	0.396288	0.00109485	-0.19273	-0.0283002	0.356196	1.72939	1.34252	-0.504634	-5.97634	-1.21652	-0.317791	-2.19009	0.269261	-0.320487	-2.1333	-1.93974	-0.134237
ATXN7L3B	chr12	-2.56597	-5.43447	-1.24628	0.836524	-0.100802	-0.241947	-2.71556	-1.47349	-2.14353	-2.02281	-0.846368	-1.04702	-0.549382	-3.8822	-0.667623	-0.880645	-2.84454	-1.40754	-3.44319	-0.549957	-1.70701	-1.06136	-2.92596
AUH	chr9	0.69978	1.30908	0.643988	0.552819	1.18374	0.403269	1.25636	-0.0310389	-1.25873	0.41154	0.968777	0.246324	0.971599	1.41104	0.327864	1.17767	0.678149	1.18576	2.37619	2.19748	1.27511	1.49223	1.58326
AUNIP	chr1	7.7023	1.3716	1.36708	2.05101	-1.81072	3.04816	0.440473	4.55007	4.6347	12.4677	0.637912	-10.0159	4.22264	13.668	12.5883	6.90976	4.57104	-3.3092	3.55271e-15	4.68012	-0.0562081	6.24559	NA
AUP1	chr2	-0.30723	0.88643	-0.45693	1.64145	0.0132335	0	0.253398	-0.494669	0.371342	-0.195856	0.331588	0.135925	0.21375	-0.454527	0.10162	0.088469	0.0449401	-0.180285	-0.013994	-0.0737615	0	-0.137677	-0.113347
AURKA	chr20	2.78642	1.03341	3.39216	-0.847374	2.36331	2.7402	-0.084204	0.0437033	1.2773	3.46642	1.37055	-0.635155	8.39202	3.78985	-1.11384	3.97064	0.681331	1.53466	2.29108	6.32622	2.49879	1.75863	2.74409
AURKAIP1	chr1	-0.309956	2.57946	0.241574	-0.479847	0.538902	-0.11163	0.583353	0.148154	-0.14746	0.0915334	0	0.980095	0.755332	-0.487963	-0.0540967	0.0442498	-0.438435	-0.0157881	0.178478	0	-0.0192504	0.100658	-0.498892
AURKB	chr17	7.06883	11.5037	0.295929	1.86714	10.4719	2.83995	4.91219	3.94002	1.89945	13.3284	5.20305	5.3302	1.4321	3.9869	2.90656	2.63595	5.47027	3.1758	5.92144	4.49235	8.85176	3.01606	12.6232
AURKC	chr19	10.2833	3.96872	-1.62078	0.785573	5.71384	NA	8.55676	3.3051	1.29624	7.04381	12.944	5.87851	5.99494	13.0429	NA	-0.243707	11.1439	6.99309	7.88458	1.56419	2.18719	NA	2.50349
AUTS2	chr7	-1.32127	-5.0871	-6.12699	-1.47395	-2.50446	-2.82153	-5.02665	-3.23939	-1.05834	-2.68556	-6.14609	-2.99685	-4.23863	-1.76184	-3.38716	-4.09792	-7.68431	-3.21233	-5.79558	-4.28307	-2.64882	-2.9685	-5.93191
AVEN	chr15	2.85141	5.31748	2.51605	0.793075	2.32088	0.980583	3.11921	3.40389	-0.393325	3.29863	4.82286	0.648963	2.76136	2.23435	0.866968	0.525283	7.33427	2.50866	3.01288	3.3748	2.53755	1.15999	3.21961
AVIL	chr12	1.76425	6.93952	0.146066	0.292693	0	4.09743	2.65919	1.80708	-3.1083	0.352354	-0.918068	-0.634054	-0.430138	2.9606	1.25422	-4.07042	8.00348	0.245813	0.894298	1.42061	-0.600147	0.0848802	-0.114546
AVL9	chr7	-3.72694	-3.48477	1.13498	-2.0175	-2.91851	-1.87383	-2.36029	-2.58954	-0.365732	-0.763387	-1.76392	-0.391434	-2.15077	-2.9229	-0.758757	-1.90567	-3.06796	-2.24012	-3.7436	-4.40536	-1.29915	-1.15864	2.08967
AVP	chr20	4.13795	7.32887	4.29091	4.77826	0.897507	1.06853	2.35036	NA	NA	15.4227	3.49836	NA	11.6368	5.21276	NA	4.24612	0.677017	-0.746562	NA	-2.69356	NA	7.22729	NA
AVPI1	chr10	0.22234	8.23939	2.25785	0.451058	1.14561	0.878197	6.05787	0.0861256	0.388769	0.860544	2.49626	4.46659	2.33615	2.66169	1.86063	2.23722	0.29678	2.36827	0.809742	0.538955	0.967901	2.99115	0.540052
AVPR1A	chr12	3.75962	NA	-9.85353	0.772705	2.60014	0.0376486	NA	1.77636e-15	2.78856	5.09505	0	3.1275	5.7497	NA	0	6.83849	0	3.55271e-15	1.3636	0.0811047	-0.0775851	-0.358593	-2.11942
AVPR1B	chr1	NA	NA	7.59713	-1.23448	NA	1.42385	NA	1.77636e-15	NA	7.90832	NA	0	4.98001	-5.69981	NA	9.56499	5.60376	3.55271e-15	NA	0	1.20416	4.73212	NA
AVPR2	chrX	4.26359	3.55271e-15	NA	-0.509228	2.07758	1.07385	NA	3.19116	5.22581	7.26147	5.75732	3.55271e-15	6.9756	NA	3.50838	8.66462	-2.03966	1.96494	1.7162	6.24731	6.40318	8.09009	6.58424
AWAT1	chrX	NA	NA	3.55271e-15	0.808827	-0.35638	NA	NA	3.73219	NA	11.2607	9.58351	3.06295	18.1263	-4.54105	NA	9.68633	14.7008	13.2992	3.32661	7.55978	3.55271e-15	NA	NA
AWAT2	chrX	NA	NA	NA	1.48651	NA	NA	1.76455	4.53947	NA	NA	13.6929	NA	0	8.96428	0	NA	1.13694	NA	NA	-3.69527	NA	NA	NA
AXDND1	chr1	-3.35411	-5.47815	2.17446	-0.849243	1.54814	-3.78634	2.39132	-0.53115	2.11559	-0.11191	-6.23343	-0.468807	-6.26281	-3.47948	-0.177535	-6.85552	-0.638956	-0.553731	-10.3118	3.52508	-0.0168131	-1.08355	0
AXIN1	chr16	-2.80822	0.117965	1.21177	2.75785	-1.1706	0.28362	-1.52484	-3.06166	-0.500927	-2.83745	-1.40885	-3.74836	-4.78841	0.0384959	-0.889912	-2.57656	-1.41372	-1.16169	-3.6745	-0.979698	-0.707643	-1.18538	-4.17933
AXIN2	chr17	2.76317	1.13425	NA	-0.0281266	1.80314	1.5169	NA	-0.378894	1.77636e-15	0.297214	-2.11481	-3.29753	2.29294	1.63162	2.18992	-0.568405	-0.215389	5.7638	-3.52488	-3.0152	-1.7499	-0.162372	0.00718579
AXL	chr19	-0.158418	2.1285	-1.69339	0.0189004	0.493074	-0.208519	5.83999	0.943	0.855479	-0.408818	3.06642	0.485386	-0.273669	4.06794	1.6772	1.73377	3.73203	4.47716	-0.0331015	-0.387757	-0.533118	-0.254506	-0.460196
AZGP1	chr7	3.0087	NA	1.0378	0.830154	7.03869	0	2.6081	1.5439	2.67664	8.36048	-2.88629	0.791229	13.945	-0.806884	0.618224	3.60645	1.08565	NA	12.5887	6.91405	4.72834	5.69215	10.1327
AZI2	chr3	-0.423833	-0.223538	-2.19651	0.439928	-1.24276	-0.133231	-0.44687	-0.459264	-0.830333	-0.382944	-0.887105	0.356083	-0.84104	-0.382466	-1.23019	-0.167887	0.00113202	-1.18965	-0.871165	-0.0345928	-0.372409	-0.564095	-1.10206
AZIN1	chr8	-0.535414	-0.925263	-0.190644	0.328559	-0.768041	-0.824972	0.939837	-0.562711	-0.417221	-0.527111	-0.425698	0.270728	-0.284931	-1.6243	-0.147113	-0.280036	-0.9533	-0.956324	0.0153251	-1.10322	-0.768277	-0.639731	1.21131
AZIN2	chr1	-0.855037	-2.64415	-1.31737	-0.0949507	1.88611	-3.51041	-4.75185	-0.814098	-3.79687	-4.42505	-0.311384	1.14756	-3.90059	1.64165	-3.5549	1.67512	4.38804	-6.5718	-1.79247	-4.44592	-2.32422	-1.82979	0.867169
AZU1	chr19	1.30289	-1.12075	3.47925	-0.806538	3.98286	NA	NA	NA	NA	-5.58809	-3.62198	1.87586	0.0651317	NA	NA	4.45203	-3.55271e-15	1.93411	NA	7.32285	NA	NA	0
B2M	chr15	-0.332902	-0.199447	-0.153109	-0.616173	-0.464298	-0.333238	-0.350938	0.144722	-0.451319	-0.194503	-0.380986	-0.503371	-0.121043	0.632337	0.0152702	-0.769928	0.276043	-0.419258	-0.485097	-0.00167264	-0.428825	-0.140744	-0.506009
B3GALNT1	chr3	-2.44871	-4.54985	-2.17446	-0.590818	-1.23988	2.75623	3.15591	1.77636e-15	-0.705527	-0.105296	1.9282	2.84413	1.51686	-3.02504	5.72789	-0.268952	-0.187914	1.94019	-0.730767	-5.01102	0.25653	0.712985	-1.03855
B3GALNT2	chr1	-4.89884	0.36899	-5.19718	1.47084	-0.185993	-4.43904	1.08059	-1.21147	-1.24006	-2.98125	-5.13515	-5.40466	-3.26035	-1.48993	-2.29522	-1.86491	-4.51438	-7.69275	0.932147	-3.32694	-0.000460018	-2.16363	-1.78653
B3GALT1	chr2	NA	3.43738	-8.95638	-1.1563	-5.99129	NA	NA	-1.06347	-3.41132	-3.20108	-11.1833	1.95526	1.18399	-2.08543	6.35488	-1.16739	-0.514186	-0.467987	6.62843	-7.19034	-5.81267	1.70233	2.35801
B3GALT2	chr1	3.01453	4.61762	8.18104	3.84941	2.65256	4.09635	6.099	4.63738	-3.67934	0.647158	-0.219682	9.96882	0	0.588769	12.84	7.68212	-1.92531	0.583842	0.403103	4.36874	-1.08676	9.99602	-1.7611
B3GALT4	chr6	NA	NA	NA	NA	4.75572	NA	NA	NA	0	2.01342	NA	NA	NA	NA	NA	2.86787	0	3.2467	NA	NA	NA	NA	NA
B3GALT5	chr21	-2.42359	NA	-5.9099	0.61936	-5.31056	-1.03712	NA	-2.53345	1.05352	3.55271e-15	-14.4461	-3.19139	4.18687	-3.5618	0.627591	13.9871	-4.72683	-1.27298	4.68674	-3.11608	-0.994552	-0.949112	0
B3GALT6	chr1	1.05556	-0.815411	0.546385	1.49472	2.66311	0.565227	2.94314	2.74819	1.04703	-0.153911	1.95619	0.00949433	1.29584	-0.117988	0.497188	-0.155028	0.390583	0.77948	4.55903	4.85789	1.24325	0.0346966	-0.302621
B3GAT1	chr11	NA	NA	3.02691	-1.84706	-0.0533245	-0.137866	-1.52066	NA	0	0	0.366134	2.92537	-5.40952	1.03639	-3.20717	0.438524	1.248	4.20728	NA	NA	3.55271e-15	NA	NA
B3GAT2	chr6	0.190554	-7.12463	-1.20056	0.952524	-5.72441	-0.652593	-1.30907	-3.34481	-0.17073	-7.53184	-0.115469	-1.1431	-0.249261	-2.82764	-2.90603	-1.60026	-7.02129	-0.082703	-6.99816	-0.461094	-1.07421	0.679636	-7.26238
B3GAT3	chr11	0.965375	0.127492	1.58448	2.2904	0.611712	0.985361	2.44561	3.49654	0.807606	0.876741	1.33427	0	0.52237	3.76855	0	1.62744	0.854517	0.342227	1.71063	1.2552	0.47697	-0.0471465	-0.0591729
B3GLCT	chr13	-0.516018	6.3465	-0.686952	-0.635224	0.337645	3.82669	0.605278	-3.30805	-1.08347	-0.0290375	1.74196	0.163833	0.749087	2.12057	6.8135	1.04533	1.40684	1.20997	-0.129335	0.79696	2.60603	-0.285519	-1.55984
B3GNT10	chr9	4.86342	4.16481	-3.50005	0.414981	5.86325	0.38916	5.73036	0.734158	2.05489	12.2528	0.0418978	-1.75947	2.22309	4.23983	4.13301	-4.78332	-0.799242	-0.361956	4.57466	1.05631	0.560734	2.61625	2.09799
B3GNT2	chr2	1.43143	-1.26926	0.919787	-0.985311	0.690357	0.486404	0.189462	0.537217	-0.271361	0.551232	0.904117	-0.0722395	1.76539	-2.57275	1.5373	2.94959	1.11171	1.09574	0.393604	-0.982716	-0.146522	0.195612	1.60543
B3GNT3	chr19	0.887485	NA	NA	0.273683	4.30344	NA	4.84798	1.48158	3.85088	7.59986	NA	1.77717	10.8567	8.1926	4.4749	11.9113	1.40328	4.62853	NA	NA	2.48979	3.48649	NA
B3GNT4	chr12	-1.54777	3.59789	3.5005	-0.483085	3.31349	1.81319	NA	NA	-1.18588	2.03022	-1.51145	1.70624	4.89587	0.846864	-2.20971	2.42297	5.55796	-1.5645	2.18451	8.43482	4.07314	-3.03091	8.47437
B3GNT5	chr3	-0.252854	-2.40606	-2.17842	-0.273329	-1.24576	1.57654	0.0814517	-1.14915	1.82173	0.27036	-8.59371	-1.80792	-0.165191	-0.849814	0.569698	-0.0787549	-0.845862	-5.90659	3.7527	-1.52322	-0.668444	-0.189518	1.19212
B3GNT6	chr11	0.916482	0	4.2594	3.6702	0	NA	1.77636e-15	3.40651	1.07772	16.4228	NA	-4.31589	-3.11548	NA	0.58339	18.79	1.44568	2.36691	NA	0	2.04301	3.44054	12.1052
B3GNT7	chr2	0.290795	-0.0670374	3.24296	0.0793339	0.439117	0.980029	-0.549397	0.564382	1.90656	-0.12132	0.550512	-1.00298	2.05228	-1.02159	1.01601	-0.062667	0.0817314	0.638621	-0.109777	0.903799	0.66918	0.995283	1.01489
B3GNT8	chr19	3.74829	3.24907	2.2752	1.30217	3.70429	1.43038	1.77636e-15	3.77297	4.96585	0.973782	9.89317	-2.68297	4.40907	5.35929	0.499976	6.71582	0.774729	NA	4.57421	1.92927	3.47623	6.34555	3.47409
B3GNT9	chr16	0.574671	1.07974	3.19216	2.14344	3.11895	3.54252	NA	NA	2.06049	0.629968	5.75592	5.46767	0.0908761	2.65449	0.92039	5.43913	5.19644	-0.535026	3.98113	3.21598	0	0.869154	2.31269
B3GNTL1	chr17	0.413879	1.03828	0.225968	-0.0865771	-1.27064	-0.996393	0.980287	-1.35278	-1.00326	2.32486	-3.26664	1.9713	1.41067	1.81721	-2.04016	-0.65293	-3.36236	-2.70246	-2.74716	-1.97667	1.02375	1.23788	1.69652
B4GALNT1	chr12	7.1557	NA	3.42238	-1.11549	0.924855	4.08811	NA	0.0713227	0	2.71213	NA	0.140172	0.321321	3.55271e-15	NA	6.18889	0	4.96657	-3.69919	-3.39021	2.91567	5.06006	-0.811131
B4GALNT2	chr17	NA	NA	-3.16544	-0.949015	-4.34147	0.0899794	NA	0.0301874	-3.06438	-3.3592	-6.07687	-1.51264	-11.7171	NA	3.0517	0	-0.278635	NA	3.55271e-15	3.87644	4.86795	-2.66954	NA
B4GALNT3	chr12	-4.06287	NA	6.5024	-0.956467	1.85405	-0.466716	NA	-0.879115	1.5542	-2.10613	0.584007	-4.56527	-6.97187	-0.708335	-1.94048	-4.72388	3.06783	-3.16575	NA	-3.56715	-1.40733	0.259775	-3.41039
B4GALNT4	chr11	3.9212	5.1155	4.09776	1.52128	1.27777	NA	NA	2.49176	NA	2.69186	2.76073	-3.45941	-4.03212	6.12143	2.52883	4.15416	11.2329	NA	NA	1.55778	-1.44636	2.13093	0
B4GALT1	chr9	-1.55661	-2.90807	0.0214157	-1.34966	-1.18461	-1.06816	-3.07631	-0.451717	-0.527307	-0.452241	-0.578525	-0.533543	-0.6637	-2.36229	-0.340592	-0.665607	-1.78683	-1.00752	-1.65447	-0.999575	-1.24296	0.102021	-1.65105
B4GALT2	chr1	2.25181	3.55271e-15	0.587041	-1.05049	3.08942	1.8015	-0.22329	-1.02444	-1.41369	0.907485	1.32477	0.505646	0.211705	0.716949	1.68794	1.56656	3.03227	-3.18918	0.684157	-2.53045	-0.454066	-0.900172	1.27448
B4GALT3	chr1	-0.200447	0.340545	-0.644922	0.0423576	0.98503	-0.355599	0.704241	0.051619	-0.505981	0.27505	0.636459	0.371233	0.0356457	-0.427679	1.01511	-0.0565553	0.279529	-0.318999	0.0200681	-0.251343	-0.162512	0.764233	1.11269
B4GALT4	chr3	-0.630722	-1.39079	-1.0732	-0.936366	0.0432488	1.51127	0.406317	-0.289349	0.420847	0.177434	-0.753389	2.05483	0.213511	0.0280958	0.670682	-0.262698	-0.718458	0.867433	2.6996	-1.24146	-0.705376	-0.575133	-0.455177
B4GALT5	chr20	-1.47819	-8.43018	3.62172	1.31894	0.0385972	-0.762719	-1.45665	-1.49711	-0.418858	-1.73172	0.231196	-1.42286	-0.682574	-2.03606	1.8766	-0.646409	-0.677064	0.601313	-2.63212	0.648782	-0.720126	0.471297	-6.23155
B4GALT6	chr18	4.53886	-0.600498	1.1977	-0.369884	0	4.2616	5.95375	-0.531799	-0.750555	-2.38232	0.312984	7.18175	0.974715	-1.26454	-11.12	0.0980163	-0.623457	-1.96647	2.62106	-6.68356	-1.61253	0.119072	0
B4GALT7	chr5	0.194037	0.155878	-1.22545	1.72782	0.25899	-0.66358	1.02444	1.97173	-0.34039	0.893458	0.251636	0.69064	-0.419502	-1.40962	-1.05309	-1.52079	-0.857418	-2.04556	0.0252476	-0.273171	-1.46113	-0.425877	-0.63022
B4GAT1	chr11	0.575224	4.76037	1.2949	0	5.56755	1.75772	2.53164	4.94414	-2.06682	0.474513	7.36204	1.25081	2.19335	0.223812	0.444443	6.22052	2.60364	3.77115	1.53011	7.07777	1.51709	1.85437	0.104762
B9D1	chr17	2.25517	1.49093	-0.788551	0.0572039	-1.62298	-0.952351	0.971716	2.72136	-0.990569	0.661961	-4.17928	-0.684707	3.08035	0.286745	-1.60631	3.04259	3.38201	-1.34518	0.834686	3.59214	-0.0287617	-0.196124	2.03373
B9D2	chr19	2.64499	1.15022	6.0488	1.4533	3.5833	2.6988	3.18429	1.17654	1.05222	2.21608	1.15881	4.399	4.86184	4.76565	1.55199	1.02139	5.59429	2.83579	9.4641	5.44992	1.88112	1.71199	2.69499
BAALC	chr8	1.196	2.20155	-0.382144	1.61123	1.75013	1.53538	6.47315	1.56582	1.13358	4.20564	6.40174	-3.06236	3.60261	3.02846	3.55271e-15	-2.02602	4.48125	7.82177	3.26229	1.21428	1.28641	1.78807	9.58246
BAAT	chr9	NA	NA	NA	-1.40083	NA	0	NA	NA	2.73246	8.92921	NA	NA	9.42541	-2.58177	NA	NA	3.99055	0	0	7.07858	NA	NA	NA
BABAM1	chr19	0.310147	-0.247658	0.479829	-0.34746	0.0967882	-0.0753114	0.115778	1.14307	0.375427	-0.161747	0.400407	-0.137082	0.259012	0.000859837	-0.176941	0.247486	0.551511	0.215838	0.701589	-0.38722	-0.445035	-0.454057	0.202885
BABAM2	chr2	0.00476415	-0.253665	-0.107175	0.322375	-0.669703	0.236283	-0.344596	0.0550665	0.543661	0.29608	-0.163835	0.0954655	-0.00936971	0.463136	-0.08609	0.171757	-0.164371	-0.0986475	0.302132	-0.394677	-0.0359134	0.466494	-0.329066
BACE1	chr11	0.963559	0.477505	-2.58305	-1.31063	-0.864563	0.0417192	-4.10313	-0.992868	-2.39392	-0.0359326	-2.00039	-3.33465	-3.16729	-1.87174	-2.25965	-5.10275	0.563991	1.01761	0.658489	-0.673902	-2.14386	-1.09074	-1.64016
BACE2	chr21	-1.32077	5.05797	-4.69118	-0.937329	-1.44699	-1.34035	-2.16614	-1.92	-0.861318	-1.16733	-0.67092	-1.16416	0.138666	-1.90955	-1.72235	-1.11999	-1.78746	-0.613969	-2.15313	1.10463	0.119409	-1.26824	-1.31937
BACH1	chr21	-0.619312	-1.24194	-0.385857	-1.25959	0.177483	0.259503	-1.05167	-1.13225	-0.274731	-0.402973	-0.590924	2.72789	-0.437395	-2.03958	-1.72301	-0.481906	1.03991	-0.482209	-0.292165	-0.95881	1.21769	-0.809934	-1.1301
BACH2	chr6	-2.98012	-5.72118	4.29812	-0.769952	-1.74003	-1.63172	-1.50349	-2.66941	-1.43962	-1.29109	-1.22534	0.244609	-1.43714	0.813692	2.66922	-2.54438	-2.10204	-0.850139	-5.02254	-0.592488	-1.65325	-0.760904	-1.88709
BAD	chr11	0.00601634	3.78084	-0.417154	-0.842455	1.7345	0.138701	0.886894	0.523003	-0.0851741	-0.121751	0.588907	0.919644	0.267293	0.485371	-0.360034	0.0961111	0.291245	-0.0171811	0.700953	0.268993	0.0234674	0.328444	0.452507
BAG1	chr9	-1.17319	-1.61326	-0.647495	-0.330726	-1.03336	-1.07765	-0.788967	-1.21487	-0.289416	-0.575242	-0.749434	-0.706996	-0.726119	-1.08953	-1.04047	-0.786688	-0.764341	-1.29562	-1.00337	-1.44859	-0.579245	-0.150744	-0.561618
BAG2	chr6	-1.02964	3.18187	-3.97182	-1.02256	-0.354379	-0.0438603	-1.47675	0	-1.04281	-1.54741	-0.337261	0.0512485	0.502135	-3.29008	0.988494	-0.224253	-3.11136	1.17147	-2.38269	3.45289	-0.358004	-0.654658	-2.80258
BAG3	chr10	0.152084	1.51619	0.706338	-0.0130275	0.730293	0.549471	0.338984	0.509091	3.55537	0.0112196	1.20513	0.238874	0.159782	2.55326	2.60278	0.708818	1.28942	0.829141	-0.155026	-0.213165	0.0490005	0.83854	4.90333
BAG4	chr8	-0.192381	-0.837173	0.24759	-1.31028	0.200184	0.385948	0.012071	-0.429869	0.72466	-0.193338	0.574761	-0.425193	-0.0126522	-0.9798	0.29511	0.149158	-0.537901	0.0901574	-0.326191	-0.596458	0.250468	-0.472264	-0.26587
BAG5	chr14	-1.68794	-2.35333	0.842503	0	0.186462	1.28914	-1.00181	0.662833	1.13154	-0.396102	0.335499	0.823816	0.352566	-0.904453	0.119478	0.144715	-1.83769	0.320355	-0.991064	-1.04057	-0.234017	1.55731	-1.24651
BAG6	chr6	-0.649759	4.13596	0.874814	0.517309	-1.1042	-0.771269	-1.33415	0.28465	-0.882745	-0.0344342	-0.762593	0.510574	-1.32173	-0.0838328	-1.66903	-1.39196	0.360437	-1.24242	-0.233822	-0.485086	-0.274879	-0.445952	1.42338
BAHCC1	chr17	-4.79375	-3.04218	0.664626	-2.08586	-7.10808	-2.4069	0	-2.98012	-3.56963	-5.23551	0.469818	-2.78764	-8.43296	-9.23761	-9.55955	-7.1308	-3.08126	-6.38376	-4.49082	-4.21841	-2.40021	-0.834911	-9.28928
BAHD1	chr15	2.73795	-1.03759	-0.430655	3.3577	-1.98774	0.398063	1.37563	-1.86064	2.21358	-2.01254	0.0749632	-2.72457	-0.179595	-3.90203	-2.614	-1.245	-3.95351	-1.96085	-0.0266497	2.49659	0.0460637	0.68838	4.34941
BAIAP2	chr17	-0.824691	4.55875	-0.462337	1.33741	-1.50868	-0.921091	-1.97217	0.842017	0.56002	-0.745827	-1.69828	-2.75924	-2.36297	1.17356	-1.28372	-0.826717	0.174654	1.07106	-0.662081	-1.28889	-0.940623	-1.37174	4.26421
BAIAP2L1	chr7	-0.0334953	2.83174	4.41556	-0.213221	2.6545	1.40772	2.50303	0.344	-2.03323	0	-1.54617	-1.33601	-1.32638	-0.429701	-0.817261	0.213969	-0.590844	2.05178	2.54785	1.49212	-0.387873	1.05059	1.75267
BAIAP2L2	chr22	-3.70184	-1.01054	5.3879	-0.164583	0.706409	-0.386245	0	-0.379601	1.19741	7.4819	-1.84912	6.24512	-3.85408	1.46234	-2.60151	6.9937	-0.32123	0	NA	5.45586	2.66809	-0.113054	NA
BAIAP3	chr16	-2.99511	8.19972	-2.37112	-2.03668	2.05942	-2.35268	-0.163455	0.968614	NA	4.64553	1.77614	-3.3013	-1.03198	1.67986	0.626323	3.46908	0.499247	-7.22254	NA	-4.84243	-2.09962	8.90321	NA
BAK1	chr6	0.586922	0.525658	0.252457	0.043286	1.63898	0.76068	1.35294	1.03417	-0.142079	1.54819	2.18058	2.35712	2.65491	1.01869	2.58889	1.88416	0.120564	0.761735	0.285858	1.36817	1.32822	1.14347	1.9719
BAMBI	chr10	0.700025	NA	3.54696	0.376326	8.86785	1.70119	2.0839	0.121058	2.17719	0.907974	4.26978	1.9638	2.27895	2.79597	0.228297	3.06011	5.27947	4.15969	4.49187	0.858839	1.86402	1.23188	2.89807
BANF1	chr11	0.00496989	1.35718	-0.0601617	-0.348162	-0.325626	0.165547	0.12997	-0.0732493	-0.639056	-0.0103225	-0.100836	-0.395644	-0.275212	-0.441616	-0.299099	-0.0353058	-0.308662	-0.0600279	-0.291458	-0.0827206	-0.1758	-0.254465	-0.09177
BANF2	chr20	8.60799	1.5335	3.59917	2.59986	3.17405	NA	NA	4.90235	4.09848	-8.25656	6.24423	NA	-5.22658	-0.0437572	-1.20869	3.93913	11.1256	0	3.55271e-15	8.91672	0.264494	3.51766	NA
BANK1	chr4	2.91611	1.1284	-0.592022	0.505062	0.320102	-1.77636e-15	-0.482197	-3.29804	1.49146	1.28551	-0.069568	6.51251	2.09737	0.912013	2.7995	8.46639	-0.343729	0.0496084	-0.400825	-10.9695	8.58746	-1.12179	-2.61211
BANP	chr16	0.867618	1.13336	0.314573	0.398304	0.832998	0.887302	0.259012	-0.561169	-0.514852	-0.480667	-0.495234	0.366991	-3.15462	-0.743501	0	-0.862453	-0.190942	0.221269	-1.14274	0.976936	-1.14484	-1.27023	1.03829
BAP1	chr3	-0.00657169	1.53201	0.237377	1.05725	1.33356	-0.562297	1.28433	1.29702	0.608863	0.298068	1.23465	1.82725	0.730319	0	0.0553857	-0.627108	0.190736	1.01018	2.27839	-0.369222	-0.299013	0.826829	1.20327
BARD1	chr2	-0.00061182	0.307954	-1.38854	1.80106	1.29312	-0.683825	-0.10604	-0.701849	0.970295	-0.0539144	0.364312	-0.0177668	0.420038	-1.30644	-1.47945	0.600277	-0.0824129	-0.171473	0.628909	-1.06983	-1.62812	0.685917	0.0840523
BARHL1	chr9	NA	NA	NA	NA	NA	NA	NA	NA	NA	NA	NA	0	11.1128	4.33859	NA	NA	NA	3.51837	NA	NA	NA	NA	NA
BARHL2	chr1	NA	NA	NA	-1.1986	NA	NA	NA	NA	NA	3.55271e-15	NA	NA	7.0322	6.3206	NA	4.45866	9.5794	NA	NA	6.62688	NA	NA	NA
BARX1	chr9	NA	NA	2.41276	-0.0150964	NA	NA	NA	0	NA	9.85396	NA	NA	8.16706	11.7299	3.55271e-15	9.56499	NA	NA	NA	8.18588	NA	NA	NA
BARX2	chr11	3.26104	NA	-0.584864	-0.621461	-5.70736	NA	-5.0775	1.76238	NA	4.93245	7.36033	0	3.15567	6.35111	NA	-3.50791	0.210714	-6.24087	NA	0.725311	-1.73933	0.667551	NA
BASP1	chr5	2.32905	1.0662	0.0103303	2.18527	0.973843	1.35262	2.3293	4.02899	0.211983	1.65107	1.26305	3.26476	2.28377	10.7106	1.10078	0.684322	4.9766	3.80735	4.33597	1.16481	0.452935	0.523045	0.929919
BATF	chr14	2.2066	1.51827	2.32073	1.55734	1.92912	4.54168	1.70846	2.49121	2.0792	4.58957	2.01895	1.58774	5.1085	3.1975	1.63447	0.903527	9.2715	1.54129	8.17779	2.65899	3.64438	3.82084	3.49863
BATF2	chr11	2.92619	10.5633	1.72662	-0.636888	6.59915	4.69634	3.19338	0.319678	2.6335	1.54488	12.6039	0.885939	5.20716	1.45602	1.61536	7.16451	0.794956	14.8081	6.90265	7.5661	2.12618	8.44887	-0.150824
BATF3	chr1	1.26606	6.01154	3.44146	2.16236	3.70394	5.5207	1.77636e-15	1.16131	-0.784854	4.67495	-2.28423	1.04786	0.775101	6.1806	8.96722	1.73662	-3.5543	-1.07405	3.08785	4.35455	3.70357	1.31537	4.88425
BAX	chr19	0.028813	0.890971	5.34042	0.518148	-0.603668	1.39826	0.790198	-0.18455	-0.313465	3.1175	-0.574341	4.06791	1.10407	2.16239	0.134565	-0.650095	0.525336	-0.494072	4.47736	1.94395	-1.40489	0	1.18065
BAZ1A	chr14	-0.939804	-1.43297	-0.222288	-1.03083	-0.879624	-1.09697	-1.11777	-0.725656	-0.135057	-0.737886	-0.796151	-0.461487	-0.844698	0.0334801	-0.412602	-0.621994	-0.749133	-0.766892	-1.02787	-1.10951	-0.432626	-0.744119	-0.907825
BAZ1B	chr7	-1.00679	1.49164	-0.613469	-1.13412	-0.583012	-0.842576	-1.70765	0.300545	-1.3778	-1.05325	-0.627712	-0.300646	-0.526339	-2.57769	-0.473759	-0.526772	-1.82921	-0.752718	-1.86726	0.103027	-1.31273	0.0454671	-2.06387
BAZ2A	chr12	-1.08925	0.148233	-0.774205	-0.67574	-1.11	0.0471133	-1.26487	-1.28218	-0.960866	-1.02354	-1.30635	-0.534017	-1.74908	3.98939	-1.12088	-0.98436	-1.34601	-0.71044	-1.32871	-1.42944	-0.80243	-0.197408	-1.61371
BAZ2B	chr2	-2.12153	-2.37647	0.0333567	-1.75016	-1.82647	-1.09368	-2.41944	-2.43613	-1.04879	-1.53029	-2.06494	-1.45285	-1.61203	-2.30854	-1.53158	-1.86413	-2.41304	-1.31878	-2.17801	-1.45954	-0.686746	-1.67523	-2.32944
BBC3	chr19	-1.91394	-0.056003	7.07881	0.761563	-8.22829	-2.08127	0.929403	4.5685	0.434287	-0.161	-1.38731	4.20913	-6.15859	-3.04113	-2.83712	-0.477428	0.501555	-2.38097	1.48993	-2.33923	0.944146	-2.63298	-1.25771
BBIP1	chr10	-1.907	-0.511506	-0.209734	1.91012	-2.04721	-0.830743	-0.652173	0.137733	1.3403	-0.624164	-0.436543	0.0281104	-1.39072	-0.894593	-1.25099	-2.55678	0.681148	0.355944	-0.862692	-1.44237	-0.656372	-0.261948	-1.2061
BBOF1	chr14	3.74708	1.66677	-0.814362	-1.21041	4.55984	-1.88727	0.45774	-3.46231	-1.81761	2.38314	5.78156	-0.546572	0.822399	-1.41752	0.70647	2.77304	5.13695	-1.85233	5.09379	0	-0.270058	-0.396425	-0.676808
BBOX1	chr11	7.78307	2.5436	-3.48932	-0.386347	3.55271e-15	2.45182	0.77688	1.77636e-15	1.56006	4.79313	-6.38743	1.02269	-9.6316	8.25501	10.2243	4.67713	NA	2.94	1.38147	4.83929	-0.0629785	0	NA
BBS1	chr11	2.90634	-0.380423	-1.23302	-0.224888	-2.42801	-4.52677	1.19722	-2.28338	-0.210276	-3.97367	-1.86924	-3.77756	-7.41958	0.216188	-2.80133	-1.66128	-4.49618	4.67912	0.929332	1.57863	0.980495	1.49757	-0.833345
BBS10	chr12	0.735524	-0.526422	-1.83168	-0.806055	2.16061	3.11659	2.50157	0	1.85797	0.28109	2.09933	0.762103	1.67754	0.349786	2.36004	5.71745	7.32958	2.23677	0.363331	-1.95058	3.78993	1.67216	2.41569
BBS12	chr4	5.98845	8.12551	-3.88501	-0.764721	1.62547	5.71366	1.79498	-0.428214	-1.77636e-15	2.45172	5.14441	5.26656	5.1223	3.3571	1.40055	2.89863	5.57292	-2.34727	2.74496	1.26655	-1.13628	4.16609	6.05702
BBS2	chr16	-0.211097	-0.160755	-0.96066	2.19204	-0.388065	-0.321289	0	-2.03015	2.04853	-0.0283365	-0.362759	0.0525894	-0.139795	0.273357	-0.355309	0.124832	-0.547027	-0.405289	0.349974	0.856162	0.31519	-0.436991	-0.0651395
BBS4	chr15	2.45599	1.97386	3.30526	-0.817474	1.35969	0.810226	2.09646	1.3041	0	0.453145	1.55264	-0.168436	1.40493	0.378356	2.97893	0.139859	1.07585	1.8165	2.80821	-0.484704	0.190241	0.367574	2.08308
[truncated: 17,633 more rows]

## Sheet: TableS6
Supplementary Table S6. DM value of each gene in all tissues of flies
Gene ID	Chromosome	DM value
		Fat Body	Gut	Male Reproductive Glands	Malpighian Tubule	Ovary	Testis	Trachea
FBgn0000008	2R	-0.19383	-0.429846	0.291959	0.885341	4.58135	-0.714851	0.868512
FBgn0000014	3R	1.42891	0.79349	3.07982	-3.35142	-0.426551	1.16517	-2.08109
FBgn0000015	3R	2.67362	-2.23686	-1.88201	-2.54236	-4.41044	-1.12316	-1.61052
FBgn0000017	3L	-2.62293	-2.62142	-1.14339	-0.553138	-1.8239	-1.80003	-1.69768
FBgn0000018	2L	-0.619891	1.05118	3.35573	0.366008	4.01204	0.47758	0.643945
FBgn0000022	X	3.55271e-15	NA	NA	2.69839	3.5304	3.10533	NA
FBgn0000024	3R	-1.0323	-0.49312	-0.553277	-3.04451	-5.36518	-3.95324	-3.0509
FBgn0000028	X	-0.0545278	-0.171606	-1.47002	-1.33579	-3.36598	-0.99092	0
FBgn0000032	3R	-0.993058	1.10312	2.38578	0.0095769	0.382206	-0.0225206	0.60254
FBgn0000036	3R	2.48151	-1.69524	-2.45652	-0.274189	-0.259724	-2.64718	-0.687001
FBgn0000037	2R	-0.444415	-0.730839	2.93496	-5.01597	-3.00175	-0.643874	0.664696
FBgn0000038	3L	2.96043	5.50476	-0.187272	-2.32699	1.1491	-0.76371	2.23032
FBgn0000039	3R	-2.56904	0.969243	0.250579	1.38245	0.502499	4.35062	0
FBgn0000042	X	-0.369911	-0.540252	-0.661856	0.640294	-0.21602	-0.158526	-0.280999
FBgn0000043	2R	3.43961	0.371949	0.65325	6.72229	0.502924	-0.124937	0.406465
FBgn0000044	2R	1.67915	0.561159	-0.432459	1.65066	4.82379	1.80249	1.44686
FBgn0000045	3L	2.1748	0.150711	8.88178e-16	1.19622	0.458144	1.56	2.77064
FBgn0000046	3R	-3.02135	-5.35926	-0.819817	-2.06279	-4.86275	0.118124	-6.54554
FBgn0000047	3R	1.88433	0	-2.19686	5.13199	4.93099	-3.2012	1.21286
FBgn0000052	2L	0.442672	-1.96261	0.664563	-2.06769	-0.362489	-0.131948	-0.546388
FBgn0000053	2L	0.552672	-0.0292273	0.971136	0.901741	0.172906	-0.242189	0.10319
FBgn0000055	2L	-1.44875	0.896204	-0.468222	-0.923211	-1.73172	2.3376	1.88817
FBgn0000056	2L	NA	NA	NA	NA	NA	NA	NA
FBgn0000057	2R	-2.69316	1.10786	1.96949	1.06302	1.17245	0.1268	-0.0197436
FBgn0000061	2L	1.37066	-0.789514	0	-1.70196	-0.847374	1.77636e-15	0
FBgn0000063	3R	0.120494	-1.86879	-0.403126	-2.04895	1.37489	0.843963	-0.0795179
FBgn0000064	3R	0.269699	-0.146233	0.0128311	-0.3241	-0.510571	-0.397013	-0.162016
FBgn0000071	3R	0	0.182303	NA	0	0	3.71488	NA
FBgn0000075	2L	1.61519	-0.91821	-0.363986	-0.63028	1.43618	0.757644	NA
FBgn0000077	X	2.33772	1.21557	0.377951	3.66622	0.371442	4.96044	0.21385
[truncated: 13,897 more rows]

## Sheet: TableS7
Supplementary Table S7. List of housekeeping genes in human
[truncated: 2,762 more rows]

[truncated: 1 more sheets: TableS8]
